# Supplementary material for: Health monitoring in birds using bio-loggers and whole blood transcriptomics
Source: Sci Rep. 2021 May 24;11:10815. doi: 10.1038/s41598-021-90212-8 (PMC8144624; doi:10.1038/s41598-021-90212-8)
Supplement: Supplementary file 1 — Supplementary Data 1. [file 41598_2021_90212_MOESM1_ESM.xlsx]

## Sheet: 3 hrs ps poly IC
Duck_gene_stable_ID	Duck_transcript_stable_ID	Duck_gene_name	merged_Gene_ID	logFC	AveExpr	t	P.Value	adj.P.Val	B
ENSAPLG00000011142	ENSAPLT00000011595	NA	IFI6	7.42511	-3.03381	3.64083	0.000432675	0.00711334	-0.689596
ENSAPLG00000002006	ENSAPLT00000002001	NA		7.21415	-3.51528	5.73475	1.04386e-07	6.13878e-06	5.12889
ENSAPLG00000006016	ENSAPLT00000006241	RSAD2	RSAD2	6.47508	4.3993	7.26077	8.53584e-11	1.2897e-08	14.2985
ENSAPLG00000001610	ENSAPLT00000001602	NA	Ifit1bl1	6.31099	5.12938	7.23272	9.77607e-11	1.45471e-08	14.1637
ENSAPLG00000011748	ENSAPLT00000012238	BCL2L15	BCL2L15	6.30288	0.817382	6.41277	4.78682e-09	4.39359e-07	9.90864
ENSAPLG00000001534	ENSAPLT00000001523	NA		6.191	-1.71009	6.0573	2.45228e-08	1.8526e-06	7.25731
ENSAPLG00000002170	ENSAPLT00000002215	CNP	CNP	5.93883	2.10608	5.69465	1.24674e-07	7.20251e-06	7.31322
ENSAPLG00000014996	ENSAPLT00000015618	NA	IFITM3	5.81059	-0.704302	5.06541	1.86884e-06	7.40074e-05	4.26747
ENSAPLG00000015414	ENSAPLT00000016054	NA		5.67782	4.14382	8.10472	1.36023e-12	3.3397e-10	18.2667
ENSAPLG00000002196	ENSAPLT00000002193	NA	Oas3	5.49818	2.51776	7.12033	1.6809e-10	2.2928e-08	13.5362
ENSAPLG00000004200	ENSAPLT00000004311	IL1R2	IL1R2	5.26606	1.34874	4.19364	5.94703e-05	0.00138075	1.48937
ENSAPLG00000005996	ENSAPLT00000006212	NA	CMPK2	5.19294	3.8504	6.69851	1.25547e-09	1.35494e-07	11.7142
ENSAPLG00000000744	ENSAPLT00000000720	NA		5.19101	-0.331958	3.72272	0.000326158	0.00559023	-0.417213
ENSAPLG00000011367	ENSAPLT00000011848	STOML1	STOML1	5.14086	-1.17559	5.09912	1.62307e-06	6.61419e-05	4.277
ENSAPLG00000011972	ENSAPLT00000012459	NA	PLAC8	4.94206	1.15001	5.49872	2.94484e-07	1.46067e-05	6.44158
ENSAPLG00000016019	ENSAPLT00000016724	NA	Lao1	4.9382	-0.933818	5.61382	1.78037e-07	9.66024e-06	5.4534
ENSAPLG00000007378	ENSAPLT00000007656	ANGPT1	ANGPT1	4.88723	-1.55324	4.7835	5.95617e-06	0.000194985	2.03814
ENSAPLG00000005382	ENSAPLT00000005561	EPSTI1	EPSTI1	4.85179	3.48336	5.87932	5.47699e-08	3.81486e-06	8.12086
ENSAPLG00000003767	ENSAPLT00000003850	SDC4	SDC4	4.83924	2.33698	6.24536	1.03795e-08	8.82553e-07	9.63625
ENSAPLG00000016221	ENSAPLT00000016924	DRAM1	DRAM1	4.80746	0.0718176	5.84934	6.2645e-08	4.24301e-06	7.50297
ENSAPLG00000007070	ENSAPLT00000007391	NA		4.7027	-1.86927	5.50681	2.84296e-07	1.42453e-05	5.5633
ENSAPLG00000014232	ENSAPLT00000014821	NA		4.69701	-3.71324	6.09341	2.08076e-08	1.62184e-06	5.43042
ENSAPLG00000009754	ENSAPLT00000010201	NA	FBXO18	4.64272	3.84519	8.47387	2.16458e-13	5.86354e-11	19.9948
ENSAPLG00000001066	ENSAPLT00000001048	NA	Gimap1	4.62304	-1.54878	4.95013	3.01505e-06	0.000108863	3.74587
ENSAPLG00000010386	ENSAPLT00000010833	HELZ2	HELZ2	4.49241	7.49803	10.8746	1.22301e-18	1.71588e-15	31.915
ENSAPLG00000015091	ENSAPLT00000015756	NA	Ddx58	4.45406	2.97063	7.0709	2.13161e-10	2.79127e-08	13.3546
ENSAPLG00000006115	ENSAPLT00000006350	DACH2	DACH2	4.44935	-3.16238	4.11904	7.85319e-05	0.00173708	0.247199
ENSAPLG00000011950	ENSAPLT00000012434	NA	Plac8	4.41401	-2.33634	4.66041	9.76668e-06	0.000296045	2.39142
ENSAPLG00000001985	ENSAPLT00000001980	NA		4.41305	-4.59697	6.5464	2.56654e-09	2.54606e-07	6.58079
ENSAPLG00000007508	ENSAPLT00000007808	NA	Usp18	4.35403	5.7562	9.59281	7.80614e-16	5.11094e-13	25.5748
ENSAPLG00000010384	ENSAPLT00000010804	FNDC11	FNDC11	4.2646	-3.01675	4.32261	3.65137e-05	0.000914799	1.10386
ENSAPLG00000001026	ENSAPLT00000001009	NA	Pml	4.16918	-1.41438	4.64634	1.03301e-05	0.000310251	2.76363
ENSAPLG00000011810	ENSAPLT00000012280	NA		4.14093	4.15921	7.8609	4.54346e-12	9.70028e-10	17.1101
ENSAPLG00000015976	ENSAPLT00000016707	NA	Mx2	4.04999	-4.37031	6.50359	3.13538e-09	2.98957e-07	6.49566
ENSAPLG00000010291	ENSAPLT00000010725	PARP9	PARP9	4.02959	6.76098	11.3148	1.34806e-19	4.4131e-16	34.0634
ENSAPLG00000006793	ENSAPLT00000007047	NMI	NMI	4.02121	5.91721	8.04988	1.7852e-12	4.2762e-10	18.0288
ENSAPLG00000012605	ENSAPLT00000013157	TGM4	TGM4	3.98938	-2.51608	3.80626	0.000243445	0.00445228	-0.343552
ENSAPLG00000015276	ENSAPLT00000015924	ACOT7	ACOT7	3.96336	0.959047	7.18488	1.23164e-10	1.77881e-08	13.4445
ENSAPLG00000009860	ENSAPLT00000010258	NA		3.94512	4.21268	7.60822	1.57279e-11	2.9144e-09	15.9218
ENSAPLG00000004086	ENSAPLT00000004178	NA		3.90766	4.36256	9.54597	9.8867e-16	5.71161e-13	25.2227
ENSAPLG00000002252	ENSAPLT00000002251	NA	SAMD9L	3.90621	6.80087	8.94225	2.0692e-14	7.00744e-12	22.3697
ENSAPLG00000003290	ENSAPLT00000003425	COL9A3	COL9A3	3.87205	1.25388	7.17402	1.29783e-10	1.84724e-08	13.417
ENSAPLG00000008976	ENSAPLT00000009346	TLR3	TLR3	3.85804	1.94269	6.85226	6.0601e-10	7.00191e-08	12.2407
ENSAPLG00000002000	ENSAPLT00000001996	NA	Plvap	3.84836	-1.30736	5.41502	4.23281e-07	2.03777e-05	5.27602
ENSAPLG00000006987	ENSAPLT00000007243	NA	Rnf135	3.82949	5.07129	9.23096	4.83958e-15	2.16043e-12	23.7699
ENSAPLG00000002172	ENSAPLT00000002169	CH25H	CH25H	3.82252	-2.87151	4.47032	2.06602e-05	0.000563623	1.52036
ENSAPLG00000014674	ENSAPLT00000015328	B4GALNT4	B4GALNT4	3.72535	-2.25715	3.88877	0.000181625	0.00355712	0.323983
ENSAPLG00000005431	ENSAPLT00000005602	NA	TNFSF4	3.68279	1.68143	6.54365	2.59975e-09	2.55322e-07	10.8502
ENSAPLG00000004692	ENSAPLT00000004823	NA		3.68196	-3.50352	2.92175	0.00430426	0.0436245	-2.30926
ENSAPLG00000011231	ENSAPLT00000011691	DUSP6	DUSP6	3.65065	-1.47303	5.39408	4.63297e-07	2.19809e-05	5.09614
ENSAPLG00000001127	ENSAPLT00000001110	KCNRG	KCNRG	3.63788	-1.80894	4.55326	1.49323e-05	0.000421408	2.43454
ENSAPLG00000008204	ENSAPLT00000008526	NA		3.59472	-1.60884	4.55127	1.50494e-05	0.000423495	2.15917
ENSAPLG00000010200	ENSAPLT00000010614	NA		3.57962	-3.35148	4.09406	8.61347e-05	0.00187567	0.513311
ENSAPLG00000007709	ENSAPLT00000007992	NA	Slfn9	3.57776	1.05505	6.56486	2.35397e-09	2.38333e-07	10.87
ENSAPLG00000001137	ENSAPLT00000001121	TRIM13	TRIM13	3.56255	-0.713331	5.82958	6.84306e-08	4.48832e-06	7.19311
ENSAPLG00000013187	ENSAPLT00000013739	DHX58	DHX58	3.5328	6.28125	9.55352	9.51721e-16	5.71161e-13	25.3869
ENSAPLG00000001183	ENSAPLT00000001167	NA		3.50949	6.94989	9.90138	1.64501e-16	1.34631e-13	27.1063
ENSAPLG00000002790	ENSAPLT00000002869	NCOA7	NCOA7	3.50592	2.87193	7.27628	7.91865e-11	1.23443e-08	14.2779
ENSAPLG00000004669	ENSAPLT00000004801	CD274	CD274	3.47102	3.10016	6.96768	3.49526e-10	4.34519e-08	12.8795
ENSAPLG00000010171	ENSAPLT00000010585	NA	Ly6e	3.46603	4.24023	7.95751	2.81978e-12	6.15401e-10	17.5837
ENSAPLG00000009205	ENSAPLT00000009589	MAP3K8	MAP3K8	3.4653	0.472902	6.3509	6.37775e-09	5.59249e-07	9.5931
ENSAPLG00000011338	ENSAPLT00000011861	ZC3HAV1	ZC3HAV1	3.4606	6.96222	11.144	3.16788e-19	6.22235e-16	33.2351
ENSAPLG00000011451	ENSAPLT00000012181	CACNA1E	CACNA1E	3.45773	0.345367	5.80357	7.68596e-08	4.93358e-06	7.47469
ENSAPLG00000009391	ENSAPLT00000009770	NA		3.37131	-1.75802	3.5716	0.000547685	0.00868953	-0.720519
ENSAPLG00000000830	ENSAPLT00000000804	SOCS1	SOCS1	3.3523	-0.694004	4.63012	1.10185e-05	0.000325942	2.83175
ENSAPLG00000007120	ENSAPLT00000007416	NA		3.34353	9.53384	9.70286	4.47987e-16	3.24953e-13	26.1177
ENSAPLG00000013942	ENSAPLT00000014615	SLC4A8	SLC4A8	3.33236	-1.9264	3.74461	0.000302217	0.00527652	-0.148394
ENSAPLG00000002894	ENSAPLT00000002924	NA		3.29995	4.73458	8.62984	9.9209e-14	2.7838e-11	20.8289
ENSAPLG00000002536	ENSAPLT00000002545	THEMIS2	THEMIS2	3.27792	0.952336	5.57513	2.10973e-07	1.09628e-05	6.59407
ENSAPLG00000000653	ENSAPLT00000000626	CMTR2	CMTR2	3.27259	3.50846	6.70424	1.22202e-09	1.34847e-07	11.7306
ENSAPLG00000010751	ENSAPLT00000011185	NA	DTX3L	3.26326	3.83815	8.95368	1.95366e-14	6.85248e-12	22.3059
ENSAPLG00000009584	ENSAPLT00000009977	NA		3.17407	4.83846	6.60132	1.98394e-09	2.02961e-07	11.2584
ENSAPLG00000004947	ENSAPLT00000005104	TRIM25	TRIM25	3.17013	6.49305	9.45019	1.60277e-15	8.28462e-13	24.8765
ENSAPLG00000014671	ENSAPLT00000015284	NA		3.13944	1.7203	6.76863	9.01223e-10	1.01735e-07	11.8091
ENSAPLG00000001620	ENSAPLT00000001610	NA		3.10549	-3.3911	3.32566	0.00123476	0.0165437	-1.33666
ENSAPLG00000010065	ENSAPLT00000010503	TRIP13	TRIP13	3.09154	0.385236	6.45848	3.86969e-09	3.61945e-07	10.1465
ENSAPLG00000002904	ENSAPLT00000002987	RNF213	RNF213	3.07924	6.31074	4.60245	1.22968e-05	0.000357297	2.72494
ENSAPLG00000000741	ENSAPLT00000000716	NA		3.07871	-3.95702	3.02943	0.00311891	0.0344167	-2.11468
ENSAPLG00000005656	ENSAPLT00000005842	NA		3.02665	-0.035912	5.34162	5.80533e-07	2.71496e-05	5.49761
ENSAPLG00000010352	ENSAPLT00000010773	NA		3.00702	4.33301	7.13042	1.60123e-10	2.21489e-08	13.6934
ENSAPLG00000002891	ENSAPLT00000002921	NA		3.0045	1.56743	4.04016	0.000105013	0.00223232	1.11977
ENSAPLG00000010356	ENSAPLT00000010785	NA		2.96442	8.24596	9.01026	1.46994e-14	5.55241e-12	22.6904
ENSAPLG00000002062	ENSAPLT00000002059	NA		2.94185	0.819919	6.92582	4.26888e-10	5.15002e-08	12.2872
ENSAPLG00000002963	ENSAPLT00000003008	ZBTB16	ZBTB16	2.92682	-1.7512	3.44206	0.000844451	0.0123047	-0.902411
ENSAPLG00000006787	ENSAPLT00000007038	RBM43	RBM43	2.88938	4.48432	7.75191	7.77101e-12	1.55753e-09	16.609
ENSAPLG00000011502	ENSAPLT00000011968	NA	PYURF	2.85756	-0.940499	4.78494	5.92143e-06	0.000194496	3.33544
ENSAPLG00000003075	ENSAPLT00000003115	ASAP3	ASAP3	2.84844	-1.69476	3.85127	0.000207592	0.00392069	0.338459
ENSAPLG00000012582	ENSAPLT00000013092	NA		2.84564	0.10496	5.02971	2.16854e-06	8.37042e-05	4.46375
ENSAPLG00000012752	ENSAPLT00000013271	IRF7	IRF7	2.84097	6.36537	7.1914	1.19346e-10	1.74939e-08	13.9097
ENSAPLG00000005356	ENSAPLT00000005554	GCH1	GCH1	2.83646	-0.666922	4.14572	7.11226e-05	0.00158749	1.30634
ENSAPLG00000004091	ENSAPLT00000004195	IFI35	IFI35	2.83606	7.4975	11.7037	1.94071e-20	1.7691e-16	35.9816
ENSAPLG00000005496	ENSAPLT00000005670	CCDC85C	CCDC85C	2.8178	-1.97616	2.92086	0.00431557	0.043694	-2.14706
ENSAPLG00000001605	ENSAPLT00000001597	P2RY6	P2RY6	2.79427	-0.713309	4.50914	1.7755e-05	0.000495376	2.35836
ENSAPLG00000010169	ENSAPLT00000010587	FAIM	FAIM	2.78156	1.31454	5.5088	2.81848e-07	1.4195e-05	6.4726
ENSAPLG00000009891	ENSAPLT00000010334	CEP70	CEP70	2.75319	1.42829	6.02483	2.84161e-08	2.1142e-06	8.5863
ENSAPLG00000013482	ENSAPLT00000014100	GABRA1	GABRA1	2.74459	-2.00206	3.46285	0.000788337	0.0117129	-0.904177
ENSAPLG00000016053	ENSAPLT00000016765	DTL	DTL	2.73637	-0.784204	4.26617	4.52514e-05	0.00110551	1.48673
ENSAPLG00000005051	ENSAPLT00000005208	NA	FADD	2.72143	3.1567	7.26454	8.3818e-11	1.28621e-08	14.2501
ENSAPLG00000015955	ENSAPLT00000016673	MOV10	MOV10	2.70132	6.02067	9.05715	1.16105e-14	4.56108e-12	22.9414
ENSAPLG00000015758	ENSAPLT00000016422	NA	NANP	2.69674	1.40898	7.9616	2.76335e-12	6.15401e-10	17.0732
ENSAPLG00000010410	ENSAPLT00000010864	NA	PARP14	2.69617	9.13617	11.5793	3.60268e-20	1.7691e-16	35.3818
ENSAPLG00000000917	ENSAPLT00000000895	NA		2.684	0.45107	5.3982	4.55146e-07	2.1699e-05	5.93671
ENSAPLG00000012773	ENSAPLT00000013296	NA	CCL4	2.6686	2.88295	5.73606	1.03784e-07	6.13878e-06	7.50623
ENSAPLG00000014526	ENSAPLT00000015150	ETV7	ETV7	2.66093	3.32434	7.10149	1.84032e-10	2.47587e-08	13.5225
ENSAPLG00000010913	ENSAPLT00000011398	IFIH1	IFIH1	2.65505	7.54611	9.40027	2.06161e-15	1.01235e-12	24.6226
ENSAPLG00000006979	ENSAPLT00000007249	PARP12	PARP12	2.62963	7.95778	11.1493	3.08438e-19	6.22235e-16	33.2705
ENSAPLG00000011619	ENSAPLT00000012137	OTUD4	OTUD4	2.62159	7.14886	10.149	4.71577e-17	4.42738e-14	28.3316
ENSAPLG00000002916	ENSAPLT00000002973	TMOD1	TMOD1	2.58553	-0.178578	5.59599	1.92535e-07	1.01257e-05	6.50802
ENSAPLG00000003551	ENSAPLT00000003644	TDRD7	TDRD7	2.56839	7.84606	10.9556	8.14343e-19	1.33294e-15	32.3159
ENSAPLG00000011216	ENSAPLT00000011702	NA	HYDIN	2.56034	-1.59107	2.9413	0.00406208	0.0419052	-2.03639
ENSAPLG00000011171	ENSAPLT00000011619	NA	FOXS1	2.51268	-1.06628	4.9203	3.40906e-06	0.000121747	3.80063
ENSAPLG00000013492	ENSAPLT00000014153	NRAP	NRAP	2.48305	-1.76296	3.25862	0.00153063	0.0198315	-1.32503
ENSAPLG00000015989	ENSAPLT00000016692	SLBP	SLBP	2.47095	3.08474	6.45985	3.84514e-09	3.61945e-07	10.6364
ENSAPLG00000009923	ENSAPLT00000010335	LMLN	LMLN	2.44973	3.66264	7.48655	2.85032e-11	4.99875e-09	15.315
ENSAPLG00000014978	ENSAPLT00000015675	RNGTT	RNGTT	2.44627	1.69048	5.08093	1.75152e-06	7.04987e-05	4.86058
ENSAPLG00000014260	ENSAPLT00000014850	CCDC167	CCDC167	2.44548	1.04922	5.45175	3.611e-07	1.76436e-05	6.22805
ENSAPLG00000010848	ENSAPLT00000011324	NA	Mpo	2.4437	-1.59069	4.00491	0.000119441	0.00247983	0.654371
ENSAPLG00000010017	ENSAPLT00000010450	BRD9	BRD9	2.42086	2.80951	5.79373	8.03043e-08	5.06386e-06	7.75674
ENSAPLG00000013685	ENSAPLT00000014315	SMYD5	SMYD5	2.42016	0.0803126	5.83524	6.67215e-08	4.45763e-06	7.54109
ENSAPLG00000010062	ENSAPLT00000010494	NA	Parp14	2.41918	7.60934	10.3424	1.77929e-17	1.9416e-14	29.2883
ENSAPLG00000011206	ENSAPLT00000011686	NA	ZNFX1	2.3976	9.44552	10.6674	3.46375e-18	4.25218e-15	30.8958
ENSAPLG00000015803	ENSAPLT00000016473	NA		2.38678	-2.26665	3.31424	0.00128106	0.0170017	-1.20809
ENSAPLG00000014262	ENSAPLT00000014915	CMTR1	CMTR1	2.33364	6.70516	9.25721	4.24012e-15	1.98296e-12	23.9223
ENSAPLG00000009972	ENSAPLT00000010390	SLC22A3	SLC22A3	2.29007	-1.6711	3.01972	0.0032119	0.0351662	-1.86827
ENSAPLG00000003372	ENSAPLT00000003433	OGFR	OGFR	2.28504	6.20347	8.86466	3.0557e-14	9.37813e-12	21.9949
ENSAPLG00000012879	ENSAPLT00000013408	WBP1L	WBP1L	2.24117	5.13552	8.17735	9.48477e-13	2.38846e-10	18.6535
ENSAPLG00000005127	ENSAPLT00000005326	SCPEP1	SCPEP1	2.21645	4.07932	7.0304	2.58875e-10	3.30184e-08	13.2298
ENSAPLG00000001977	ENSAPLT00000001973	C3AR1	C3AR1	2.20031	0.00422383	4.71349	7.89803e-06	0.000250541	3.28792
ENSAPLG00000014278	ENSAPLT00000014872	NA	Tcam1	2.19578	-1.66478	3.12187	0.0023506	0.0278807	-1.59271
ENSAPLG00000011054	ENSAPLT00000011513	NT5E	NT5E	2.18618	0.669132	4.19659	5.88154e-05	0.00137182	1.57805
ENSAPLG00000010154	ENSAPLT00000010568	CGAS	CGAS	2.1816	-1.4395	3.57713	0.000537541	0.00855623	-0.387206
ENSAPLG00000001866	ENSAPLT00000001860	NA		2.1524	3.94925	6.94485	3.89821e-10	4.78554e-08	12.8367
ENSAPLG00000014604	ENSAPLT00000015235	SAMHD1	SAMHD1	2.15036	3.74198	4.95803	2.91841e-06	0.000106549	4.36792
ENSAPLG00000007418	ENSAPLT00000007693	NA		2.12614	5.20711	7.33313	6.01168e-11	9.90657e-09	14.6224
ENSAPLG00000005910	ENSAPLT00000006138	SELE	SELE	2.11692	3.5476	4.22141	5.35806e-05	0.00127308	1.66306
ENSAPLG00000005951	ENSAPLT00000006153	NA		2.10944	2.29806	3.54305	0.000603071	0.00944619	-0.470797
ENSAPLG00000002751	ENSAPLT00000002777	NA		2.08689	-1.59628	2.98798	0.00353402	0.0377668	-1.89893
ENSAPLG00000015990	ENSAPLT00000016678	NA	Synj2bp	2.0803	1.26492	5.68818	1.28293e-07	7.28303e-06	7.18959
ENSAPLG00000008294	ENSAPLT00000008618	UGT8	UGT8	2.07785	1.24194	3.76789	0.000278595	0.00492101	0.268773
ENSAPLG00000006932	ENSAPLT00000007201	AZIN2	AZIN2	2.07496	0.479327	4.65501	9.97937e-06	0.000301561	3.19581
ENSAPLG00000013888	ENSAPLT00000014535	ADAM19	ADAM19	2.06105	2.91801	3.92906	0.000157184	0.00316983	0.759673
ENSAPLG00000014412	ENSAPLT00000015067	NLRC5	NLRC5	2.05435	7.8329	8.02524	2.01693e-12	4.63715e-10	17.8641
ENSAPLG00000006839	ENSAPLT00000007112	NA	DUSP15	2.04599	3.1438	5.75444	9.56493e-08	5.78481e-06	7.5949
ENSAPLG00000007746	ENSAPLT00000008040	NA	TUBA8	2.04544	0.730031	4.82724	4.98762e-06	0.000168228	3.83322
ENSAPLG00000005846	ENSAPLT00000006043	E2F3	E2F3	2.04036	0.264858	3.72926	0.000318824	0.00547408	0.139405
ENSAPLG00000004645	ENSAPLT00000004847	OPTN	OPTN	2.03579	5.26089	7.16343	1.36584e-10	1.91627e-08	13.8271
ENSAPLG00000004244	ENSAPLT00000004348	NA	CXCR1	2.03253	2.79146	3.88729	0.000182585	0.00356494	0.611554
ENSAPLG00000005475	ENSAPLT00000005664	KCNK5	KCNK5	2.01879	1.09597	5.23274	9.23858e-07	4.09007e-05	5.37895
ENSAPLG00000008759	ENSAPLT00000009124	NA	Vnn1	2.01437	1.97422	3.74397	0.00030289	0.00527652	0.201917
ENSAPLG00000013262	ENSAPLT00000013802	NA	Stat1	2.0132	5.97254	8.4698	2.20905e-13	5.86354e-11	20.0649
ENSAPLG00000013226	ENSAPLT00000013883	NA		2.01194	7.77412	8.76671	4.99619e-14	1.44316e-11	21.4934
ENSAPLG00000000082	ENSAPLT00000000082	NA		2.01186	-1.49382	3.80881	0.000241263	0.00442887	0.214382
ENSAPLG00000014805	ENSAPLT00000015428	TSGA10	TSGA10	2.0091	-1.0644	4.17118	6.46835e-05	0.0014705	1.35228
ENSAPLG00000012209	ENSAPLT00000012781	TTC3	TTC3	1.99283	6.61654	9.17585	6.38796e-15	2.72766e-12	23.5213
ENSAPLG00000003383	ENSAPLT00000003477	LIPA	LIPA	1.99115	4.20253	5.86731	5.7799e-08	3.99749e-06	8.05085
ENSAPLG00000011933	ENSAPLT00000012446	TRAF3	TRAF3	1.9877	1.56597	5.50026	2.92516e-07	1.45827e-05	6.44142
ENSAPLG00000013412	ENSAPLT00000013972	CASP7	CASP7	1.98224	4.22938	8.29654	5.2423e-13	1.35486e-10	19.1996
ENSAPLG00000010295	ENSAPLT00000010752	GCG	GCG	1.97927	-1.2524	3.60876	0.000482781	0.00781118	-0.309489
ENSAPLG00000010268	ENSAPLT00000010699	GLB1L	GLB1L	1.97809	-0.779148	3.6414	0.000431845	0.00711334	-0.166136
ENSAPLG00000014881	ENSAPLT00000015514	MITD1	MITD1	1.96503	4.06277	8.8696	2.98075e-14	9.37813e-12	21.9414
ENSAPLG00000001780	ENSAPLT00000001773	NA	TOR1AIP2	1.96195	-2.05703	3.11185	0.00242445	0.0286528	-1.62418
ENSAPLG00000005433	ENSAPLT00000005611	GLRX	GLRX	1.95354	4.69859	5.037	2.10375e-06	8.19877e-05	4.61673
ENSAPLG00000001436	ENSAPLT00000001444	TTC25	TTC25	1.94451	0.851294	4.4225	2.48732e-05	0.000666372	2.41494
ENSAPLG00000002732	ENSAPLT00000002767	DDA1	DDA1	1.93261	7.62303	9.69623	4.63226e-16	3.24953e-13	26.0881
ENSAPLG00000004419	ENSAPLT00000004539	ASPA	ASPA	1.92609	0.51663	3.51114	0.000671238	0.0102843	-0.483076
ENSAPLG00000015349	ENSAPLT00000016049	LMNB1	LMNB1	1.90258	3.51206	3.33294	0.00120607	0.016248	-1.09325
ENSAPLG00000003932	ENSAPLT00000004105	ACAP3	ACAP3	1.90079	-0.726364	2.90428	0.00453173	0.045297	-2.08096
ENSAPLG00000012697	ENSAPLT00000013216	NA	IL8	1.89978	2.28302	3.73247	0.000315282	0.00543225	0.115585
ENSAPLG00000013682	ENSAPLT00000014247	NA		1.89967	3.28012	6.55253	2.49393e-09	2.49927e-07	11.043
ENSAPLG00000003627	ENSAPLT00000003745	FKBP5	FKBP5	1.87879	2.9805	3.11077	0.00243252	0.0286792	-1.74558
ENSAPLG00000012659	ENSAPLT00000013171	NA		1.86991	5.64628	7.79299	6.34905e-12	1.32668e-09	16.7955
ENSAPLG00000006334	ENSAPLT00000006576	RNF19B	RNF19B	1.86579	4.83716	6.53418	2.71765e-09	2.64258e-07	10.9422
ENSAPLG00000010198	ENSAPLT00000010658	NA	TGM3	1.8573	5.56513	5.05006	1.99235e-06	7.81489e-05	4.61254
ENSAPLG00000011364	ENSAPLT00000011832	NA	IFNAR2	1.85715	6.77203	8.97839	1.72548e-14	6.27628e-12	22.5458
ENSAPLG00000009708	ENSAPLT00000010113	IRF1	IRF1	1.8378	8.83313	9.52514	1.09824e-15	5.99212e-13	25.2358
ENSAPLG00000015164	ENSAPLT00000015813	NA	Lyg2	1.83565	0.753236	3.13557	0.00225299	0.0269678	-1.52417
ENSAPLG00000016263	ENSAPLT00000016984	PIP5K1B	PIP5K1B	1.81637	5.66929	7.01763	2.75213e-10	3.46521e-08	13.1313
ENSAPLG00000002617	ENSAPLT00000002632	NA		1.8025	-0.655446	3.81061	0.000239739	0.00440914	0.388423
ENSAPLG00000006187	ENSAPLT00000006421	RNF144A	RNF144A	1.79687	3.02202	6.40042	5.06947e-09	4.56764e-07	10.3687
ENSAPLG00000015726	ENSAPLT00000016414	NA	PFKFB4	1.79249	1.50401	4.24017	4.99239e-05	0.00120172	1.77954
ENSAPLG00000003978	ENSAPLT00000004066	NA	TERB2	1.77435	3.09399	5.66261	1.4363e-07	8.00241e-06	7.21191
ENSAPLG00000007262	ENSAPLT00000007537	MGST2	MGST2	1.77045	0.492525	3.14116	0.0022142	0.0266165	-1.49066
ENSAPLG00000002834	ENSAPLT00000002870	PROZ	PROZ	1.76681	2.41909	2.96596	0.00377466	0.039648	-1.99464
ENSAPLG00000001048	ENSAPLT00000001029	NA		1.7542	1.73555	5.38956	4.72398e-07	2.23049e-05	6.04973
ENSAPLG00000002771	ENSAPLT00000002795	NA	Trim27	1.75035	8.11852	5.76212	9.24396e-08	5.71568e-06	7.37858
ENSAPLG00000002365	ENSAPLT00000002368	NA		1.74764	-0.935449	3.00223	0.00338586	0.0365815	-1.83912
ENSAPLG00000009995	ENSAPLT00000010399	CMTM6	CMTM6	1.73749	3.46721	6.9243	4.29998e-10	5.15002e-08	12.7212
ENSAPLG00000004041	ENSAPLT00000004149	SLF2	SLF2	1.73675	4.01296	5.85066	6.22755e-08	4.24301e-06	7.99032
ENSAPLG00000011539	ENSAPLT00000012005	TIFA	TIFA	1.73075	-0.282163	3.29374	0.00136824	0.0179166	-1.08869
ENSAPLG00000004079	ENSAPLT00000004169	VAT1	VAT1	1.70411	-1.28131	3.45911	0.000798175	0.0118412	-0.713282
ENSAPLG00000004157	ENSAPLT00000004282	MAPK12	MAPK12	1.6845	0.712148	4.06743	9.5013e-05	0.00203739	1.18334
ENSAPLG00000002148	ENSAPLT00000002143	NA		1.67726	-1.37279	3.09546	0.00254993	0.0296717	-1.64838
ENSAPLG00000002517	ENSAPLT00000002553	ST3GAL4	ST3GAL4	1.67593	-0.600237	3.30878	0.00130373	0.0172095	-1.08044
ENSAPLG00000003471	ENSAPLT00000003543	ENDOV	ENDOV	1.67564	2.59572	4.55853	1.46257e-05	0.000415567	2.89407
ENSAPLG00000012434	ENSAPLT00000012941	NA	Ccdc162	1.65957	-1.25687	3.11525	0.0023991	0.0284216	-1.61202
ENSAPLG00000002056	ENSAPLT00000002103	NA	TAP1	1.65325	6.58308	6.23759	1.07573e-08	9.02968e-07	9.51582
ENSAPLG00000000394	ENSAPLT00000000394	NA		1.6439	-1.11328	3.16087	0.00208255	0.0254071	-1.46096
ENSAPLG00000004431	ENSAPLT00000004574	MAP3K14	MAP3K14	1.62694	5.06758	6.61325	1.87578e-09	1.98087e-07	11.2933
ENSAPLG00000004297	ENSAPLT00000004421	WDR24	WDR24	1.62204	1.87939	3.77866	0.000268273	0.00478169	0.257719
ENSAPLG00000004043	ENSAPLT00000004133	NA	Plcd4	1.61727	-1.58314	3.12354	0.00233843	0.0277699	-1.57541
ENSAPLG00000003338	ENSAPLT00000003461	ALOX5	ALOX5	1.60316	1.92531	3.13292	0.00227152	0.0271394	-1.58241
ENSAPLG00000001907	ENSAPLT00000001901	ACKR4	ACKR4	1.60265	2.70708	4.0619	9.69665e-05	0.00207474	1.14667
ENSAPLG00000011856	ENSAPLT00000012392	NA		1.59898	3.56341	4.42221	2.49016e-05	0.000666372	2.33521
ENSAPLG00000007864	ENSAPLT00000008178	NA	TUBA8	1.59751	2.59236	5.31332	6.55354e-07	3.03596e-05	5.78836
ENSAPLG00000012088	ENSAPLT00000012584	SOCS3	SOCS3	1.57887	2.9079	4.00435	0.000119686	0.00247983	0.95641
ENSAPLG00000000436	ENSAPLT00000000436	SNORA31	SNORA31	1.57622	0.17401	4.27312	4.40761e-05	0.00108218	1.84223
ENSAPLG00000010277	ENSAPLT00000010831	HERC3	HERC3	1.57238	1.01188	3.21369	0.00176475	0.0222227	-1.31994
ENSAPLG00000011506	ENSAPLT00000011969	NA		1.56148	1.65557	4.86331	4.30571e-06	0.000150485	4.03839
ENSAPLG00000012364	ENSAPLT00000012874	TAPBPL	TAPBPL	1.55896	1.61558	3.23745	0.00163709	0.0209075	-1.29177
ENSAPLG00000003433	ENSAPLT00000003495	ENDOD1	ENDOD1	1.55419	1.05366	5.01417	2.31322e-06	8.82406e-05	4.56454
ENSAPLG00000014504	ENSAPLT00000015113	RAB32	RAB32	1.54984	3.51913	3.38961	0.00100321	0.0141829	-0.97818
ENSAPLG00000013406	ENSAPLT00000013955	NA	TMEM150A	1.52743	-0.301792	2.96975	0.00373227	0.0392448	-1.9198
ENSAPLG00000003980	ENSAPLT00000004074	PATL2	PATL2	1.52136	2.85812	4.35671	3.20468e-05	0.00082275	2.16027
ENSAPLG00000013309	ENSAPLT00000013871	KAT2A	KAT2A	1.47922	5.1005	3.71468	0.000335398	0.00571865	-0.262508
ENSAPLG00000008110	ENSAPLT00000008439	SPATS2	SPATS2	1.47193	3.15565	4.73011	7.3877e-06	0.000235567	3.50726
ENSAPLG00000013507	ENSAPLT00000014071	PIGP	PIGP	1.47088	1.91905	4.84901	4.56438e-06	0.000157841	3.98555
ENSAPLG00000009658	ENSAPLT00000010096	ADAR	ADAR	1.46908	9.02918	10.1391	4.95888e-17	4.42738e-14	28.2799
ENSAPLG00000003006	ENSAPLT00000003076	IKZF1	IKZF1	1.46816	3.78253	4.10755	8.19452e-05	0.00180445	1.22883
ENSAPLG00000013463	ENSAPLT00000014028	NA	RAB44	1.45595	4.20375	5.82805	6.89008e-08	4.48832e-06	7.88208
ENSAPLG00000016158	ENSAPLT00000016882	PITPNM2	PITPNM2	1.42644	4.35609	5.76188	9.25357e-08	5.71568e-06	7.58313
ENSAPLG00000004175	ENSAPLT00000004301	NFKBIZ	NFKBIZ	1.42254	1.87999	3.99908	0.000122002	0.00251191	0.993227
ENSAPLG00000015970	ENSAPLT00000016712	CPT1A	CPT1A	1.42242	4.54879	5.80659	7.58291e-08	4.89946e-06	7.77801
ENSAPLG00000004462	ENSAPLT00000004632	MAPK11	MAPK11	1.42154	4.25414	3.81405	0.000236846	0.0043641	0.250317
ENSAPLG00000011295	ENSAPLT00000011746	NA		1.40036	-0.327127	3.13804	0.00223578	0.0268103	-1.49941
ENSAPLG00000010144	ENSAPLT00000010615	USP6NL	USP6NL	1.39026	1.28346	4.36232	3.13648e-05	0.000808488	2.2185
ENSAPLG00000010102	ENSAPLT00000010603	HEATR5B	HEATR5B	1.37833	5.6761	6.52092	2.8915e-09	2.78406e-07	10.8354
ENSAPLG00000006427	ENSAPLT00000006658	DUSP10	DUSP10	1.37606	2.82997	4.77011	6.2875e-06	0.000203794	3.68358
ENSAPLG00000002462	ENSAPLT00000002502	CDK17	CDK17	1.3715	5.36896	8.86798	3.00509e-14	9.37813e-12	22.0127
ENSAPLG00000014004	ENSAPLT00000014579	NA		1.36534	3.18999	2.93167	0.00417983	0.0428946	-2.30277
ENSAPLG00000011569	ENSAPLT00000012064	STX17	STX17	1.36233	3.31769	6.37307	5.75534e-09	5.09218e-07	10.2543
ENSAPLG00000005817	ENSAPLT00000006038	CNOT9	CNOT9	1.35261	5.83811	7.77916	6.79619e-12	1.39053e-09	16.7216
ENSAPLG00000003573	ENSAPLT00000003677	ZCCHC2	ZCCHC2	1.35199	6.8153	7.72464	8.88581e-12	1.71113e-09	16.4285
ENSAPLG00000001091	ENSAPLT00000001073	CHST12	CHST12	1.34413	0.360418	2.90367	0.00453977	0.04531	-2.08721
ENSAPLG00000002077	ENSAPLT00000002081	NA		1.34318	4.17217	4.2565	4.69391e-05	0.00114106	1.72878
ENSAPLG00000005387	ENSAPLT00000005609	NA	Birc2	1.33526	9.14618	8.0239	2.03032e-12	4.63715e-10	17.8478
ENSAPLG00000015037	ENSAPLT00000015669	NA		1.33036	4.86583	6.87145	5.53124e-10	6.46695e-08	12.4884
ENSAPLG00000013811	ENSAPLT00000014384	NA	CD69	1.311	2.03943	4.67859	9.08293e-06	0.000277892	3.35463
ENSAPLG00000009698	ENSAPLT00000010107	AP1S3	AP1S3	1.30751	0.284343	3.29315	0.00137082	0.0179266	-1.09212
ENSAPLG00000014098	ENSAPLT00000014725	LNPEP	LNPEP	1.30288	4.37786	5.56387	2.21623e-07	1.14556e-05	6.76407
ENSAPLG00000008624	ENSAPLT00000008961	FAM124B	FAM124B	1.29209	-0.653728	2.92838	0.00422062	0.0432228	-2.01745
ENSAPLG00000006989	ENSAPLT00000007301	RHOT1	RHOT1	1.28858	4.92735	6.20777	1.23361e-08	1.01809e-06	9.48562
ENSAPLG00000011120	ENSAPLT00000011601	SLC25A30	SLC25A30	1.2818	6.88389	5.49232	3.02797e-07	1.49436e-05	6.26015
ENSAPLG00000015633	ENSAPLT00000016341	CDC45	CDC45	1.28018	0.205871	3.34015	0.00117829	0.0160276	-0.963708
ENSAPLG00000000990	ENSAPLT00000001277	NA	CLTCL1	1.27972	0.0390973	3.15623	0.00211287	0.0256496	-1.45357
ENSAPLG00000006295	ENSAPLT00000006534	SLC31A1	SLC31A1	1.27723	0.83163	4.23931	5.00868e-05	0.0012027	1.79358
ENSAPLG00000015274	ENSAPLT00000015939	GDA	GDA	1.27451	2.74552	3.76917	0.000277345	0.00490775	0.179744
ENSAPLG00000004132	ENSAPLT00000004244	NA	AARSD1	1.26802	4.27727	6.38103	5.54667e-09	4.95217e-07	10.2889
ENSAPLG00000000578	ENSAPLT00000000983	RIC8A	RIC8A	1.26501	3.12646	5.74775	9.85344e-08	5.87468e-06	7.56726
ENSAPLG00000007092	ENSAPLT00000007400	RIF1	RIF1	1.26073	7.2481	7.69682	1.01869e-11	1.92395e-09	16.285
ENSAPLG00000008329	ENSAPLT00000008660	TET2	TET2	1.26022	3.88593	5.12831	1.43601e-06	5.90086e-05	5.01279
ENSAPLG00000016370	ENSAPLT00000017083	NA	CPED1	1.24947	-0.165562	3.00547	0.00335301	0.0363866	-1.83818
ENSAPLG00000013999	ENSAPLT00000014592	NA	MFSD14B	1.2389	4.66226	7.51383	2.49514e-11	4.53792e-09	15.4853
ENSAPLG00000013154	ENSAPLT00000013745	SCARB1	SCARB1	1.23654	0.537727	2.96313	0.00380669	0.0397896	-1.95265
ENSAPLG00000015050	ENSAPLT00000015704	NA	EMB	1.23219	3.03733	3.09118	0.00258367	0.0299225	-1.80136
ENSAPLG00000007064	ENSAPLT00000007334	TBL2	TBL2	1.22908	6.98097	6.61919	1.82412e-09	1.94725e-07	11.2207
ENSAPLG00000002392	ENSAPLT00000002485	DNAJC7	DNAJC7	1.22219	5.93108	6.79603	7.91486e-10	9.03859e-08	12.0849
ENSAPLG00000016332	ENSAPLT00000017050	MAPKAPK3	MAPKAPK3	1.21648	3.13336	3.87353	0.000191779	0.00370032	0.531439
ENSAPLG00000011882	ENSAPLT00000012433	NA	HK2	1.1963	1.68987	3.06425	0.00280563	0.0317078	-1.78649
ENSAPLG00000007739	ENSAPLT00000008159	STAT3	STAT3	1.19201	7.38624	5.75359	9.6011e-08	5.78481e-06	7.35535
ENSAPLG00000007950	ENSAPLT00000008250	DNAJB9	DNAJB9	1.18179	6.16739	7.41933	3.95471e-11	6.81389e-09	14.9913
ENSAPLG00000003143	ENSAPLT00000003181	NA	Pprc1	1.1815	0.720586	3.36038	0.00110347	0.0152636	-0.925821
ENSAPLG00000013655	ENSAPLT00000014227	NA		1.17952	10.0461	5.1769	1.17025e-06	4.97535e-05	4.9056
ENSAPLG00000006851	ENSAPLT00000007121	ADAP2	ADAP2	1.17726	2.63018	5.09945	1.62083e-06	6.61419e-05	4.94502
ENSAPLG00000011401	ENSAPLT00000011874	NA		1.17173	1.46517	4.3758	2.97826e-05	0.000777912	2.27276
ENSAPLG00000013396	ENSAPLT00000013956	NA	CALCOCO2	1.16406	6.22642	5.79503	7.98411e-08	5.06386e-06	7.57935
ENSAPLG00000013038	ENSAPLT00000013602	GOLIM4	GOLIM4	1.15878	1.10428	3.03837	0.00303556	0.0337601	-1.79365
ENSAPLG00000003190	ENSAPLT00000003296	CAMKK2	CAMKK2	1.15536	0.891583	3.89475	0.00017778	0.00350597	0.674512
ENSAPLG00000008493	ENSAPLT00000008835	NA		1.15464	3.28352	3.56402	0.000561906	0.00890078	-0.512627
ENSAPLG00000013348	ENSAPLT00000013896	B3GNT7	B3GNT7	1.15443	-0.0765162	2.88636	0.00477642	0.0469475	-2.13313
ENSAPLG00000001999	ENSAPLT00000002075	NA	TGM2	1.14644	2.78587	3.48805	0.000725006	0.0109543	-0.709065
ENSAPLG00000003445	ENSAPLT00000003520	TFPI	TFPI	1.13745	3.82938	4.68748	8.76585e-06	0.000272435	3.3313
ENSAPLG00000009867	ENSAPLT00000010322	SMURF2	SMURF2	1.13582	5.40034	3.74424	0.00030261	0.00527652	-0.188427
ENSAPLG00000015453	ENSAPLT00000016096	TMCC3	TMCC3	1.13521	2.33719	4.50594	1.79783e-05	0.00049877	2.72477
ENSAPLG00000010049	ENSAPLT00000010462	ANKRD16	ANKRD16	1.13333	3.36102	4.9656	2.82864e-06	0.000104045	4.40518
ENSAPLG00000001918	ENSAPLT00000001987	DRAM2	DRAM2	1.13224	2.30913	5.03145	2.15288e-06	8.35711e-05	4.68091
ENSAPLG00000003355	ENSAPLT00000003421	EAF1	EAF1	1.12802	1.95272	4.34581	3.34144e-05	0.000852372	2.16838
ENSAPLG00000012962	ENSAPLT00000013488	NA	SRGN	1.1243	3.84129	3.63033	0.000448519	0.00732929	-0.377626
ENSAPLG00000015410	ENSAPLT00000016051	NA		1.11984	2.6609	3.54048	0.000608321	0.00949812	-0.536131
ENSAPLG00000007326	ENSAPLT00000007601	NA		1.11717	3.43944	4.27096	4.44374e-05	0.00108833	1.8192
ENSAPLG00000015013	ENSAPLT00000015653	PGGHG	PGGHG	1.10928	1.81585	3.73073	0.000317197	0.00545567	0.130113
ENSAPLG00000013721	ENSAPLT00000014301	TSPAN32	TSPAN32	1.09814	3.36187	3.36132	0.0011001	0.0152385	-1.07351
ENSAPLG00000005307	ENSAPLT00000005492	DNAJC15	DNAJC15	1.09609	4.01672	7.34505	5.67396e-11	9.60758e-09	14.6803
ENSAPLG00000009189	ENSAPLT00000009612	SLC22A5	SLC22A5	1.08473	3.31735	5.0285	2.17945e-06	8.37042e-05	4.64418
ENSAPLG00000004127	ENSAPLT00000004225	NA	Ptges3l	1.08366	2.79419	6.09666	2.05025e-08	1.61084e-06	9.03593
ENSAPLG00000006146	ENSAPLT00000006405	NAMPT	NAMPT	1.07785	5.41482	7.32184	6.35026e-11	1.0059e-08	14.5627
ENSAPLG00000009547	ENSAPLT00000009935	CHRNB2	CHRNB2	1.07618	3.1554	4.6972	8.43105e-06	0.000264541	3.38197
ENSAPLG00000011904	ENSAPLT00000012403	SNX10	SNX10	1.06453	4.81469	7.08638	1.97892e-10	2.62634e-08	13.4831
ENSAPLG00000008745	ENSAPLT00000009094	NA		1.06117	1.92748	3.3826	0.00102646	0.0143602	-0.908275
ENSAPLG00000009716	ENSAPLT00000010111	PPIE	PPIE	1.04969	4.01905	4.37742	2.95977e-05	0.000775145	2.13692
ENSAPLG00000008680	ENSAPLT00000009021	NA	FAM118A	1.04223	0.3809	3.00368	0.00337117	0.0365031	-1.84876
ENSAPLG00000011986	ENSAPLT00000012479	ETV6	ETV6	1.04107	5.02791	4.92031	3.40889e-06	0.000121747	4.08828
ENSAPLG00000008888	ENSAPLT00000009249	PHF11	PHF11	1.03505	3.65375	6.60805	1.92215e-09	1.9908e-07	11.3062
ENSAPLG00000015858	ENSAPLT00000016549	RASSF8	RASSF8	1.03429	1.10244	4.18783	6.07776e-05	0.00140319	1.62915
ENSAPLG00000003394	ENSAPLT00000003468	NA	PDLIM1	1.01865	3.46502	4.16669	6.57757e-05	0.00148844	1.46132
ENSAPLG00000005252	ENSAPLT00000005464	PDXDC1	PDXDC1	1.01803	5.01951	6.87148	5.53068e-10	6.46695e-08	12.4803
ENSAPLG00000014915	ENSAPLT00000015557	CENPU	CENPU	1.00906	1.82559	3.88505	0.000184053	0.00357938	0.621419
ENSAPLG00000015632	ENSAPLT00000016292	LRRC8C	LRRC8C	1.00562	2.53471	5.02824	2.18188e-06	8.37042e-05	4.66911
ENSAPLG00000004777	ENSAPLT00000005052	DNAJC13	DNAJC13	1.00325	5.77684	5.94117	4.14737e-08	2.95154e-06	8.25584
ENSAPLG00000015298	ENSAPLT00000015988	NA	TAP2	1.0009	7.94815	4.1286	7.57954e-05	0.00168413	0.92603
ENSAPLG00000007544	ENSAPLT00000007821	RP9	RP9	0.995732	5.55625	5.59446	1.93832e-07	1.01257e-05	6.78629
ENSAPLG00000014270	ENSAPLT00000014941	MGAT4A	MGAT4A	0.990507	2.38774	3.54826	0.000592595	0.0093118	-0.466507
ENSAPLG00000011221	ENSAPLT00000011757	REPS2	REPS2	0.98809	0.896809	3.53105	0.000627907	0.00974198	-0.43168
ENSAPLG00000012581	ENSAPLT00000013145	PGGT1B	PGGT1B	0.987527	5.31629	6.70059	1.24325e-09	1.35494e-07	11.6893
ENSAPLG00000015442	ENSAPLT00000016098	IRF2	IRF2	0.984026	7.65795	7.32665	6.20378e-11	9.98809e-09	14.5096
ENSAPLG00000011377	ENSAPLT00000011944	DDX27	DDX27	0.977201	7.64117	9.14227	7.56493e-15	3.09563e-12	23.3457
ENSAPLG00000005178	ENSAPLT00000005361	NA	Zdbf2	0.974737	2.30011	4.89957	3.71184e-06	0.00013208	4.17763
ENSAPLG00000003672	ENSAPLT00000003765	NA	DENND2D	0.96114	1.60261	3.38642	0.00101373	0.0142839	-0.908427
ENSAPLG00000007963	ENSAPLT00000008265	LRP3	LRP3	0.957706	7.69125	6.40624	4.93423e-09	4.48695e-07	10.2346
ENSAPLG00000013255	ENSAPLT00000013835	NUB1	NUB1	0.955323	7.96283	6.16569	1.49598e-08	1.21422e-06	9.15089
ENSAPLG00000004838	ENSAPLT00000004977	HEBP2	HEBP2	0.94767	-0.0372832	2.93927	0.00408667	0.0421146	-1.99476
ENSAPLG00000009191	ENSAPLT00000009571	CAB39L	CAB39L	0.944182	1.81613	2.97373	0.00368813	0.0389894	-2.02297
ENSAPLG00000005590	ENSAPLT00000005797	CD47	CD47	0.940679	8.47483	7.33175	6.05228e-11	9.90657e-09	14.5247
ENSAPLG00000002331	ENSAPLT00000002385	NA	TPRN	0.939016	2.49978	3.48295	0.000737431	0.0110908	-0.650025
ENSAPLG00000003494	ENSAPLT00000003594	NA	Ufd1l	0.937968	7.30686	7.731	8.61247e-12	1.69166e-09	16.4498
ENSAPLG00000012099	ENSAPLT00000012586	NA		0.935883	5.08874	4.98466	2.61419e-06	9.68831e-05	4.33491
ENSAPLG00000004002	ENSAPLT00000004092	MRPL40	MRPL40	0.93415	3.25556	4.70798	8.07467e-06	0.000254988	3.42265
ENSAPLG00000012936	ENSAPLT00000013456	TDRD6	TDRD6	0.924939	1.86947	3.06572	0.00279307	0.0316022	-1.81991
ENSAPLG00000008640	ENSAPLT00000008984	SLC35D1	SLC35D1	0.924017	2.80267	3.92631	0.000158748	0.0031948	0.714264
ENSAPLG00000013775	ENSAPLT00000014362	HLCS	HLCS	0.916452	3.57074	5.83148	6.78541e-08	4.48832e-06	7.91397
ENSAPLG00000004279	ENSAPLT00000004394	NA	STOML2	0.900081	3.82732	3.16147	0.00207866	0.0253912	-1.74776
ENSAPLG00000013141	ENSAPLT00000013682	FANCB	FANCB	0.894877	0.975626	3.21262	0.00177072	0.0222381	-1.33629
ENSAPLG00000011465	ENSAPLT00000012021	NA	Dpy19l1	0.891608	2.52894	4.22546	5.27697e-05	0.00126095	1.72748
ENSAPLG00000001467	ENSAPLT00000001647	DNAJA4	DNAJA4	0.885522	9.77728	2.89349	0.00467768	0.0463567	-2.94398
ENSAPLG00000015669	ENSAPLT00000016342	RNF19A	RNF19A	0.881728	5.20311	6.26301	9.57e-09	8.24447e-07	9.70777
ENSAPLG00000013819	ENSAPLT00000014387	NA		0.881458	4.26927	5.01366	2.3181e-06	8.82406e-05	4.52839
ENSAPLG00000016009	ENSAPLT00000016700	TSC22D3	TSC22D3	0.880681	7.01241	4.39143	2.80435e-05	0.000738378	1.9047
ENSAPLG00000002524	ENSAPLT00000002558	NA	Usp22	0.879533	5.13492	6.04469	2.59681e-08	1.94681e-06	8.75444
ENSAPLG00000012279	ENSAPLT00000012793	MMAA	MMAA	0.879383	2.29961	4.37789	2.9544e-05	0.000775145	2.26869
ENSAPLG00000003731	ENSAPLT00000003858	TRIM24	TRIM24	0.877698	6.78112	6.7287	1.08865e-09	1.21495e-07	11.73
ENSAPLG00000006367	ENSAPLT00000006632	PGD	PGD	0.874113	5.41604	4.67745	9.12438e-06	0.000278293	3.13127
ENSAPLG00000002825	ENSAPLT00000002862	NA	Trim41	0.872012	5.84844	4.9868	2.5912e-06	9.64259e-05	4.25906
ENSAPLG00000015796	ENSAPLT00000016547	MAP3K5	MAP3K5	0.87167	1.40733	2.88183	0.0048403	0.047253	-2.24941
ENSAPLG00000012721	ENSAPLT00000013237	NA	RPAIN	0.871402	2.68796	5.00226	2.43042e-06	9.16245e-05	4.5673
ENSAPLG00000000875	ENSAPLT00000000852	LPAR6	LPAR6	0.868408	2.30436	3.72071	0.000328441	0.00561955	0.0791215
ENSAPLG00000003985	ENSAPLT00000004106	RMDN3	RMDN3	0.864009	5.48627	4.81581	5.22476e-06	0.000174532	3.62002
ENSAPLG00000006294	ENSAPLT00000006561	TPMT	TPMT	0.861156	1.56981	2.88357	0.00481571	0.0471066	-2.22633
ENSAPLG00000013450	ENSAPLT00000014053	NA	DTNBP1	0.858912	5.44892	5.17751	1.16723e-06	4.97535e-05	5.05998
ENSAPLG00000013771	ENSAPLT00000014340	CDKN1A	CDKN1A	0.856791	7.1055	5.21305	1.00434e-06	4.38382e-05	5.09538
ENSAPLG00000011035	ENSAPLT00000011534	GNB1	GNB1	0.853909	7.17609	7.4898	2.80545e-11	4.99875e-09	15.2954
ENSAPLG00000009605	ENSAPLT00000010156	FNDC3A	FNDC3A	0.84898	6.26879	8.84307	3.40566e-14	1.01355e-11	21.8866
ENSAPLG00000007828	ENSAPLT00000008135	RBM24	RBM24	0.846856	4.76109	4.59114	1.28593e-05	0.000371446	2.84386
ENSAPLG00000005064	ENSAPLT00000005228	COIL	COIL	0.841191	3.19312	3.8341	0.000220636	0.00414314	0.361802
ENSAPLG00000012725	ENSAPLT00000013324	PFKP	PFKP	0.835694	2.54275	3.37992	0.00103548	0.0144452	-0.996398
ENSAPLG00000006664	ENSAPLT00000006920	PMP22	PMP22	0.827734	2.7371	3.13193	0.00227849	0.0271792	-1.71369
ENSAPLG00000012706	ENSAPLT00000013265	SIN3A	SIN3A	0.825857	6.98232	5.16841	1.21293e-06	5.09067e-05	4.91347
ENSAPLG00000005802	ENSAPLT00000006037	TIAM2	TIAM2	0.817197	1.7413	2.92381	0.00427815	0.0434046	-2.14296
ENSAPLG00000005874	ENSAPLT00000006144	PXK	PXK	0.805343	7.70047	5.72929	1.06944e-07	6.25175e-06	7.24371
ENSAPLG00000008980	ENSAPLT00000009347	SUMO1	SUMO1	0.805211	6.91872	5.69251	1.25864e-07	7.22869e-06	7.10945
ENSAPLG00000014438	ENSAPLT00000015058	NA		0.804122	7.57338	6.45133	4.0008e-09	3.70678e-07	10.4415
ENSAPLG00000012579	ENSAPLT00000013123	NAB1	NAB1	0.803266	2.8004	3.80037	0.000248555	0.00451212	0.293906
ENSAPLG00000008457	ENSAPLT00000008779	NA	TRAFD1	0.797977	6.20511	5.18707	1.12103e-06	4.80772e-05	5.04339
ENSAPLG00000011255	ENSAPLT00000011709	SNX3	SNX3	0.797411	7.34964	6.60766	1.92573e-09	1.9908e-07	11.1624
ENSAPLG00000014469	ENSAPLT00000015071	NOXRED1	NOXRED1	0.795634	2.14503	3.37707	0.00104513	0.0145592	-0.953187
ENSAPLG00000007775	ENSAPLT00000008171	ERN1	ERN1	0.790599	6.93215	5.98938	3.3363e-08	2.4271e-06	8.39586
ENSAPLG00000001642	ENSAPLT00000001636	NA		0.790543	6.80517	5.27123	7.84375e-07	3.54993e-05	5.34851
ENSAPLG00000004333	ENSAPLT00000004450	ARL14EP	ARL14EP	0.787468	4.35351	4.22099	5.36663e-05	0.00127308	1.553
ENSAPLG00000014903	ENSAPLT00000015560	STXBP5	STXBP5	0.786439	3.4219	2.88832	0.00474908	0.0468594	-2.4286
ENSAPLG00000013698	ENSAPLT00000014276	RAP1A	RAP1A	0.776071	5.92285	6.05828	2.44138e-08	1.8526e-06	8.75869
ENSAPLG00000010130	ENSAPLT00000010547	MCL1	MCL1	0.773713	9.51843	3.49242	0.000714539	0.0108294	-1.2086
ENSAPLG00000003772	ENSAPLT00000003919	SLC4A3	SLC4A3	0.773653	1.02615	2.89032	0.0047213	0.0466478	-2.19105
ENSAPLG00000010351	ENSAPLT00000010776	NA	Ikbip	0.771914	3.00421	3.31669	0.00127096	0.0169134	-1.21992
ENSAPLG00000001676	ENSAPLT00000001669	INHBB	INHBB	0.767271	0.966051	3.06755	0.0027775	0.0314623	-1.73204
ENSAPLG00000010430	ENSAPLT00000010917	LRRFIP2	LRRFIP2	0.7666	3.69654	4.00239	0.000120542	0.00248707	0.881081
ENSAPLG00000000672	ENSAPLT00000000645	SERTAD2	SERTAD2	0.763573	2.40196	4.00995	0.000117267	0.00245038	0.997131
ENSAPLG00000009903	ENSAPLT00000010326	MTO1	MTO1	0.763471	3.78146	5.49077	3.04849e-07	1.49696e-05	6.48311
ENSAPLG00000008272	ENSAPLT00000008613	OSMR	OSMR	0.763408	4.64004	4.08435	8.92755e-05	0.00192931	1.03768
ENSAPLG00000015542	ENSAPLT00000016240	UBE2D3	UBE2D3	0.763001	9.31322	6.01362	2.98964e-08	2.20761e-06	8.46307
ENSAPLG00000007574	ENSAPLT00000007893	ARID1B	ARID1B	0.754209	5.27591	5.00181	2.43499e-06	9.16245e-05	4.37922
ENSAPLG00000008258	ENSAPLT00000008595	TOR1B	TOR1B	0.753016	3.92234	4.6834	8.91e-06	0.000275173	3.28302
ENSAPLG00000003918	ENSAPLT00000004006	ABRACL	ABRACL	0.753002	2.97197	4.18074	6.24112e-05	0.00142877	1.54739
ENSAPLG00000008552	ENSAPLT00000008896	SPATS2L	SPATS2L	0.750022	2.33196	3.09587	0.0025467	0.0296692	-1.73956
ENSAPLG00000015089	ENSAPLT00000015762	SLC25A26	SLC25A26	0.747061	3.11916	2.91888	0.00434083	0.043833	-2.31123
ENSAPLG00000014676	ENSAPLT00000015353	MANBA	MANBA	0.74375	6.0145	4.30152	3.95684e-05	0.000983801	1.65439
ENSAPLG00000012742	ENSAPLT00000013327	NA		0.741843	6.16726	5.68404	1.30663e-07	7.37494e-06	7.11522
ENSAPLG00000000882	ENSAPLT00000000860	ING2	ING2	0.740475	1.90746	3.44369	0.000839925	0.0122934	-0.74602
ENSAPLG00000002945	ENSAPLT00000003016	F10	F10	0.738293	6.63797	4.3564	3.20857e-05	0.00082275	1.80618
ENSAPLG00000011483	ENSAPLT00000011947	NA		0.733029	1.12621	2.88608	0.00478032	0.0469475	-2.21497
ENSAPLG00000014660	ENSAPLT00000015319	NA		0.731899	1.11328	3.04538	0.00297163	0.0332775	-1.79279
ENSAPLG00000007227	ENSAPLT00000007684	NA	NEB	0.730523	1.75961	3.09956	0.00251797	0.0295095	-1.7083
ENSAPLG00000005880	ENSAPLT00000006154	ZC3H7B	ZC3H7B	0.725634	6.06254	5.09635	1.64207e-06	6.66397e-05	4.67919
ENSAPLG00000000719	ENSAPLT00000000697	STX11	STX11	0.719566	2.19164	3.39251	0.000993765	0.0141241	-0.913881
ENSAPLG00000003158	ENSAPLT00000003209	CCDC28A	CCDC28A	0.718347	7.62292	4.03847	0.000105668	0.00224139	0.619538
ENSAPLG00000015264	ENSAPLT00000015937	CAPZA1	CAPZA1	0.717145	5.82677	5.83832	6.58081e-08	4.42672e-06	7.80117
ENSAPLG00000015759	ENSAPLT00000016461	RUBCN	RUBCN	0.716418	4.77638	3.86467	0.000197931	0.00378689	0.249134
ENSAPLG00000005211	ENSAPLT00000005378	RHOF	RHOF	0.716268	3.22513	3.34204	0.00117107	0.0159516	-1.15628
ENSAPLG00000002714	ENSAPLT00000002758	NA	ALDH3A1	0.701001	2.51908	3.24018	0.00162299	0.0207815	-1.37029
ENSAPLG00000003811	ENSAPLT00000003949	FMR1	FMR1	0.699245	7.69899	5.94441	4.08715e-08	2.92992e-06	8.17729
ENSAPLG00000015082	ENSAPLT00000015715	MR1	MR1	0.692355	10.6695	4.17821	6.30054e-05	0.00143901	1.08231
ENSAPLG00000010387	ENSAPLT00000010879	APAF1	APAF1	0.687463	7.85102	5.16498	1.23064e-06	5.14303e-05	4.8765
ENSAPLG00000011958	ENSAPLT00000012447	UGCG	UGCG	0.687258	3.73264	4.6844	8.87424e-06	0.000274934	3.31489
ENSAPLG00000010098	ENSAPLT00000010532	PSMG2	PSMG2	0.676918	4.71836	3.86747	0.000195965	0.00376629	0.298974
ENSAPLG00000002415	ENSAPLT00000002424	BET1L	BET1L	0.676878	6.26819	5.08782	1.70173e-06	6.87764e-05	4.62829
ENSAPLG00000006345	ENSAPLT00000006642	ZCCHC11	ZCCHC11	0.675793	7.34884	4.8257	5.01893e-06	0.000168228	3.53418
ENSAPLG00000013717	ENSAPLT00000014300	KLF6	KLF6	0.675699	5.46965	5.61048	1.80673e-07	9.74941e-06	6.86441
ENSAPLG00000002706	ENSAPLT00000002729	NA	RPRD2	0.672264	3.85229	4.67389	9.25508e-06	0.000281406	3.24854
ENSAPLG00000007158	ENSAPLT00000007481	SBNO2	SBNO2	0.671719	5.26514	4.02732	0.000110063	0.00231917	0.767857
ENSAPLG00000012611	ENSAPLT00000013181	GNAL	GNAL	0.668945	2.27367	2.98454	0.00357061	0.0379924	-2.06738
ENSAPLG00000011921	ENSAPLT00000012441	PGS1	PGS1	0.668336	3.84926	4.84176	4.70141e-06	0.00016147	3.89395
ENSAPLG00000003288	ENSAPLT00000003343	NA		0.667564	2.78467	3.51566	0.000661145	0.0101773	-0.591208
ENSAPLG00000010013	ENSAPLT00000010431	NA	KIAA1671	0.66253	8.34165	3.93745	0.000152508	0.0030882	0.259668
ENSAPLG00000003528	ENSAPLT00000003613	NA	Rabgap1l	0.659758	4.25327	4.15423	6.89059e-05	0.00155569	1.32893
ENSAPLG00000004107	ENSAPLT00000004204	RPL27	RPL27	0.658623	7.83654	3.87607	0.000190049	0.00367416	0.0598448
ENSAPLG00000010418	ENSAPLT00000010924	FAP	FAP	0.657516	3.84746	3.52677	0.000636979	0.00986451	-0.6742
ENSAPLG00000007375	ENSAPLT00000007644	C17orf75	C17orf75	0.652128	5.83547	5.23811	9.03056e-07	4.03132e-05	5.26937
ENSAPLG00000004061	ENSAPLT00000004179	JMJD6	JMJD6	0.651029	7.58322	2.92434	0.00427138	0.0434046	-2.82997
ENSAPLG00000009583	ENSAPLT00000010103	VPS50	VPS50	0.649906	5.42605	4.25501	4.72038e-05	0.00114466	1.53832
ENSAPLG00000011077	ENSAPLT00000011530	NA	Gm15262	0.649617	4.15885	2.86839	0.0050341	0.0489019	-2.57362
ENSAPLG00000001023	ENSAPLT00000001182	ARHGEF7	ARHGEF7	0.64553	3.65293	3.5113	0.000670877	0.0102843	-0.715976
ENSAPLG00000001401	ENSAPLT00000001390	TMEM140	TMEM140	0.638697	6.69034	5.30916	6.67115e-07	3.07593e-05	5.50772
ENSAPLG00000006923	ENSAPLT00000007209	NET1	NET1	0.635112	3.48422	3.40938	0.000940339	0.0135001	-1.02042
ENSAPLG00000012550	ENSAPLT00000013064	CD164	CD164	0.633774	4.49865	4.98672	2.59204e-06	9.64259e-05	4.39792
ENSAPLG00000011951	ENSAPLT00000012462	DSCR3	DSCR3	0.627063	4.70377	4.42362	2.47658e-05	0.00066637	2.25057
ENSAPLG00000011824	ENSAPLT00000012294	TOR1AIP1	TOR1AIP1	0.626331	4.62407	4.54273	1.55637e-05	0.000436716	2.68112
ENSAPLG00000002722	ENSAPLT00000002747	TXN2	TXN2	0.619361	2.6481	3.1248	0.00232937	0.0276958	-1.72322
ENSAPLG00000012960	ENSAPLT00000013511	CCT5	CCT5	0.613269	6.28869	2.86338	0.00510813	0.0495231	-2.91621
ENSAPLG00000004116	ENSAPLT00000004213	RUNDC1	RUNDC1	0.613194	6.16502	5.96074	3.79706e-08	2.74198e-06	8.31276
ENSAPLG00000009637	ENSAPLT00000010049	NA	BTN3A3	0.602389	5.08391	4.34059	3.4089e-05	0.000862857	1.9001
ENSAPLG00000009676	ENSAPLT00000010186	DNAH17	DNAH17	0.601016	3.1879	2.91706	0.00436417	0.0439595	-2.33032
ENSAPLG00000009532	ENSAPLT00000009944	NOA1	NOA1	0.594539	3.47641	3.82841	0.000225123	0.0042033	0.312703
ENSAPLG00000013878	ENSAPLT00000014534	NFKB1	NFKB1	0.593507	5.98523	5.60645	1.83895e-07	9.77545e-06	6.80072
ENSAPLG00000007703	ENSAPLT00000007989	NA	Dnajb2	0.592464	4.88019	3.17341	0.00200257	0.0247076	-1.89802
ENSAPLG00000002856	ENSAPLT00000002893	NKIRAS2	NKIRAS2	0.590323	6.39119	4.55411	1.48823e-05	0.000421206	2.54194
ENSAPLG00000011647	ENSAPLT00000012186	SESN1	SESN1	0.590137	5.21251	4.28931	4.14491e-05	0.00102279	1.68292
ENSAPLG00000012109	ENSAPLT00000012670	NA		0.58995	7.76939	4.75208	6.76224e-06	0.000217744	3.23843
ENSAPLG00000005193	ENSAPLT00000005389	PTBP3	PTBP3	0.589343	3.09798	3.77914	0.000267818	0.00478169	0.198362
ENSAPLG00000000597	ENSAPLT00000000615	CISD2	CISD2	0.586946	5.12428	4.88403	3.95592e-06	0.000139752	3.93749
ENSAPLG00000003422	ENSAPLT00000003515	SLA	SLA	0.581996	4.50493	3.11098	0.00243097	0.0286792	-1.99392
ENSAPLG00000005584	ENSAPLT00000005768	NA	MAP1LC3B	0.577478	7.29402	5.04947	1.99729e-06	7.81489e-05	4.42518
ENSAPLG00000015879	ENSAPLT00000016568	NT5C3B	NT5C3B	0.577368	5.43773	3.92457	0.000159745	0.00320829	0.380937
ENSAPLG00000007527	ENSAPLT00000007851	GDI2	GDI2	0.575979	5.15942	3.98042	0.000130563	0.00267695	0.61049
ENSAPLG00000005582	ENSAPLT00000005802	SRI	SRI	0.575729	3.79574	3.34712	0.00115197	0.0158231	-1.21697
ENSAPLG00000005950	ENSAPLT00000006169	NA		0.575364	5.23713	3.94329	0.00014933	0.0030301	0.49278
ENSAPLG00000010816	ENSAPLT00000011266	GMEB2	GMEB2	0.573023	7.21085	3.5328	0.00062423	0.00971524	-1.04505
ENSAPLG00000011621	ENSAPLT00000012197	DYRK1A	DYRK1A	0.570222	6.50169	5.64561	1.54803e-07	8.54112e-06	6.93562
ENSAPLG00000005643	ENSAPLT00000005837	FARS2	FARS2	0.566435	2.77669	3.25257	0.00156037	0.0201107	-1.36511
ENSAPLG00000006342	ENSAPLT00000006672	LYST	LYST	0.564142	6.38049	3.81687	0.000234502	0.00432903	-0.0692933
ENSAPLG00000011841	ENSAPLT00000012332	ABI1	ABI1	0.562069	4.38451	5.05566	1.94645e-06	7.67715e-05	4.68576
ENSAPLG00000015078	ENSAPLT00000015739	AHSA1	AHSA1	0.561252	6.4984	3.90359	0.000172238	0.00341566	0.211919
ENSAPLG00000004483	ENSAPLT00000004598	NA	TPM2	0.558521	3.61402	3.04496	0.00297545	0.0332824	-2.05435
ENSAPLG00000006142	ENSAPLT00000006393	BCO2	BCO2	0.557811	2.95318	3.08766	0.00261173	0.0300349	-1.83594
ENSAPLG00000006095	ENSAPLT00000006325	PTP4A1	PTP4A1	0.556595	5.49156	5.07395	1.80334e-06	7.22882e-05	4.6467
ENSAPLG00000009182	ENSAPLT00000009568	ARL5A	ARL5A	0.553238	4.65847	4.40925	2.61807e-05	0.000693046	2.18147
ENSAPLG00000009599	ENSAPLT00000010043	SLC38A2	SLC38A2	0.552434	9.16856	3.58114	0.000530273	0.00845423	-0.926134
ENSAPLG00000009786	ENSAPLT00000010234	BAZ1A	BAZ1A	0.549245	7.8502	3.39375	0.000989729	0.0140871	-1.48621
ENSAPLG00000014799	ENSAPLT00000015438	UHMK1	UHMK1	0.545939	7.89668	4.77753	6.1018e-06	0.000199089	3.3351
ENSAPLG00000007687	ENSAPLT00000007999	ZEB2	ZEB2	0.542401	8.03799	3.89931	0.000174899	0.00345611	0.134098
ENSAPLG00000013556	ENSAPLT00000014131	NA	Casp1	0.542046	5.48773	3.35378	0.00112738	0.0155668	-1.46104
ENSAPLG00000003679	ENSAPLT00000003774	IRAK2	IRAK2	0.537616	3.14616	3.09009	0.00259233	0.0299874	-1.85537
ENSAPLG00000002378	ENSAPLT00000002380	B2M	B2M	0.535265	10.8935	3.80478	0.000244724	0.00446733	-0.202034
ENSAPLG00000003084	ENSAPLT00000003146	ETNK1	ETNK1	0.534335	5.09089	3.09626	0.00254362	0.0296685	-2.1255
ENSAPLG00000006471	ENSAPLT00000006713	CRLF3	CRLF3	0.534091	3.96333	4.37091	3.03476e-05	0.000788321	2.12753
ENSAPLG00000005991	ENSAPLT00000006261	NA	Usp37	0.534036	5.11322	3.67183	0.000388967	0.00656366	-0.398219
ENSAPLG00000016067	ENSAPLT00000016814	ACLY	ACLY	0.531167	5.64314	3.6243	0.000457858	0.00745071	-0.622302
ENSAPLG00000012358	ENSAPLT00000012886	NKTR	NKTR	0.524807	6.45578	4.41155	2.59492e-05	0.000688776	2.01139
ENSAPLG00000012937	ENSAPLT00000013516	RSPRY1	RSPRY1	0.520731	5.49337	5.63858	1.59673e-07	8.71194e-06	6.97471
ENSAPLG00000002089	ENSAPLT00000002086	CLDN12	CLDN12	0.51919	2.89138	3.40719	0.000947133	0.0135397	-0.929731
ENSAPLG00000002107	ENSAPLT00000002173	RNF103	RNF103	0.517335	6.83741	4.95147	2.99853e-06	0.000108666	4.05162
ENSAPLG00000011195	ENSAPLT00000011714	CTSB	CTSB	0.515026	7.20462	3.46839	0.000773991	0.0115172	-1.24489
ENSAPLG00000007586	ENSAPLT00000007877	NA		0.513465	7.79513	3.71174	0.000338833	0.00576721	-0.485173
ENSAPLG00000016245	ENSAPLT00000016959	FAM3C	FAM3C	0.505439	3.31588	2.96032	0.00383868	0.0399361	-2.26443
ENSAPLG00000016276	ENSAPLT00000016993	SETX	SETX	0.505279	6.83174	4.14616	7.10066e-05	0.00158749	1.03089
ENSAPLG00000005274	ENSAPLT00000005483	NPRL3	NPRL3	0.500477	7.08977	3.30314	0.00132759	0.0174308	-1.73373
ENSAPLG00000011122	ENSAPLT00000011636	UBA2	UBA2	0.499449	7.01508	5.27507	7.71617e-07	3.50836e-05	5.35062
ENSAPLG00000002477	ENSAPLT00000002503	SGMS1	SGMS1	0.499117	7.13731	3.6243	0.000457859	0.00745071	-0.73907
ENSAPLG00000014708	ENSAPLT00000015394	ST7L	ST7L	0.494727	6.30395	5.85882	6.0041e-08	4.12352e-06	7.86141
ENSAPLG00000005706	ENSAPLT00000005904	NA		0.494128	4.22534	2.91998	0.00432681	0.0437627	-2.50293
ENSAPLG00000011217	ENSAPLT00000011669	TMEM50B	TMEM50B	0.493442	4.48082	4.20126	5.77953e-05	0.00135791	1.46959
ENSAPLG00000011021	ENSAPLT00000011524	STRN	STRN	0.493161	3.84992	3.02946	0.00311871	0.0344167	-2.1283
ENSAPLG00000012481	ENSAPLT00000013000	CHMP4B	CHMP4B	0.492456	6.98048	4.61895	1.15182e-05	0.000338682	2.75303
ENSAPLG00000007502	ENSAPLT00000007814	ATP6V0D1	ATP6V0D1	0.48928	5.10143	3.08931	0.00259849	0.0299879	-2.16698
ENSAPLG00000007576	ENSAPLT00000007858	NA		0.488578	9.12214	5.41845	4.17058e-07	2.0177e-05	5.90601
ENSAPLG00000011736	ENSAPLT00000012248	NA	RPRD2	0.485507	7.69429	3.51062	0.000672406	0.0102861	-1.12636
ENSAPLG00000014699	ENSAPLT00000015312	SLC25A37	SLC25A37	0.484635	9.05736	2.89813	0.00461431	0.0458211	-2.92673
ENSAPLG00000006406	ENSAPLT00000006649	OMA1	OMA1	0.48172	3.77098	3.39087	0.000999118	0.0141797	-1.09252
ENSAPLG00000007740	ENSAPLT00000008024	GPX4	GPX4	0.477204	5.41016	3.30416	0.00132323	0.0174059	-1.58853
ENSAPLG00000007282	ENSAPLT00000007615	RBMS1	RBMS1	0.477112	4.48936	3.33665	0.00119168	0.0161206	-1.33542
ENSAPLG00000005157	ENSAPLT00000005345	NA	RNF38	0.47667	3.58656	3.8334	0.00022118	0.00414543	0.329126
ENSAPLG00000002694	ENSAPLT00000002734	NFYA	NFYA	0.476294	6.56181	3.37993	0.00103543	0.0144452	-1.47221
ENSAPLG00000008645	ENSAPLT00000009002	GAB1	GAB1	0.469451	4.29735	2.87488	0.00493967	0.0481274	-2.63145
ENSAPLG00000002350	ENSAPLT00000002354	NA		0.468808	2.27168	2.92579	0.00425319	0.0434046	-2.21047
ENSAPLG00000013925	ENSAPLT00000014553	SCNN1G	SCNN1G	0.467442	3.42198	3.00706	0.00333694	0.0362925	-2.15062
ENSAPLG00000014365	ENSAPLT00000014992	NA	Tmbim4	0.464421	7.15329	3.44907	0.000825117	0.0121491	-1.29792
ENSAPLG00000012085	ENSAPLT00000012579	NA	Tmem189	0.463703	5.59719	4.69945	8.35542e-06	0.000263008	3.16766
ENSAPLG00000008943	ENSAPLT00000009337	GNS	GNS	0.463641	5.71561	3.73696	0.000310386	0.00536672	-0.275992
ENSAPLG00000012260	ENSAPLT00000012791	SAT1	SAT1	0.462783	9.67588	3.8199	0.000231998	0.00429896	-0.153099
ENSAPLG00000014164	ENSAPLT00000014835	PIKFYVE	PIKFYVE	0.46001	7.20444	3.20908	0.00179054	0.0224583	-2.01696
ENSAPLG00000006264	ENSAPLT00000006505	CCDC14	CCDC14	0.454351	4.05919	3.09498	0.00255365	0.0296797	-1.97914
ENSAPLG00000003378	ENSAPLT00000003446	MRGBP	MRGBP	0.450364	4.76523	3.304	0.00132392	0.0174059	-1.49291
ENSAPLG00000003387	ENSAPLT00000003486	NA	Prpf18	0.450118	7.01502	3.85325	0.000206139	0.00390075	0.00889623
ENSAPLG00000002908	ENSAPLT00000002963	POLR1C	POLR1C	0.448033	4.3218	3.44989	0.00082289	0.0121345	-0.988362
ENSAPLG00000005625	ENSAPLT00000005852	EXOC4	EXOC4	0.447119	3.11153	2.88809	0.00475227	0.0468594	-2.40176
ENSAPLG00000011339	ENSAPLT00000011810	NA	Cramp1l	0.445596	5.55285	3.2135	0.00176578	0.0222227	-1.87063
ENSAPLG00000014430	ENSAPLT00000015050	TMEM183A	TMEM183A	0.442381	8.8238	4.95695	2.9315e-06	0.000106631	4.02623
ENSAPLG00000010793	ENSAPLT00000011282	ANKRD17	ANKRD17	0.441479	8.28786	4.33712	3.45438e-05	0.000869885	1.66907
ENSAPLG00000014389	ENSAPLT00000015005	KCTD20	KCTD20	0.440999	7.83911	3.78301	0.000264199	0.00474351	-0.250116
ENSAPLG00000015241	ENSAPLT00000015898	PSMD13	PSMD13	0.437352	7.72775	5.67734	1.34589e-07	7.55315e-06	7.02135
ENSAPLG00000005821	ENSAPLT00000006098	UTP6	UTP6	0.434468	3.36639	3.14229	0.0022065	0.0265565	-1.75495
ENSAPLG00000015678	ENSAPLT00000016375	PDK4	PDK4	0.433893	8.81785	3.61827	0.000467372	0.00758687	-0.802987
ENSAPLG00000012718	ENSAPLT00000013260	NA	ATP6V1E1	0.431184	7.54759	4.10535	8.26142e-05	0.00181106	0.857631
ENSAPLG00000013252	ENSAPLT00000013791	ARL6IP5	ARL6IP5	0.431097	4.68249	3.6904	0.000364823	0.00617746	-0.279307
ENSAPLG00000007138	ENSAPLT00000007446	ANKRD13A	ANKRD13A	0.428136	6.34306	4.50307	1.81814e-05	0.000502985	2.35699
ENSAPLG00000001568	ENSAPLT00000001909	TLK2	TLK2	0.427463	6.17256	4.08343	8.95798e-05	0.00192931	0.861791
ENSAPLG00000015149	ENSAPLT00000015799	HIVEP2	HIVEP2	0.421611	10.0822	3.22747	0.00168959	0.0213833	-2.01044
ENSAPLG00000003935	ENSAPLT00000004046	DCAF17	DCAF17	0.4207	4.37854	3.59409	0.000507479	0.00814371	-0.544538
ENSAPLG00000006986	ENSAPLT00000007288	IMPDH2	IMPDH2	0.415122	5.15864	2.98413	0.00357504	0.0379951	-2.47825
ENSAPLG00000016409	ENSAPLT00000017134	EPB41	EPB41	0.409176	10.2642	2.92587	0.00425212	0.0434046	-2.85848
ENSAPLG00000013725	ENSAPLT00000014309	NA		0.408426	3.77849	3.0913	0.00258267	0.0299225	-1.9588
ENSAPLG00000005421	ENSAPLT00000005590	MRPS36	MRPS36	0.407788	3.50139	2.86839	0.00503407	0.0489019	-2.51247
ENSAPLG00000002604	ENSAPLT00000002636	RAB21	RAB21	0.406256	9.09768	4.43964	2.32758e-05	0.000628	2.03542
ENSAPLG00000009889	ENSAPLT00000010286	SLC26A2	SLC26A2	0.405367	5.31775	3.88846	0.000181822	0.00355712	0.27795
ENSAPLG00000012024	ENSAPLT00000012524	NA	RSC1A1	0.402853	7.5743	3.89212	0.00017946	0.00353201	0.122494
ENSAPLG00000012442	ENSAPLT00000013010	RPA1	RPA1	0.400985	6.12678	4.71316	7.90832e-06	0.000250541	3.17184
ENSAPLG00000004758	ENSAPLT00000005016	IDE	IDE	0.399924	7.12868	3.66995	0.0003915	0.00658377	-0.597069
ENSAPLG00000011610	ENSAPLT00000012075	NA		0.397404	7.99065	3.28931	0.00138779	0.0181243	-1.80493
ENSAPLG00000005294	ENSAPLT00000005532	DENND1A	DENND1A	0.392386	4.04245	2.97751	0.00364662	0.0385921	-2.29486
ENSAPLG00000007992	ENSAPLT00000008294	NA		0.391572	7.7364	2.91874	0.00434268	0.043833	-2.84764
ENSAPLG00000009365	ENSAPLT00000009798	UBE2Q1	UBE2Q1	0.38863	7.7459	5.17188	1.19533e-06	5.06007e-05	4.90738
ENSAPLG00000002466	ENSAPLT00000002500	ATF7IP	ATF7IP	0.37868	6.59156	3.58517	0.000523091	0.0083669	-0.834476
ENSAPLG00000007615	ENSAPLT00000007898	KBTBD2	KBTBD2	0.377415	7.24125	4.47824	2.00318e-05	0.000549533	2.2134
ENSAPLG00000007915	ENSAPLT00000008205	NA		0.376846	7.55086	3.13847	0.00223276	0.0268068	-2.23246
ENSAPLG00000013267	ENSAPLT00000013825	ACBD3	ACBD3	0.376442	4.73861	3.71499	0.000335039	0.00571865	-0.206772
ENSAPLG00000003114	ENSAPLT00000003171	DCAF5	DCAF5	0.376222	7.36046	4.16954	6.50793e-05	0.00147608	1.08959
ENSAPLG00000006509	ENSAPLT00000006832	ERAP1	ERAP1	0.374284	6.58903	3.13536	0.00225441	0.0269678	-2.17793
ENSAPLG00000014803	ENSAPLT00000015444	STK3	STK3	0.372437	5.28009	3.08769	0.00261145	0.0300349	-2.1879
ENSAPLG00000009597	ENSAPLT00000009998	RAB1A	RAB1A	0.371517	8.58631	4.84153	4.70575e-06	0.00016147	3.57373
ENSAPLG00000003115	ENSAPLT00000003238	LIMK2	LIMK2	0.368288	3.94236	3.07315	0.00273038	0.031036	-2.00628
ENSAPLG00000007829	ENSAPLT00000008155	PAXIP1	PAXIP1	0.363443	5.85077	4.00935	0.000117525	0.00245055	0.628787
ENSAPLG00000005350	ENSAPLT00000005565	GPBP1L1	GPBP1L1	0.363285	9.58185	4.85859	4.38945e-06	0.000152868	3.63075
ENSAPLG00000003904	ENSAPLT00000004031	TRA2B	TRA2B	0.361703	6.00171	4.60534	1.21565e-05	0.00035427	2.76865
ENSAPLG00000005355	ENSAPLT00000005548	FBXO31	FBXO31	0.355896	6.62963	3.4429	0.000842122	0.0123047	-1.29134
ENSAPLG00000015483	ENSAPLT00000016155	PAK2	PAK2	0.353001	5.39406	3.8213	0.000230853	0.00428584	0.0486471
ENSAPLG00000007278	ENSAPLT00000007556	NA		0.352533	5.14995	3.33731	0.00118915	0.0161084	-1.44392
ENSAPLG00000003755	ENSAPLT00000003871	HNRNPR	HNRNPR	0.350155	7.87599	4.41285	2.5819e-05	0.000687176	1.9556
ENSAPLG00000009231	ENSAPLT00000009646	WDR92	WDR92	0.347965	6.375	3.64054	0.000433109	0.00711334	-0.649472
ENSAPLG00000013222	ENSAPLT00000013794	PNPLA2	PNPLA2	0.345002	4.49475	2.86412	0.00509705	0.0494646	-2.67078
ENSAPLG00000010564	ENSAPLT00000010993	NA	Myl12a	0.335973	7.80781	3.80425	0.000245178	0.00446733	-0.178748
ENSAPLG00000003397	ENSAPLT00000003466	ATXN7	ATXN7	0.335558	6.11436	3.80283	0.000246404	0.00448136	-0.0945469
ENSAPLG00000007390	ENSAPLT00000007708	ZNF207	ZNF207	0.334503	7.32191	3.05838	0.00285633	0.0320962	-2.44957
ENSAPLG00000006746	ENSAPLT00000007019	MMADHC	MMADHC	0.333278	5.81971	3.32	0.00125751	0.0167799	-1.57386
ENSAPLG00000008908	ENSAPLT00000009270	NA	Son	0.332513	8.92066	3.2767	0.0014449	0.0188451	-1.85695
ENSAPLG00000015929	ENSAPLT00000016629	ATP6AP2	ATP6AP2	0.324852	5.74572	3.45513	0.000808739	0.0119787	-1.16183
ENSAPLG00000013634	ENSAPLT00000014221	NA	Slc2a3	0.322049	6.12222	3.49651	0.000704854	0.0107324	-1.0713
ENSAPLG00000003453	ENSAPLT00000003570	KDM4A	KDM4A	0.320951	7.69452	4.14935	7.01676e-05	0.00157692	1.00488
ENSAPLG00000015002	ENSAPLT00000015684	DCAF1	DCAF1	0.318637	7.9555	3.42592	0.000890616	0.0129008	-1.3929
ENSAPLG00000008260	ENSAPLT00000008623	STK4	STK4	0.317361	6.49067	3.77368	0.000273002	0.00484838	-0.222933
ENSAPLG00000006992	ENSAPLT00000007273	NA		0.316631	4.7776	3.02359	0.00317461	0.0349018	-2.26611
ENSAPLG00000016248	ENSAPLT00000016994	NA	CR1	0.310157	6.41131	3.26867	0.00148242	0.0192832	-1.78833
ENSAPLG00000014710	ENSAPLT00000015375	HSF2	HSF2	0.308985	6.60076	3.25714	0.00153788	0.0198993	-1.83677
ENSAPLG00000011948	ENSAPLT00000012504	ELMO2	ELMO2	0.308039	6.64336	3.23475	0.00165112	0.021032	-1.90221
ENSAPLG00000011116	ENSAPLT00000011597	ACP2	ACP2	0.298724	5.17252	3.08484	0.00263441	0.030225	-2.16947
ENSAPLG00000005434	ENSAPLT00000005616	TADA1	TADA1	0.296115	6.89609	3.16653	0.00204613	0.0250719	-2.12429
ENSAPLG00000011166	ENSAPLT00000011682	AFF4	AFF4	0.295921	7.04953	2.91827	0.00434869	0.0438485	-2.82252
ENSAPLG00000004154	ENSAPLT00000004287	RIC1	RIC1	0.292945	7.43546	3.53525	0.000619105	0.00965117	-1.03387
ENSAPLG00000009853	ENSAPLT00000010273	CTDSPL	CTDSPL	0.292164	6.49309	3.01525	0.00325562	0.035526	-2.52134
ENSAPLG00000014658	ENSAPLT00000015336	SPPL2A	SPPL2A	0.289788	7.0569	3.34608	0.00115587	0.0158301	-1.60518
ENSAPLG00000002433	ENSAPLT00000002528	NA		0.289659	8.5586	3.64275	0.000429841	0.00710986	-0.721125
ENSAPLG00000005606	ENSAPLT00000005834	DAZAP1	DAZAP1	0.285925	7.83962	2.8839	0.00481096	0.0471066	-2.94482
ENSAPLG00000004446	ENSAPLT00000004628	CSNK1G1	CSNK1G1	0.28556	4.65533	2.99533	0.00345689	0.0371445	-2.33884
ENSAPLG00000009701	ENSAPLT00000010118	PELI1	PELI1	0.278364	5.66201	3.03404	0.00307571	0.0340163	-2.39546
ENSAPLG00000008429	ENSAPLT00000008851	TOP1	TOP1	0.276398	8.43596	3.07931	0.00267939	0.030598	-2.41962
ENSAPLG00000015228	ENSAPLT00000015879	TPM3	TPM3	0.272585	6.48108	3.10101	0.00250677	0.0294215	-2.27897
ENSAPLG00000013138	ENSAPLT00000013707	EPN2	EPN2	0.271378	5.97499	2.94832	0.0039783	0.0412575	-2.65498
ENSAPLG00000013590	ENSAPLT00000014164	RAB5C	RAB5C	0.269296	5.94803	3.33755	0.00118824	0.0161084	-1.54285
ENSAPLG00000009939	ENSAPLT00000010397	MCMBP	MCMBP	0.264594	7.19392	3.32119	0.00125267	0.0167381	-1.68635
ENSAPLG00000004869	ENSAPLT00000005012	TPRG1L	TPRG1L	0.261234	8.79455	3.34433	0.00116243	0.0158779	-1.65403
ENSAPLG00000010287	ENSAPLT00000010758	UPF2	UPF2	0.259223	8.32319	3.15773	0.00210303	0.0255617	-2.19516
ENSAPLG00000009471	ENSAPLT00000009881	NA	Osbpl11	0.258563	7.13848	3.40071	0.000967459	0.0137902	-1.44295
ENSAPLG00000008609	ENSAPLT00000008997	CNOT10	CNOT10	0.258243	5.94728	3.38514	0.00101798	0.0143099	-1.39795
ENSAPLG00000002218	ENSAPLT00000002216	CDCA4	CDCA4	0.25585	5.49382	2.9838	0.0035786	0.0379951	-2.49569
ENSAPLG00000010467	ENSAPLT00000010929	EHD3	EHD3	0.250677	6.17686	2.89233	0.00469365	0.0464681	-2.82137
ENSAPLG00000006725	ENSAPLT00000007104	ATP6V0A1	ATP6V0A1	0.250171	6.65133	2.92467	0.00426723	0.0434046	-2.77746
ENSAPLG00000014638	ENSAPLT00000015253	RNF114	RNF114	0.243244	7.57649	3.45425	0.0008111	0.0119787	-1.29534
ENSAPLG00000009921	ENSAPLT00000010362	YTHDC1	YTHDC1	0.239692	8.36747	3.60521	0.000488656	0.00789324	-0.838126
ENSAPLG00000015134	ENSAPLT00000015773	HIF1AN	HIF1AN	-0.206502	6.06358	-2.8607	0.00514821	0.0498134	-2.8848
ENSAPLG00000006643	ENSAPLT00000006913	RBM25	RBM25	-0.233039	6.50364	-2.97007	0.00372864	0.0392448	-2.63777
ENSAPLG00000010097	ENSAPLT00000010653	SNX14	SNX14	-0.236336	6.03904	-2.88394	0.00481043	0.0471066	-2.8295
ENSAPLG00000007136	ENSAPLT00000007427	MAGT1	MAGT1	-0.239635	5.84588	-2.98546	0.00356077	0.0379699	-2.52945
ENSAPLG00000008793	ENSAPLT00000009197	SERINC3	SERINC3	-0.239788	6.78852	-3.42157	0.000903438	0.0130673	-1.35647
ENSAPLG00000010227	ENSAPLT00000010705	NPM1	NPM1	-0.246235	6.86806	-3.03946	0.00302556	0.0337254	-2.47618
ENSAPLG00000004274	ENSAPLT00000004405	NA	KDM3A	-0.25186	6.30085	-3.03685	0.00304961	0.0338039	-2.44715
ENSAPLG00000004941	ENSAPLT00000005157	NASP	NASP	-0.252352	5.34063	-2.90328	0.00454504	0.0453166	-2.68968
ENSAPLG00000016161	ENSAPLT00000016896	IPO7	IPO7	-0.257761	7.74093	-2.86301	0.0051137	0.0495282	-2.99439
ENSAPLG00000004170	ENSAPLT00000004285	AKAP10	AKAP10	-0.261713	7.47318	-4.18745	6.08654e-05	0.00140319	1.15007
ENSAPLG00000007870	ENSAPLT00000008163	ADNP	ADNP	-0.266168	6.20921	-3.14936	0.00215856	0.0260753	-2.10933
ENSAPLG00000007781	ENSAPLT00000008101	CASC4	CASC4	-0.269322	6.34343	-3.8643	0.000198194	0.00378689	0.100242
ENSAPLG00000010601	ENSAPLT00000011082	TM9SF3	TM9SF3	-0.273613	6.26281	-3.7388	0.0003084	0.0053418	-0.309476
ENSAPLG00000002487	ENSAPLT00000002539	TSC1	TSC1	-0.274048	8.31414	-2.93169	0.00417955	0.0428946	-2.82185
ENSAPLG00000014863	ENSAPLT00000015511	CLPX	CLPX	-0.276913	6.61864	-2.92673	0.00424132	0.0433896	-2.76003
ENSAPLG00000016325	ENSAPLT00000017061	AP2A2	AP2A2	-0.278391	8.07775	-2.96298	0.00380845	0.0397896	-2.73332
ENSAPLG00000013377	ENSAPLT00000013994	EMC1	EMC1	-0.278447	6.13933	-3.62406	0.000458225	0.00745071	-0.667063
ENSAPLG00000015481	ENSAPLT00000016208	PPP6R3	PPP6R3	-0.28218	8.92289	-2.87177	0.00498469	0.048518	-2.99315
ENSAPLG00000003781	ENSAPLT00000003890	PHF20L1	PHF20L1	-0.284802	6.86143	-3.20526	0.00181221	0.0226434	-1.99565
ENSAPLG00000010658	ENSAPLT00000011201	NA		-0.284942	7.58899	-3.3374	0.00118881	0.0161084	-1.64991
ENSAPLG00000002902	ENSAPLT00000002958	NLK	NLK	-0.299056	5.2978	-2.89063	0.00471702	0.0466478	-2.70374
ENSAPLG00000006726	ENSAPLT00000007021	NOP14	NOP14	-0.307576	5.23128	-2.92394	0.0042765	0.0434046	-2.60514
ENSAPLG00000003189	ENSAPLT00000003241	STYK1	STYK1	-0.311235	5.50559	-3.16632	0.00204742	0.0250719	-1.97416
ENSAPLG00000015185	ENSAPLT00000015843	SLC25A16	SLC25A16	-0.312321	5.37807	-2.96033	0.0038386	0.0399361	-2.53681
ENSAPLG00000005811	ENSAPLT00000006020	NKAPD1	NKAPD1	-0.31327	4.56242	-3.17083	0.00201881	0.0248145	-1.82844
ENSAPLG00000013814	ENSAPLT00000014411	YTHDC2	YTHDC2	-0.314029	6.86685	-3.36753	0.00107811	0.0149623	-1.50246
ENSAPLG00000013571	ENSAPLT00000014142	ST6GAL1	ST6GAL1	-0.316642	6.98108	-2.90412	0.00453385	0.045297	-2.85078
ENSAPLG00000008911	ENSAPLT00000009340	NSMAF	NSMAF	-0.318484	6.60634	-3.02288	0.00318136	0.0349097	-2.49587
ENSAPLG00000015603	ENSAPLT00000016280	HMG20A	HMG20A	-0.318515	4.11913	-3.02901	0.00312295	0.0344225	-2.16078
ENSAPLG00000006547	ENSAPLT00000006813	ZFYVE16	ZFYVE16	-0.318991	5.45226	-3.01796	0.00322909	0.035315	-2.37277
ENSAPLG00000002621	ENSAPLT00000002692	TMEM131L	TMEM131L	-0.320933	8.23891	-3.63345	0.000443751	0.00726347	-0.744537
ENSAPLG00000016308	ENSAPLT00000017024	TMEM57	TMEM57	-0.323051	6.89009	-3.77681	0.00027002	0.00480411	-0.229636
ENSAPLG00000010478	ENSAPLT00000010964	CUL1	CUL1	-0.329676	6.16851	-3.39039	0.00100067	0.0141813	-1.39249
ENSAPLG00000009696	ENSAPLT00000010098	TM2D3	TM2D3	-0.330597	4.25215	-3.00455	0.00336228	0.036447	-2.243
ENSAPLG00000004481	ENSAPLT00000004663	NA	ADD3	-0.332774	8.07576	-3.23286	0.00166106	0.0210963	-1.96957
ENSAPLG00000014645	ENSAPLT00000015255	SPATA2	SPATA2	-0.336613	5.73877	-3.36738	0.00107864	0.0149623	-1.41783
ENSAPLG00000001616	ENSAPLT00000002014	WRN	WRN	-0.338956	8.27612	-2.97108	0.00371745	0.0391728	-2.71484
ENSAPLG00000006559	ENSAPLT00000006821	UEVLD	UEVLD	-0.347221	4.57223	-3.00077	0.00340084	0.0366814	-2.28653
ENSAPLG00000007477	ENSAPLT00000007981	NA		-0.351008	8.36577	-2.89757	0.0046219	0.0458502	-2.91472
ENSAPLG00000011011	ENSAPLT00000011464	IPMK	IPMK	-0.352305	8.7923	-3.31849	0.00126363	0.0168387	-1.72978
ENSAPLG00000008217	ENSAPLT00000008539	N4BP2L1	N4BP2L1	-0.352941	4.63233	-2.91444	0.00439812	0.0442561	-2.54981
ENSAPLG00000008289	ENSAPLT00000008641	CHAF1A	CHAF1A	-0.35562	3.68359	-2.96545	0.00378039	0.0396659	-2.26765
ENSAPLG00000008805	ENSAPLT00000009186	ABCB7	ABCB7	-0.357953	6.80707	-3.14621	0.00217978	0.0262993	-2.17297
ENSAPLG00000010422	ENSAPLT00000010846	PDIK1L	PDIK1L	-0.361207	6.37284	-3.38883	0.00100578	0.0141922	-1.41093
ENSAPLG00000003946	ENSAPLT00000004109	PDE8A	PDE8A	-0.36129	7.79476	-2.88742	0.00476165	0.0469049	-2.92882
ENSAPLG00000006123	ENSAPLT00000006380	GDAP2	GDAP2	-0.364183	6.19425	-3.34246	0.00116949	0.0159516	-1.53907
ENSAPLG00000013499	ENSAPLT00000014062	KIAA0232	KIAA0232	-0.369592	8.27355	-3.82441	0.000228329	0.00424701	-0.11934
ENSAPLG00000008877	ENSAPLT00000009236	ZNF598	ZNF598	-0.372903	5.26485	-3.84743	0.000210447	0.00396698	0.172048
ENSAPLG00000007174	ENSAPLT00000007508	DDB1	DDB1	-0.374284	9.59591	-3.30966	0.00130006	0.0172049	-1.76516
ENSAPLG00000002385	ENSAPLT00000002442	ZNF143	ZNF143	-0.377595	6.44538	-4.22578	5.2707e-05	0.00126095	1.34748
ENSAPLG00000006843	ENSAPLT00000007129	PSEN1	PSEN1	-0.389387	4.17128	-3.69574	0.000358153	0.006075	-0.176748
ENSAPLG00000007612	ENSAPLT00000007956	CCNE2	CCNE2	-0.394342	3.43918	-2.99403	0.00347041	0.0372084	-2.15504
ENSAPLG00000005704	ENSAPLT00000005919	SURF4	SURF4	-0.397839	3.88068	-3.25647	0.00154117	0.0199156	-1.49064
ENSAPLG00000013151	ENSAPLT00000013785	C16orf62	C16orf62	-0.398325	5.42365	-3.03911	0.00302879	0.0337254	-2.32222
ENSAPLG00000010614	ENSAPLT00000011119	THOC2	THOC2	-0.405153	8.31129	-4.18442	6.15584e-05	0.00141253	1.12072
ENSAPLG00000009105	ENSAPLT00000009561	UBE4B	UBE4B	-0.409353	6.8106	-4.07843	9.12448e-05	0.00196087	0.801072
ENSAPLG00000006189	ENSAPLT00000006487	ANK1	ANK1	-0.414097	11.2969	-3.10092	0.00250745	0.0294215	-2.36745
ENSAPLG00000006043	ENSAPLT00000006310	HYOU1	HYOU1	-0.419152	4.14347	-3.30702	0.00131112	0.0172839	-1.37516
ENSAPLG00000006350	ENSAPLT00000006643	STRBP	STRBP	-0.42356	5.30207	-3.37436	0.0010544	0.0146675	-1.3356
ENSAPLG00000004350	ENSAPLT00000004486	MXI1	MXI1	-0.424428	7.1321	-3.83531	0.000219684	0.00413318	-0.0507415
ENSAPLG00000015601	ENSAPLT00000016338	ITGA6	ITGA6	-0.43381	7.46592	-4.21715	5.4447e-05	0.00128849	1.26002
ENSAPLG00000002071	ENSAPLT00000002459	WWP1	WWP1	-0.434245	6.44703	-3.23595	0.00164489	0.0209798	-1.8766
ENSAPLG00000012052	ENSAPLT00000012580	GEMIN2	GEMIN2	-0.437193	4.08994	-3.55214	0.000584889	0.00920545	-0.610414
ENSAPLG00000003414	ENSAPLT00000003510	DCUN1D4	DCUN1D4	-0.438333	4.68992	-3.09809	0.00252934	0.0295846	-2.03954
ENSAPLG00000014691	ENSAPLT00000015320	GABPB2	GABPB2	-0.440237	5.20819	-2.92395	0.00427631	0.0434046	-2.59327
ENSAPLG00000010231	ENSAPLT00000010711	NA	TMX3	-0.442308	4.39237	-3.01018	0.0033058	0.0359937	-2.24246
ENSAPLG00000009509	ENSAPLT00000009976	ZMYND8	ZMYND8	-0.442322	5.12515	-3.4692	0.000771899	0.0115121	-1.01291
ENSAPLG00000014267	ENSAPLT00000014889	VIRMA	VIRMA	-0.450444	6.89558	-2.96296	0.00380859	0.0397896	-2.68559
ENSAPLG00000014849	ENSAPLT00000015497	EIF2D	EIF2D	-0.453166	5.84798	-3.26305	0.00150922	0.01958	-1.73717
ENSAPLG00000008170	ENSAPLT00000008507	HOMER3	HOMER3	-0.461212	5.09843	-3.25099	0.00156822	0.0201854	-1.6632
ENSAPLG00000012257	ENSAPLT00000012785	FBXO21	FBXO21	-0.465639	5.67863	-3.56013	0.000569336	0.00898947	-0.819507
ENSAPLG00000008938	ENSAPLT00000009301	TTPAL	TTPAL	-0.467334	5.76364	-3.46898	0.000772473	0.0115121	-1.10821
ENSAPLG00000006737	ENSAPLT00000007077	STXBP3	STXBP3	-0.474429	4.87594	-3.23256	0.00166261	0.0210963	-1.68094
ENSAPLG00000006244	ENSAPLT00000006465	SMIM4	SMIM4	-0.477056	5.32151	-3.43471	0.000865177	0.0125694	-1.13388
ENSAPLG00000009753	ENSAPLT00000010172	FAM105A	FAM105A	-0.488878	3.80936	-2.95092	0.00394769	0.0409833	-2.31239
ENSAPLG00000011793	ENSAPLT00000012278	MRPL47	MRPL47	-0.490359	3.38246	-3.09627	0.00254354	0.0296685	-1.85748
ENSAPLG00000012009	ENSAPLT00000012522	THYN1	THYN1	-0.49748	3.01674	-3.40825	0.000943822	0.0135121	-0.937347
ENSAPLG00000001478	ENSAPLT00000001466	DOLK	DOLK	-0.504255	2.95198	-3.02333	0.00317709	0.0349018	-2.01098
ENSAPLG00000010368	ENSAPLT00000010876	CSE1L	CSE1L	-0.504738	3.38605	-3.48172	0.000740455	0.0111023	-0.755123
ENSAPLG00000010626	ENSAPLT00000011099	ACOX3	ACOX3	-0.5049	4.52444	-3.2336	0.00165714	0.0210813	-1.62836
ENSAPLG00000014727	ENSAPLT00000015414	SLC9A8	SLC9A8	-0.507451	4.54838	-3.08812	0.002608	0.0300349	-2.04135
ENSAPLG00000010801	ENSAPLT00000011327	PIK3C2A	PIK3C2A	-0.509201	6.59639	-3.55929	0.000570954	0.00900054	-0.908796
ENSAPLG00000008590	ENSAPLT00000008974	PECAM1	PECAM1	-0.516059	5.23014	-3.41974	0.000908882	0.0131074	-1.18403
ENSAPLG00000007389	ENSAPLT00000007685	TAPT1	TAPT1	-0.518843	7.86122	-5.75418	9.57591e-08	5.78481e-06	7.35138
ENSAPLG00000009134	ENSAPLT00000009543	PACSIN2	PACSIN2	-0.521198	2.76716	-3.07703	0.00269822	0.0307415	-1.86263
ENSAPLG00000014923	ENSAPLT00000015565	CABLES2	CABLES2	-0.525902	5.73913	-4.61699	1.16081e-05	0.000340307	2.85681
ENSAPLG00000002513	ENSAPLT00000002570	NA		-0.53187	6.04559	-3.48193	0.000739923	0.0111023	-1.08631
ENSAPLG00000010790	ENSAPLT00000011299	RUFY1	RUFY1	-0.535855	7.11282	-3.43883	0.000853499	0.0124181	-1.3215
ENSAPLG00000007132	ENSAPLT00000007420	ZFYVE21	ZFYVE21	-0.537101	5.72249	-3.59853	0.000499887	0.00804818	-0.680079
ENSAPLG00000003610	ENSAPLT00000003718	CCDC66	CCDC66	-0.541035	3.53341	-3.45429	0.000810995	0.0119787	-0.839777
ENSAPLG00000011074	ENSAPLT00000011603	PLS3	PLS3	-0.552946	3.68441	-3.03737	0.00304482	0.033789	-2.08059
ENSAPLG00000013746	ENSAPLT00000014327	MOSPD1	MOSPD1	-0.559046	4.56106	-3.78209	0.000265057	0.00474719	0.0594735
ENSAPLG00000014154	ENSAPLT00000014778	NA	ERCC4	-0.559575	4.53481	-3.32316	0.00124474	0.0166548	-1.37645
ENSAPLG00000004660	ENSAPLT00000004818	TRDMT1	TRDMT1	-0.560634	5.57707	-3.08283	0.00265066	0.0303759	-2.21559
ENSAPLG00000006497	ENSAPLT00000006773	RIOK3	RIOK3	-0.562025	7.41858	-4.17299	6.42477e-05	0.00146398	1.10347
ENSAPLG00000016185	ENSAPLT00000016901	NA	Carmil1	-0.565022	3.25702	-2.89997	0.00458955	0.0456676	-2.38639
ENSAPLG00000006131	ENSAPLT00000006371	SLC25A24	SLC25A24	-0.574809	7.47491	-4.09961	8.43853e-05	0.00184576	0.845363
ENSAPLG00000010752	ENSAPLT00000011195	NA	Insig2	-0.577441	2.06455	-2.88689	0.00476911	0.0469313	-2.2773
ENSAPLG00000016182	ENSAPLT00000016887	TMEM129	TMEM129	-0.581948	2.33125	-3.19915	0.00184736	0.0230533	-1.47191
ENSAPLG00000007737	ENSAPLT00000008095	NPC1	NPC1	-0.592536	3.24134	-3.18195	0.00194979	0.0242129	-1.62016
ENSAPLG00000012920	ENSAPLT00000013474	DPY19L3	DPY19L3	-0.596272	2.73945	-3.35169	0.00113504	0.0156124	-1.06554
ENSAPLG00000005395	ENSAPLT00000005567	NA	C15orf40	-0.6012	2.3039	-3.13167	0.00228038	0.0271792	-1.66645
ENSAPLG00000015547	ENSAPLT00000016262	INPP5B	INPP5B	-0.605694	4.39681	-4.29409	4.0704e-05	0.00100948	1.81677
ENSAPLG00000007715	ENSAPLT00000008058	NA		-0.608961	5.57677	-3.51378	0.000665325	0.0102256	-0.933868
ENSAPLG00000012153	ENSAPLT00000012649	NUDT21	NUDT21	-0.609342	3.53919	-3.04186	0.0030036	0.033559	-2.03
ENSAPLG00000012182	ENSAPLT00000012737	NA	Cbwd1	-0.610676	2.73474	-2.96417	0.00379486	0.0397752	-2.15128
ENSAPLG00000016075	ENSAPLT00000016784	MPHOSPH9	MPHOSPH9	-0.611134	5.5861	-3.09228	0.00257491	0.0298914	-2.17875
ENSAPLG00000002507	ENSAPLT00000002532	LRRC42	LRRC42	-0.616775	1.92575	-3.10092	0.00250746	0.0294215	-1.70822
ENSAPLG00000012715	ENSAPLT00000013250	CNOT6	CNOT6	-0.618351	3.87524	-3.416	0.000920138	0.0132503	-1.01282
ENSAPLG00000002625	ENSAPLT00000002694	IMPACT	IMPACT	-0.62128	1.777	-3.15249	0.00213759	0.0258857	-1.55074
ENSAPLG00000005544	ENSAPLT00000005747	PCNX4	PCNX4	-0.622809	8.62135	-3.93597	0.000153326	0.00309837	0.248772
ENSAPLG00000005308	ENSAPLT00000005478	NA	Emg1	-0.635898	2.01513	-3.18314	0.00194258	0.0242107	-1.49669
ENSAPLG00000010964	ENSAPLT00000011507	SCN8A	SCN8A	-0.637926	4.85437	-4.00713	0.00011848	0.00246523	0.7592
ENSAPLG00000013415	ENSAPLT00000014049	CPNE2	CPNE2	-0.644664	2.64273	-2.89903	0.00460217	0.0457469	-2.30923
ENSAPLG00000005628	ENSAPLT00000005914	TECPR1	TECPR1	-0.654332	2.52001	-3.41284	0.000929722	0.0133687	-0.880345
ENSAPLG00000009593	ENSAPLT00000010079	TEC	TEC	-0.657358	2.09737	-3.06131	0.00283091	0.03192	-1.81986
ENSAPLG00000016106	ENSAPLT00000016799	NA	INSIG2	-0.661598	3.01604	-3.59525	0.000505496	0.00812517	-0.367065
ENSAPLG00000010670	ENSAPLT00000011155	ALDH4A1	ALDH4A1	-0.67029	2.89474	-3.07725	0.00269638	0.0307415	-1.85909
ENSAPLG00000002954	ENSAPLT00000003026	SESTD1	SESTD1	-0.672063	2.3599	-2.97273	0.0036991	0.0390633	-2.07557
ENSAPLG00000004795	ENSAPLT00000004966	NEK4	NEK4	-0.674036	2.72692	-3.05016	0.00292879	0.0328352	-1.9054
ENSAPLG00000010803	ENSAPLT00000011267	RANBP10	RANBP10	-0.674064	4.56071	-3.91007	0.000168284	0.00336601	0.470412
ENSAPLG00000012275	ENSAPLT00000012860	PHTF2	PHTF2	-0.674495	1.56183	-3.32664	0.00123087	0.0165141	-1.05635
ENSAPLG00000009413	ENSAPLT00000009812	SLC16A6	SLC16A6	-0.680196	7.53368	-4.44741	2.25845e-05	0.000611027	2.1009
ENSAPLG00000003056	ENSAPLT00000003088	CST7	CST7	-0.680888	2.5688	-3.18257	0.00194603	0.0242129	-1.53982
ENSAPLG00000002774	ENSAPLT00000002850	TFRC	TFRC	-0.684206	10.1907	-3.17142	0.00201508	0.0247996	-2.17219
ENSAPLG00000003819	ENSAPLT00000003918	BLVRA	BLVRA	-0.693185	4.59162	-2.97111	0.00371706	0.0391728	-2.35705
ENSAPLG00000010347	ENSAPLT00000010768	NA	C12orf45	-0.701226	1.25002	-3.44604	0.000833438	0.0122167	-0.688719
ENSAPLG00000002990	ENSAPLT00000003027	SLC30A10	SLC30A10	-0.70221	4.52241	-3.64263	0.000430023	0.00710986	-0.378777
ENSAPLG00000009454	ENSAPLT00000009843	LRRC70	LRRC70	-0.704925	1.72909	-2.97844	0.0036365	0.0385265	-2.00381
ENSAPLG00000013171	ENSAPLT00000013736	SYTL3	SYTL3	-0.708272	2.92508	-3.76224	0.00028416	0.0050103	0.167119
ENSAPLG00000010715	ENSAPLT00000011217	SLC6A4	SLC6A4	-0.720428	3.72786	-3.74385	0.00030302	0.00527652	0.0336277
ENSAPLG00000007260	ENSAPLT00000007570	AKR1A1	AKR1A1	-0.722058	5.28908	-4.35052	3.28171e-05	0.000839314	1.91869
ENSAPLG00000013681	ENSAPLT00000014285	ILF3	ILF3	-0.723916	2.81479	-3.49332	0.000712398	0.0108137	-0.664651
ENSAPLG00000013032	ENSAPLT00000013569	ESAM	ESAM	-0.729595	1.42241	-2.90975	0.00445935	0.0447804	-2.16528
ENSAPLG00000015886	ENSAPLT00000016616	INF2	INF2	-0.731505	3.17876	-3.06071	0.00283613	0.0319422	-1.95626
ENSAPLG00000014306	ENSAPLT00000014981	ATIC	ATIC	-0.732579	2.53017	-3.26517	0.00149907	0.0194741	-1.31793
ENSAPLG00000007222	ENSAPLT00000007528	PPP1R13B	PPP1R13B	-0.732953	2.38407	-3.74148	0.000305536	0.00530154	0.14475
ENSAPLG00000013577	ENSAPLT00000014232	PLCB4	PLCB4	-0.735982	3.64824	-4.02941	0.000109229	0.00230696	0.979381
ENSAPLG00000001976	ENSAPLT00000002087	CHPT1	CHPT1	-0.736264	1.42705	-3.08554	0.00262875	0.0301953	-1.70541
ENSAPLG00000012626	ENSAPLT00000013140	SACS	SACS	-0.753308	3.85848	-3.30929	0.00130162	0.0172049	-1.32022
ENSAPLG00000003212	ENSAPLT00000003266	NA	Klrd1	-0.754293	4.57628	-3.64368	0.000428471	0.00710986	-0.405307
ENSAPLG00000006195	ENSAPLT00000006422	AK6	AK6	-0.757369	1.64204	-2.9287	0.00421672	0.0432228	-2.1198
ENSAPLG00000004959	ENSAPLT00000005200	SLC7A6	SLC7A6	-0.758264	2.73613	-3.77073	0.000275837	0.00488989	0.222392
ENSAPLG00000008636	ENSAPLT00000009037	MLLT6	MLLT6	-0.760403	1.31744	-3.14965	0.0021566	0.0260753	-1.53305
ENSAPLG00000001693	ENSAPLT00000001686	NA	C1galt1c1	-0.775672	1.91252	-3.51939	0.00065295	0.0100827	-0.510994
ENSAPLG00000003135	ENSAPLT00000003186	SMOX	SMOX	-0.777659	4.95855	-4.24387	4.92324e-05	0.00118799	1.5834
ENSAPLG00000009913	ENSAPLT00000010438	HK1	HK1	-0.786236	6.43454	-4.63463	1.08226e-05	0.000321114	2.84886
ENSAPLG00000012387	ENSAPLT00000012957	EZR	EZR	-0.787053	1.40014	-3.0206	0.00320343	0.0351125	-1.88123
ENSAPLG00000005314	ENSAPLT00000005481	LHFPL2	LHFPL2	-0.791499	2.2127	-3.44668	0.000831671	0.0122165	-0.748379
ENSAPLG00000010931	ENSAPLT00000011409	CKB	CKB	-0.799343	2.02032	-3.4757	0.000755413	0.0112921	-0.643063
ENSAPLG00000009439	ENSAPLT00000009901	PAICS	PAICS	-0.819505	1.58172	-4.13642	7.36264e-05	0.00163965	1.45594
ENSAPLG00000007013	ENSAPLT00000007275	CRLS1	CRLS1	-0.821525	1.02289	-3.05919	0.00284929	0.0320537	-1.75418
ENSAPLG00000014189	ENSAPLT00000014877	MAPK8IP3	MAPK8IP3	-0.826504	1.44623	-3.17391	0.00199949	0.0247006	-1.45853
ENSAPLG00000009792	ENSAPLT00000010188	NA		-0.841023	1.8736	-3.16967	0.00202613	0.0248733	-1.52096
ENSAPLG00000010215	ENSAPLT00000010664	MCUB	MCUB	-0.842385	1.92118	-4.1963	5.88794e-05	0.00137182	1.65016
ENSAPLG00000000023	ENSAPLT00000000023	NA		-0.844	1.48961	-3.75673	0.00028969	0.00509865	0.23526
ENSAPLG00000004307	ENSAPLT00000004431	NA	Dpep2	-0.847	6.09889	-4.47495	2.0291e-05	0.000555092	2.30471
ENSAPLG00000004183	ENSAPLT00000004291	CFAP36	CFAP36	-0.853915	0.448953	-2.93721	0.00411167	0.0423278	-2.02782
ENSAPLG00000008188	ENSAPLT00000008534	NCAPH	NCAPH	-0.86266	1.36393	-3.38267	0.00102621	0.0143602	-0.878968
ENSAPLG00000015316	ENSAPLT00000016037	MTA1	MTA1	-0.867677	1.81093	-3.40897	0.000941615	0.0135001	-0.831926
ENSAPLG00000009992	ENSAPLT00000010414	NUDT13	NUDT13	-0.869633	1.54236	-2.90852	0.00447549	0.0448966	-2.1747
ENSAPLG00000004247	ENSAPLT00000004446	CCDC88C	CCDC88C	-0.871384	1.96319	-3.49735	0.000702872	0.0107188	-0.587776
ENSAPLG00000006217	ENSAPLT00000006502	TAF15	TAF15	-0.878721	0.957243	-3.51852	0.000654842	0.0100961	-0.470955
ENSAPLG00000007026	ENSAPLT00000007285	RUNX1	RUNX1	-0.881958	0.536115	-2.95415	0.00390993	0.0406343	-1.99206
ENSAPLG00000014843	ENSAPLT00000015502	ADH5	ADH5	-0.884867	0.803777	-3.00285	0.00337954	0.0365534	-1.8833
ENSAPLG00000011809	ENSAPLT00000012348	ACTL6A	ACTL6A	-0.889394	1.82138	-3.97598	0.000132683	0.00270911	0.923326
ENSAPLG00000008330	ENSAPLT00000008801	DMXL2	DMXL2	-0.897803	4.03572	-3.12831	0.00230418	0.0274295	-1.8574
ENSAPLG00000002548	ENSAPLT00000002789	ABCA2	ABCA2	-0.89966	2.33724	-3.07618	0.00270522	0.0307856	-1.80607
ENSAPLG00000005483	ENSAPLT00000005673	RRM2B	RRM2B	-0.900314	2.09489	-3.66214	0.000402156	0.00675142	-0.0941514
ENSAPLG00000013417	ENSAPLT00000013965	NA	Iqcc	-0.900339	1.67375	-3.79063	0.000257225	0.00464057	0.332988
ENSAPLG00000008495	ENSAPLT00000008872	STK38L	STK38L	-0.905439	2.23613	-4.50837	1.78082e-05	0.000495451	2.73751
ENSAPLG00000003034	ENSAPLT00000003066	NA		-0.930527	0.921942	-2.85926	0.00516982	0.0499733	-2.24716
ENSAPLG00000016271	ENSAPLT00000017003	SDAD1	SDAD1	-0.931043	1.97812	-3.61204	0.000477412	0.00773707	-0.231398
ENSAPLG00000015538	ENSAPLT00000016186	NA	TMEM136	-0.952514	2.03032	-3.58937	0.000515675	0.00826173	-0.295132
ENSAPLG00000006429	ENSAPLT00000006703	RASGRP1	RASGRP1	-0.959016	1.92954	-4.19749	5.86181e-05	0.00137182	1.65654
ENSAPLG00000005225	ENSAPLT00000005530	NA		-0.963263	3.56101	-5.22086	9.71652e-07	4.27919e-05	5.40681
ENSAPLG00000012215	ENSAPLT00000012721	ABI3	ABI3	-0.96721	0.977537	-3.34639	0.00115469	0.0158301	-0.970633
ENSAPLG00000007007	ENSAPLT00000007290	KLHDC1	KLHDC1	-0.968942	2.62547	-4.99976	2.45571e-06	9.20515e-05	4.55961
ENSAPLG00000011393	ENSAPLT00000012040	ROCK2	ROCK2	-0.973065	3.13759	-4.77351	6.20187e-06	0.000201684	3.68865
ENSAPLG00000004679	ENSAPLT00000004814	DNAJC24	DNAJC24	-0.977669	1.06261	-3.7903	0.00025752	0.00464057	0.348021
ENSAPLG00000009986	ENSAPLT00000010405	NA	STMN1	-0.981479	1.92409	-3.87287	0.000192231	0.00370176	0.587291
ENSAPLG00000006347	ENSAPLT00000006592	PUS10	PUS10	-0.985139	0.373614	-2.90686	0.00449748	0.0450252	-2.09094
ENSAPLG00000016365	ENSAPLT00000017090	MCM6	MCM6	-0.991746	1.51573	-3.87835	0.000188507	0.00365154	0.612782
ENSAPLG00000014680	ENSAPLT00000015313	ST3GAL5	ST3GAL5	-1.00346	3.98275	-5.16917	1.20908e-06	5.09067e-05	5.18758
ENSAPLG00000008912	ENSAPLT00000009283	CHKA	CHKA	-1.01772	0.563874	-3.38471	0.00101941	0.0143099	-0.842958
ENSAPLG00000015819	ENSAPLT00000016546	RUFY3	RUFY3	-1.03218	0.253941	-3.29893	0.00134565	0.0176444	-1.07781
ENSAPLG00000010789	ENSAPLT00000011256	PARK7	PARK7	-1.03724	2.2743	-4.14737	7.06864e-05	0.00158496	1.47178
ENSAPLG00000004375	ENSAPLT00000004570	CCDC88A	CCDC88A	-1.04171	1.53522	-2.90177	0.00456529	0.0454723	-2.18516
ENSAPLG00000008489	ENSAPLT00000008828	ARHGAP6	ARHGAP6	-1.04243	0.762039	-3.48739	0.000726614	0.0109617	-0.555473
ENSAPLG00000016297	ENSAPLT00000017032	DMD	DMD	-1.05113	0.0696558	-3.2442	0.00160242	0.0205717	-1.22141
ENSAPLG00000014082	ENSAPLT00000014712	PSEN2	PSEN2	-1.06424	0.973305	-3.4465	0.000832177	0.0122165	-0.672233
ENSAPLG00000008402	ENSAPLT00000008841	PEPD	PEPD	-1.06516	0.70082	-3.48693	0.000727729	0.0109617	-0.554153
ENSAPLG00000006576	ENSAPLT00000006827	NA		-1.06915	0.886688	-3.3304	0.00121601	0.0163594	-1.00544
ENSAPLG00000011612	ENSAPLT00000012080	NA	P2RY10	-1.07605	0.497481	-2.9446	0.0040225	0.041571	-2.01806
ENSAPLG00000010173	ENSAPLT00000010648	ZW10	ZW10	-1.07919	1.41758	-4.6417	1.05228e-05	0.000313164	3.21114
ENSAPLG00000007284	ENSAPLT00000007583	FAN1	FAN1	-1.0799	1.84655	-3.64273	0.000429871	0.00710986	-0.137672
ENSAPLG00000013447	ENSAPLT00000014025	ASB9	ASB9	-1.08273	3.61591	-4.18652	6.10772e-05	0.00140478	1.53644
ENSAPLG00000008008	ENSAPLT00000008302	NA	C9orf84	-1.08986	3.74382	-4.76282	6.47555e-06	0.000209198	3.62643
ENSAPLG00000011871	ENSAPLT00000012362	NA	Spata13	-1.09164	0.716704	-3.23772	0.00163568	0.0209075	-1.24727
ENSAPLG00000002803	ENSAPLT00000002945	ANKRD44	ANKRD44	-1.10795	2.42233	-3.64053	0.000433131	0.00711334	-0.179029
ENSAPLG00000009858	ENSAPLT00000010257	HTR7	HTR7	-1.12131	-0.562556	-2.88423	0.00480632	0.0471066	-2.12476
ENSAPLG00000015859	ENSAPLT00000016638	DGKZ	DGKZ	-1.12248	0.928379	-3.4897	0.00072103	0.010911	-0.552387
ENSAPLG00000008541	ENSAPLT00000008981	ALDH1A2	ALDH1A2	-1.12545	1.69426	-3.86095	0.000200569	0.00381742	0.562903
ENSAPLG00000015177	ENSAPLT00000015826	TCF7	TCF7	-1.1308	0.98132	-3.78175	0.000265371	0.00474719	0.319631
ENSAPLG00000003091	ENSAPLT00000003173	ARHGEF3	ARHGEF3	-1.13499	1.58969	-4.32793	3.57786e-05	0.000898673	2.10702
ENSAPLG00000012384	ENSAPLT00000012931	EFR3B	EFR3B	-1.14429	-0.0315204	-3.07169	0.00274263	0.0311392	-1.67377
ENSAPLG00000004414	ENSAPLT00000004525	NA	HASPIN	-1.155	-0.155845	-2.90764	0.00448704	0.0449665	-2.07277
ENSAPLG00000016055	ENSAPLT00000016749	SLC6A13	SLC6A13	-1.16091	0.525471	-3.15538	0.0021185	0.0256861	-1.46366
ENSAPLG00000013323	ENSAPLT00000013887	IQSEC1	IQSEC1	-1.16561	-0.151613	-2.88187	0.0048397	0.047253	-2.13014
ENSAPLG00000006337	ENSAPLT00000006735	DOCK10	DOCK10	-1.17115	3.46635	-4.34351	3.37098e-05	0.000855461	2.08887
ENSAPLG00000012356	ENSAPLT00000012981	DOCK2	DOCK2	-1.17943	3.31642	-3.6431	0.000429331	0.00710986	-0.249883
ENSAPLG00000000626	ENSAPLT00000000874	CIZ1	CIZ1	-1.20505	0.247183	-3.56334	0.000563197	0.00890686	-0.334608
ENSAPLG00000003078	ENSAPLT00000003339	ITPR3	ITPR3	-1.20622	2.94205	-4.82591	5.01468e-06	0.000168228	3.89014
ENSAPLG00000015642	ENSAPLT00000016311	NA	SPICE1	-1.21338	-0.358744	-3.01693	0.00323913	0.0353854	-1.80425
ENSAPLG00000000666	ENSAPLT00000000640	GREM1	GREM1	-1.21347	2.11406	-5.19449	1.08644e-06	4.67981e-05	5.29965
ENSAPLG00000004668	ENSAPLT00000004829	BIVM	BIVM	-1.22686	-0.679851	-2.98824	0.00353127	0.0377668	-1.87578
ENSAPLG00000010014	ENSAPLT00000010420	CMTM7	CMTM7	-1.23242	-0.257783	-3.17876	0.00196938	0.0244208	-1.39395
ENSAPLG00000015651	ENSAPLT00000016392	UTP20	UTP20	-1.2372	0.881536	-3.85853	0.000202301	0.00384293	0.559942
ENSAPLG00000004253	ENSAPLT00000004504	SLC4A7	SLC4A7	-1.24898	-0.298912	-3.0896	0.00259618	0.0299879	-1.62197
ENSAPLG00000013926	ENSAPLT00000014512	SHQ1	SHQ1	-1.26425	0.377511	-2.99549	0.00345521	0.0371445	-1.87883
ENSAPLG00000000011	ENSAPLT00000000011	SCARNA6	SCARNA6	-1.26569	0.254538	-2.87895	0.00488111	0.0476042	-2.15263
ENSAPLG00000010209	ENSAPLT00000010634	NA	Alg13	-1.27975	0.0330077	-3.2487	0.00157967	0.0203062	-1.20918
ENSAPLG00000012627	ENSAPLT00000013186	CECR2	CECR2	-1.28842	-0.214053	-3.21819	0.00173988	0.0219632	-1.29309
ENSAPLG00000015045	ENSAPLT00000015668	NA		-1.29682	-0.228556	-3.47809	0.000749433	0.0112198	-0.593987
ENSAPLG00000003227	ENSAPLT00000003303	RFC5	RFC5	-1.29961	-0.586209	-3.20617	0.00180706	0.0226078	-1.33228
ENSAPLG00000008619	ENSAPLT00000008998	2009-09-01	2009-09-01	-1.3	1.69176	-4.11176	8.06777e-05	0.00178053	1.37049
ENSAPLG00000010355	ENSAPLT00000010898	PYGB	PYGB	-1.31927	1.28223	-4.24531	4.8965e-05	0.00118445	1.82108
ENSAPLG00000011676	ENSAPLT00000012228	FGD4	FGD4	-1.33055	0.0931133	-2.98489	0.00356685	0.0379924	-1.88446
ENSAPLG00000007367	ENSAPLT00000007637	NA		-1.34322	-0.844293	-2.94766	0.00398611	0.0412949	-1.97215
ENSAPLG00000012978	ENSAPLT00000013663	KTN1	KTN1	-1.34436	1.18262	-3.79177	0.00025619	0.0046336	0.351466
ENSAPLG00000006567	ENSAPLT00000006881	MKS1	MKS1	-1.34844	-0.275994	-3.67789	0.00038093	0.00643909	-0.0270339
ENSAPLG00000004254	ENSAPLT00000004472	NEDD4	NEDD4	-1.36076	1.35117	-5.33908	5.86895e-07	2.7317e-05	5.78655
ENSAPLG00000004731	ENSAPLT00000004881	HPF1	HPF1	-1.36496	-1.01231	-3.15778	0.00210273	0.0255617	-1.47341
ENSAPLG00000006024	ENSAPLT00000006268	B3GLCT	B3GLCT	-1.3672	-0.88232	-2.99361	0.00347477	0.0372145	-1.88355
ENSAPLG00000002327	ENSAPLT00000002384	ZFHX3	ZFHX3	-1.37023	0.0529296	-3.17231	0.0020095	0.0247619	-1.41034
ENSAPLG00000015132	ENSAPLT00000015887	NA	SLC12A7	-1.37093	0.0500348	-2.91266	0.00442119	0.0444427	-2.05848
ENSAPLG00000014371	ENSAPLT00000015032	ESYT2	ESYT2	-1.37511	1.18543	-4.55827	1.46407e-05	0.000415567	2.89618
ENSAPLG00000015270	ENSAPLT00000015960	ADGRG6	ADGRG6	-1.37816	-0.302046	-3.11463	0.00240372	0.0284421	-1.55864
ENSAPLG00000008799	ENSAPLT00000009147	HMGXB4	HMGXB4	-1.37958	0.0126172	-3.44222	0.000844016	0.0123047	-0.681043
ENSAPLG00000003308	ENSAPLT00000003371	NUDT9	NUDT9	-1.38326	1.06874	-5.20589	1.03527e-06	4.47903e-05	5.22568
ENSAPLG00000002426	ENSAPLT00000002505	RARS	RARS	-1.39956	1.15599	-5.23257	9.24545e-07	4.09007e-05	5.36552
ENSAPLG00000006302	ENSAPLT00000006600	ATP7B	ATP7B	-1.40274	3.80991	-4.65325	1.00494e-05	0.000302747	3.20529
ENSAPLG00000010975	ENSAPLT00000011435	CIB1	CIB1	-1.40693	-0.281382	-3.27538	0.00145102	0.0188998	-1.14485
ENSAPLG00000011394	ENSAPLT00000012020	RGS9	RGS9	-1.40875	1.16958	-3.01276	0.00328011	0.0357536	-1.86231
ENSAPLG00000007662	ENSAPLT00000007949	DUT	DUT	-1.41546	-1.01997	-3.03512	0.00306568	0.0339437	-1.77143
ENSAPLG00000005778	ENSAPLT00000005982	CD247	CD247	-1.42167	2.00385	-4.68791	8.75054e-06	0.000272435	3.38875
ENSAPLG00000005702	ENSAPLT00000005965	SLC9A7	SLC9A7	-1.4252	1.30641	-4.37027	3.04219e-05	0.000788321	2.24845
ENSAPLG00000006949	ENSAPLT00000007204	TMEM17	TMEM17	-1.42544	-0.980674	-3.18189	0.00195015	0.0242129	-1.41216
ENSAPLG00000003666	ENSAPLT00000003784	ZNF451	ZNF451	-1.42568	-0.0714479	-3.54754	0.000594039	0.00931957	-0.38845
ENSAPLG00000016250	ENSAPLT00000016951	NA	NDUFA4	-1.42769	1.05911	-3.88585	0.000183526	0.0035762	0.645408
ENSAPLG00000014046	ENSAPLT00000014623	FAM241A	FAM241A	-1.43317	-0.558166	-3.21857	0.00173776	0.0219632	-1.30376
ENSAPLG00000006461	ENSAPLT00000006732	ANKH	ANKH	-1.43927	-0.380937	-4.01626	0.000114603	0.00239982	0.982052
ENSAPLG00000005008	ENSAPLT00000005217	F13A1	F13A1	-1.44948	4.85865	-5.93558	4.25303e-08	3.00497e-06	8.32765
ENSAPLG00000009814	ENSAPLT00000010248	AGPAT3	AGPAT3	-1.45127	0.00513926	-3.34569	0.00115732	0.0158301	-0.948831
ENSAPLG00000006517	ENSAPLT00000006756	HENMT1	HENMT1	-1.464	-0.956891	-2.94436	0.00402546	0.041571	-1.99035
ENSAPLG00000013795	ENSAPLT00000014383	NA	KNOP1	-1.46432	-0.976509	-3.31231	0.001289	0.0170841	-1.08758
ENSAPLG00000009381	ENSAPLT00000009776	CTSC	CTSC	-1.48769	3.42878	-4.6819	8.96356e-06	0.00027596	3.33578
ENSAPLG00000013894	ENSAPLT00000014487	ARAP2	ARAP2	-1.52675	1.17948	-4.61049	1.19112e-05	0.000348155	3.08077
ENSAPLG00000006188	ENSAPLT00000006416	LGALS3	LGALS3	-1.5326	1.09021	-3.90523	0.000171229	0.00340413	0.706775
ENSAPLG00000012733	ENSAPLT00000013247	PTGER4	PTGER4	-1.53939	-0.731006	-3.32775	0.00122646	0.0164775	-1.03845
ENSAPLG00000003305	ENSAPLT00000003381	PCYT1A	PCYT1A	-1.5424	0.334006	-2.9876	0.00353802	0.0377684	-1.87872
ENSAPLG00000013906	ENSAPLT00000014485	SNCG	SNCG	-1.54941	-0.662019	-2.93449	0.00414505	0.0426267	-2.00275
ENSAPLG00000011898	ENSAPLT00000012399	CBLB	CBLB	-1.54955	-0.366384	-3.79568	0.000252693	0.00457878	0.29811
ENSAPLG00000002313	ENSAPLT00000002321	RGS1	RGS1	-1.55178	0.079608	-3.21324	0.00176723	0.0222227	-1.30424
ENSAPLG00000012232	ENSAPLT00000012763	PIK3C2B	PIK3C2B	-1.55193	-1.14816	-2.98242	0.00359342	0.0381112	-1.90581
ENSAPLG00000000606	ENSAPLT00000001069	SLC9A9	SLC9A9	-1.55824	0.237627	-3.40122	0.000965822	0.0137868	-0.795255
ENSAPLG00000002992	ENSAPLT00000003170	IQGAP2	IQGAP2	-1.56122	2.02492	-5.5429	2.42905e-07	1.24899e-05	6.66657
ENSAPLG00000014584	ENSAPLT00000015237	RASAL2	RASAL2	-1.5799	-0.623576	-3.17566	0.00198854	0.0246273	-1.41181
ENSAPLG00000006933	ENSAPLT00000007188	LDLRAD4	LDLRAD4	-1.58249	-0.791854	-3.57572	0.000540111	0.00858322	-0.374462
ENSAPLG00000003796	ENSAPLT00000003907	DGLUCY	DGLUCY	-1.58873	-0.564843	-3.04137	0.00300807	0.0335707	-1.75542
ENSAPLG00000002759	ENSAPLT00000002811	NA	Gm20390	-1.59533	2.53995	-6.24443	1.04242e-08	8.82553e-07	9.64321
ENSAPLG00000002041	ENSAPLT00000002036	NA		-1.59559	1.13276	-4.45239	2.2152e-05	0.00060098	2.5015
ENSAPLG00000015790	ENSAPLT00000016512	TBC1D5	TBC1D5	-1.60208	0.250921	-3.63728	0.000437977	0.00718091	-0.123823
ENSAPLG00000002986	ENSAPLT00000003030	NA	SLA2	-1.63579	-1.01316	-3.17523	0.00199121	0.0246294	-1.42626
ENSAPLG00000016175	ENSAPLT00000016872	CHST10	CHST10	-1.65156	1.00971	-4.64288	1.04732e-05	0.000312636	3.1628
ENSAPLG00000005485	ENSAPLT00000005665	MIF	MIF	-1.65434	-0.244211	-3.33348	0.00120397	0.016248	-0.988746
ENSAPLG00000005866	ENSAPLT00000006076	RORA	RORA	-1.6673	-1.08457	-2.9978	0.0034313	0.0369504	-1.89114
ENSAPLG00000002023	ENSAPLT00000002057	EMP1	EMP1	-1.68435	-0.769346	-2.94482	0.00401994	0.041571	-1.98313
ENSAPLG00000015988	ENSAPLT00000016713	DTNA	DTNA	-1.68743	-0.714829	-3.65701	0.000409322	0.0068483	-0.134425
ENSAPLG00000006439	ENSAPLT00000006668	NA		-1.68999	0.15289	-4.33907	3.42874e-05	0.000865645	2.00694
ENSAPLG00000013997	ENSAPLT00000014574	MYC	MYC	-1.69942	-1.28047	-2.96262	0.00381244	0.0397896	-1.9536
ENSAPLG00000005224	ENSAPLT00000005410	GSTK1	GSTK1	-1.70762	-0.0936018	-4.00357	0.000120028	0.00248167	0.912721
ENSAPLG00000013017	ENSAPLT00000013577	NFATC1	NFATC1	-1.70776	-1.59224	-3.16478	0.00205732	0.0251618	-1.47549
ENSAPLG00000015767	ENSAPLT00000016442	NA		-1.70957	-0.82678	-3.33333	0.00120456	0.016248	-1.0147
ENSAPLG00000008863	ENSAPLT00000009221	SYNGR3	SYNGR3	-1.71533	-0.845505	-3.08187	0.00265848	0.03043	-1.66395
ENSAPLG00000013205	ENSAPLT00000013846	NRK	NRK	-1.71902	3.00747	-4.693	8.57428e-06	0.000268178	3.39581
ENSAPLG00000015016	ENSAPLT00000015644	IKZF3	IKZF3	-1.72839	-1.04633	-3.52638	0.000637813	0.00986451	-0.501435
ENSAPLG00000004359	ENSAPLT00000004490	DHCR24	DHCR24	-1.72891	-0.752332	-3.03802	0.00303879	0.0337601	-1.77009
ENSAPLG00000009890	ENSAPLT00000010289	NA		-1.734	3.55625	-5.74737	9.86989e-08	5.87468e-06	7.55737
ENSAPLG00000007590	ENSAPLT00000007866	NATD1	NATD1	-1.73879	1.07327	-5.218	9.83499e-07	4.31203e-05	5.26258
ENSAPLG00000007977	ENSAPLT00000008304	RFTN1	RFTN1	-1.75688	-0.752437	-3.54119	0.000606869	0.00949054	-0.452773
ENSAPLG00000011547	ENSAPLT00000012183	ITGA4	ITGA4	-1.76194	4.28169	-4.96608	2.82303e-06	0.000104045	4.37948
ENSAPLG00000007974	ENSAPLT00000008290	AHCY	AHCY	-1.76793	1.8273	-5.8277	6.90089e-08	4.48832e-06	7.79181
ENSAPLG00000009024	ENSAPLT00000009379	LBH	LBH	-1.7726	0.134783	-3.97623	0.000132562	0.00270911	0.898735
ENSAPLG00000006072	ENSAPLT00000006288	NA	SH3KBP1	-1.79103	-0.918944	-3.02594	0.00315211	0.034705	-1.79699
ENSAPLG00000007532	ENSAPLT00000007831	UQCC1	UQCC1	-1.79231	-0.911661	-3.35302	0.00113014	0.0155668	-0.978668
ENSAPLG00000011531	ENSAPLT00000011995	GPR171	GPR171	-1.79619	0.577949	-4.19086	6.00919e-05	0.00139189	1.6189
ENSAPLG00000013868	ENSAPLT00000014482	ESRP1	ESRP1	-1.79772	1.7543	-4.09694	8.52218e-05	0.00185992	1.32627
ENSAPLG00000003501	ENSAPLT00000003731	DST	DST	-1.80119	-1.57607	-3.35334	0.00112897	0.0155668	-1.06905
ENSAPLG00000013023	ENSAPLT00000013560	CSF1R	CSF1R	-1.80415	1.49477	-4.08398	8.93964e-05	0.00192931	1.28453
ENSAPLG00000012363	ENSAPLT00000012879	NA	Ccdc15	-1.81538	-0.988112	-2.99449	0.0034656	0.0371974	-1.87144
ENSAPLG00000015926	ENSAPLT00000016643	CD74	CD74	-1.8158	4.84717	-5.26986	7.88966e-07	3.55433e-05	5.50994
ENSAPLG00000006296	ENSAPLT00000006541	CCDC125	CCDC125	-1.82194	-0.614555	-3.99275	0.000124845	0.00256508	0.833357
ENSAPLG00000013703	ENSAPLT00000014397	ABCC3	ABCC3	-1.82314	-0.292989	-3.80715	0.000242687	0.00444669	0.307952
ENSAPLG00000016133	ENSAPLT00000016851	SPINT1	SPINT1	-1.83483	-0.461979	-5.14223	1.35439e-06	5.58884e-05	4.65629
ENSAPLG00000009934	ENSAPLT00000010447	MTR	MTR	-1.84257	-0.516054	-3.90838	0.000169306	0.00337501	0.609922
ENSAPLG00000001301	ENSAPLT00000001293	PAQR8	PAQR8	-1.85294	-1.12182	-3.14357	0.00219773	0.0264833	-1.53424
ENSAPLG00000003169	ENSAPLT00000003220	BMF	BMF	-1.86265	-0.183129	-4.196	5.89461e-05	0.00137182	1.51276
ENSAPLG00000014656	ENSAPLT00000015278	IL2RG	IL2RG	-1.87609	0.724502	-3.83133	0.000222805	0.00416794	0.471535
ENSAPLG00000004915	ENSAPLT00000005062	NA		-1.87896	0.151301	-4.02679	0.000110279	0.00231917	1.02131
ENSAPLG00000001871	ENSAPLT00000001865	GPR55	GPR55	-1.91466	-0.691088	-4.02964	0.000109135	0.00230696	0.96618
ENSAPLG00000010327	ENSAPLT00000010791	GRAMD1B	GRAMD1B	-1.9284	-1.36732	-3.24178	0.00161476	0.0207031	-1.29331
ENSAPLG00000005879	ENSAPLT00000006114	MBOAT1	MBOAT1	-1.93433	0.90244	-4.73719	7.18034e-06	0.000229701	3.48299
ENSAPLG00000001073	ENSAPLT00000001055	ZBTB1	ZBTB1	-1.946	0.310264	-4.48805	1.92805e-05	0.000530404	2.5283
ENSAPLG00000009370	ENSAPLT00000009756	NA		-1.94777	-0.798687	-3.81766	0.000233843	0.00432499	0.363327
ENSAPLG00000016151	ENSAPLT00000016850	JCHAIN	JCHAIN	-1.95356	0.200646	-3.74737	0.000299322	0.00524935	0.192007
ENSAPLG00000014906	ENSAPLT00000015568	WLS	WLS	-1.9538	-1.24529	-3.42626	0.000889601	0.0129008	-0.808185
ENSAPLG00000007931	ENSAPLT00000008297	MCM5	MCM5	-1.95954	-1.05096	-3.07073	0.00275065	0.0311942	-1.70783
ENSAPLG00000005998	ENSAPLT00000006216	NA	Alms1	-1.96287	-1.52814	-3.67042	0.000390867	0.00658377	-0.195346
ENSAPLG00000003526	ENSAPLT00000003631	ETS1	ETS1	-1.96818	1.15425	-4.41482	2.56233e-05	0.000683821	2.3886
ENSAPLG00000002226	ENSAPLT00000002223	NA		-1.99815	-2.03367	-3.20806	0.00179635	0.0225025	-1.43533
ENSAPLG00000014325	ENSAPLT00000014918	NA		-2.03563	-1.02269	-3.25277	0.00155939	0.0201107	-1.28617
ENSAPLG00000007669	ENSAPLT00000007947	NA	Trbc1	-2.03623	-0.171742	-4.73748	7.17204e-06	0.000229701	3.34102
ENSAPLG00000011277	ENSAPLT00000011728	NA		-2.05091	-1.72573	-3.1077	0.00245561	0.0289168	-1.63102
ENSAPLG00000006564	ENSAPLT00000006811	OSGIN2	OSGIN2	-2.05178	-0.762245	-4.08842	8.79439e-05	0.00190662	1.08659
ENSAPLG00000013801	ENSAPLT00000014415	SIK2	SIK2	-2.07324	-0.53707	-3.92258	0.000160891	0.00322472	0.652908
ENSAPLG00000001393	ENSAPLT00000001385	CX3CR1	CX3CR1	-2.08447	0.0776262	-4.8114	5.3192e-06	0.000177084	3.56324
ENSAPLG00000008392	ENSAPLT00000008720	TRAF1	TRAF1	-2.10083	-0.461885	-4.15004	6.99883e-05	0.0015765	1.37475
ENSAPLG00000004527	ENSAPLT00000004703	ECE1	ECE1	-2.1157	-0.201628	-4.58391	1.32324e-05	0.000381101	2.8276
ENSAPLG00000001960	ENSAPLT00000001961	CXCR6	CXCR6	-2.12757	-0.166322	-5.00995	2.35408e-06	8.92641e-05	4.26469
ENSAPLG00000002216	ENSAPLT00000002214	GPR132	GPR132	-2.1426	-0.540282	-4.64467	1.0399e-05	0.000311368	2.95566
ENSAPLG00000008138	ENSAPLT00000008476	UBASH3A	UBASH3A	-2.14899	0.0972562	-3.73611	0.00031131	0.00537324	0.145632
ENSAPLG00000006239	ENSAPLT00000006562	PLA2R1	PLA2R1	-2.15174	0.0703189	-4.12681	7.63e-05	0.00169152	1.30579
ENSAPLG00000001966	ENSAPLT00000001990	CTLA4	CTLA4	-2.15247	-1.09186	-3.89	0.000180827	0.00355181	0.423307
ENSAPLG00000006836	ENSAPLT00000007250	PLCG1	PLCG1	-2.15994	1.66594	-4.83672	4.79883e-06	0.000163077	3.92019
ENSAPLG00000005101	ENSAPLT00000005285	NA	H2-Aa	-2.16565	2.11797	-5.79337	8.04359e-08	5.06386e-06	7.70266
ENSAPLG00000003700	ENSAPLT00000003869	CARD11	CARD11	-2.16736	1.89872	-5.6082	1.82494e-07	9.77545e-06	6.91125
ENSAPLG00000016403	ENSAPLT00000017126	LDHB	LDHB	-2.17771	1.21275	-5.66167	1.44224e-07	8.00241e-06	6.96132
ENSAPLG00000014607	ENSAPLT00000015325	DAPK1	DAPK1	-2.19041	1.8887	-6.27737	8.95726e-09	7.78489e-07	9.65333
ENSAPLG00000003210	ENSAPLT00000003269	NAF1	NAF1	-2.1949	-1.24299	-3.78918	0.000258535	0.00465031	0.135403
ENSAPLG00000012791	ENSAPLT00000013351	URB1	URB1	-2.20425	0.10466	-5.72305	1.09947e-07	6.38927e-06	6.93452
ENSAPLG00000000967	ENSAPLT00000001208	RAPGEF2	RAPGEF2	-2.20698	-1.28703	-3.82532	0.000227594	0.00424136	0.190385
ENSAPLG00000004981	ENSAPLT00000005129	NA		-2.21211	1.14735	-4.9609	2.88402e-06	0.000105686	4.32887
ENSAPLG00000012436	ENSAPLT00000012945	SH2D1A	SH2D1A	-2.21304	0.18129	-4.84086	4.71866e-06	0.00016147	3.74133
ENSAPLG00000015749	ENSAPLT00000016427	LGALS1	LGALS1	-2.21445	-0.525749	-3.60042	0.000496686	0.00800977	-0.314914
ENSAPLG00000007983	ENSAPLT00000008287	SKAP1	SKAP1	-2.21464	0.149869	-4.83837	4.76675e-06	0.000162549	3.69201
ENSAPLG00000013310	ENSAPLT00000013906	PRR5	PRR5	-2.2379	-1.09697	-4.05383	9.98811e-05	0.00212784	0.901295
ENSAPLG00000002344	ENSAPLT00000002347	GPR15	GPR15	-2.25389	-1.83996	-2.9254	0.00425798	0.0434046	-2.12393
ENSAPLG00000003452	ENSAPLT00000003574	ITK	ITK	-2.25949	0.723003	-3.86568	0.000197223	0.00378307	0.569978
ENSAPLG00000006103	ENSAPLT00000006375	ANXA2	ANXA2	-2.26466	3.08765	-3.9505	0.000145496	0.00295842	0.802995
ENSAPLG00000004868	ENSAPLT00000005041	DOK5	DOK5	-2.27567	-2.5515	-3.05031	0.00292737	0.0328352	-1.84077
ENSAPLG00000001723	ENSAPLT00000001791	CD28	CD28	-2.27912	-0.998646	-3.58413	0.000524933	0.00838271	-0.415185
ENSAPLG00000008933	ENSAPLT00000009464	GART	GART	-2.28107	0.818653	-5.20733	1.02898e-06	4.47152e-05	5.21644
ENSAPLG00000015297	ENSAPLT00000015933	TNFSF8	TNFSF8	-2.28434	-1.4653	-3.16032	0.00208611	0.025419	-1.50178
ENSAPLG00000000583	ENSAPLT00000000719	SLC16A1	SLC16A1	-2.28843	0.339397	-4.4677	2.08717e-05	0.000567813	2.46448
ENSAPLG00000005009	ENSAPLT00000005175	NA	BLB1	-2.29609	1.5848	-5.59465	1.93672e-07	1.01257e-05	6.83057
ENSAPLG00000004698	ENSAPLT00000004844	PTPN7	PTPN7	-2.30037	-0.0910075	-4.27762	4.33305e-05	0.00106654	1.81457
ENSAPLG00000005755	ENSAPLT00000005976	RFTN2	RFTN2	-2.31956	-0.603608	-4.20755	5.64457e-05	0.00132938	1.39074
ENSAPLG00000013286	ENSAPLT00000013915	SORL1	SORL1	-2.33573	0.660535	-4.67964	9.04477e-06	0.00027759	3.2638
ENSAPLG00000010285	ENSAPLT00000010734	TXK	TXK	-2.34841	0.136572	-4.78519	5.91567e-06	0.000194496	3.51464
ENSAPLG00000012882	ENSAPLT00000013414	NA		-2.35201	-0.999178	-3.53234	0.000625194	0.00971524	-0.5689
ENSAPLG00000001585	ENSAPLT00000001575	NA		-2.35999	-0.926941	-3.86106	0.000200492	0.00381742	0.346152
ENSAPLG00000008309	ENSAPLT00000008669	NDST4	NDST4	-2.36562	-1.23967	-3.38455	0.00101995	0.0143099	-0.91894
ENSAPLG00000002630	ENSAPLT00000002658	NA		-2.37446	-1.05322	-3.64667	0.0004241	0.00707145	-0.311943
ENSAPLG00000000823	ENSAPLT00000000797	OR51E2	OR51E2	-2.38056	-2.15808	-3.06256	0.00282014	0.0318352	-1.81934
ENSAPLG00000008841	ENSAPLT00000009239	ABCG1	ABCG1	-2.39855	-1.79627	-3.09796	0.0025304	0.0295846	-1.72766
ENSAPLG00000014577	ENSAPLT00000015241	PPP1R9A	PPP1R9A	-2.40008	-2.04151	-3.709	0.000342073	0.00581227	-0.233894
ENSAPLG00000002299	ENSAPLT00000002325	LITAF	LITAF	-2.40069	-1.84015	-3.64786	0.000422378	0.00705472	-0.405186
ENSAPLG00000016446	ENSAPLT00000017165	PLD4	PLD4	-2.40352	-1.71887	-2.96141	0.00382629	0.0398917	-2.00913
ENSAPLG00000006499	ENSAPLT00000006746	CDK14	CDK14	-2.40374	-0.975945	-4.308	3.86044e-05	0.000962269	1.75681
ENSAPLG00000003911	ENSAPLT00000004001	PIK3IP1	PIK3IP1	-2.40721	0.0391285	-4.9476	3.04675e-06	0.000109605	4.08262
ENSAPLG00000006771	ENSAPLT00000007087	PAK1	PAK1	-2.41937	-1.86401	-3.42031	0.000907193	0.0131023	-0.881253
ENSAPLG00000003570	ENSAPLT00000003640	GALNT11	GALNT11	-2.41946	-1.69655	-3.0006	0.00340258	0.0366814	-1.92345
ENSAPLG00000006722	ENSAPLT00000006982	CTSH	CTSH	-2.42949	0.993696	-5.52532	2.62272e-07	1.34155e-05	6.37328
ENSAPLG00000007047	ENSAPLT00000007306	NA		-2.4415	-0.51189	-4.57159	1.3892e-05	0.000398927	2.61865
ENSAPLG00000007304	ENSAPLT00000007591	NLRC3	NLRC3	-2.47634	0.366429	-5.28632	7.35489e-07	3.35965e-05	5.377
ENSAPLG00000002672	ENSAPLT00000002690	DCSTAMP	DCSTAMP	-2.47731	-0.25044	-3.38947	0.00100367	0.0141829	-0.867593
ENSAPLG00000007639	ENSAPLT00000007926	NA		-2.50253	1.22262	-6.21032	1.21928e-08	1.01479e-06	9.12435
ENSAPLG00000009329	ENSAPLT00000009837	PRKCA	PRKCA	-2.51084	-1.19867	-4.10568	8.2513e-05	0.00181106	1.03258
ENSAPLG00000003632	ENSAPLT00000003748	EVL	EVL	-2.51702	1.63698	-5.77806	8.61095e-08	5.38651e-06	7.52383
ENSAPLG00000014958	ENSAPLT00000015648	BLK	BLK	-2.54158	-0.354741	-3.85621	0.000203982	0.0038674	0.43894
ENSAPLG00000011162	ENSAPLT00000011610	NA		-2.5633	-1.65396	-3.08106	0.00266509	0.0304701	-1.7156
ENSAPLG00000003126	ENSAPLT00000003198	TXNDC5	TXNDC5	-2.56728	-1.7601	-3.31509	0.00127752	0.0169777	-1.24927
ENSAPLG00000012143	ENSAPLT00000012647	TFEC	TFEC	-2.57381	-1.6218	-3.49907	0.00069886	0.0106742	-0.757052
ENSAPLG00000015224	ENSAPLT00000015957	ACACB	ACACB	-2.58325	-1.70286	-3.00634	0.00334423	0.0363315	-1.90966
ENSAPLG00000010083	ENSAPLT00000010529	MALT1	MALT1	-2.60426	1.06233	-6.16174	1.52324e-08	1.22621e-06	8.83573
ENSAPLG00000013835	ENSAPLT00000014405	TRAT1	TRAT1	-2.61184	0.224626	-5.44364	3.74004e-07	1.81836e-05	5.86938
ENSAPLG00000003385	ENSAPLT00000003460	NOD1	NOD1	-2.61501	-1.21233	-5.15796	1.26758e-06	5.25272e-05	4.29301
ENSAPLG00000014651	ENSAPLT00000015266	NA	Ighv3-5	-2.62303	-1.38547	-4.09234	8.66826e-05	0.00188343	0.866924
ENSAPLG00000001174	ENSAPLT00000001192	IL20RA	IL20RA	-2.67908	0.644846	-4.87219	4.15225e-06	0.000146162	3.89714
ENSAPLG00000009697	ENSAPLT00000010106	GRAP2	GRAP2	-2.68276	0.48791	-5.364	5.27336e-07	2.47797e-05	5.6018
ENSAPLG00000013758	ENSAPLT00000014368	NA		-2.68528	-1.23675	-4.39337	2.78351e-05	0.000734862	1.936
ENSAPLG00000010486	ENSAPLT00000010912	CCR6	CCR6	-2.69942	-1.94045	-3.75191	0.000294613	0.00517602	-0.158192
ENSAPLG00000011101	ENSAPLT00000011579	CDCA7L	CDCA7L	-2.71157	-1.49207	-3.90316	0.000172505	0.00341566	0.343208
ENSAPLG00000001663	ENSAPLT00000001657	GPR183	GPR183	-2.72172	0.517541	-6.08937	2.11947e-08	1.639e-06	8.39054
ENSAPLG00000002101	ENSAPLT00000002097	GPR34	GPR34	-2.72756	-0.564969	-4.86612	4.2565e-06	0.000149297	3.6219
ENSAPLG00000012271	ENSAPLT00000012796	CD40LG	CD40LG	-2.73241	-0.136947	-4.80382	5.48548e-06	0.000182003	3.51667
ENSAPLG00000004139	ENSAPLT00000004233	TLR7	TLR7	-2.79938	0.0502615	-5.52033	2.68041e-07	1.36395e-05	5.94846
ENSAPLG00000005025	ENSAPLT00000005184	WASF3	WASF3	-2.82242	-1.12842	-4.02235	0.00011208	0.00235201	0.735933
ENSAPLG00000002636	ENSAPLT00000002651	NA		-2.82411	-1.62044	-3.22757	0.00168907	0.0213833	-1.35784
ENSAPLG00000011100	ENSAPLT00000011572	CPM	CPM	-2.83015	-1.87006	-3.49486	0.000708733	0.0107747	-0.81128
ENSAPLG00000008065	ENSAPLT00000008378	DSCC1	DSCC1	-2.83173	-1.51457	-4.36769	3.07256e-05	0.000794094	1.56827
ENSAPLG00000002995	ENSAPLT00000003024	C1QB	C1QB	-2.86768	0.26228	-3.95558	0.000142848	0.0029106	0.824224
ENSAPLG00000012345	ENSAPLT00000012928	NA		-2.91897	-2.12446	-3.90819	0.00016942	0.00337501	0.286816
ENSAPLG00000001873	ENSAPLT00000001867	NA	Gpr35	-2.95742	0.563758	-6.20028	1.27675e-08	1.04491e-06	8.78645
ENSAPLG00000001874	ENSAPLT00000001868	NA		-2.97487	-0.247168	-4.56815	1.40816e-05	0.000403194	2.62479
ENSAPLG00000008769	ENSAPLT00000009156	NA	Ahr	-2.98773	0.623353	-5.60615	1.84142e-07	9.77545e-06	6.52674
ENSAPLG00000006580	ENSAPLT00000006850	CD82	CD82	-3.01782	0.745894	-6.00837	3.06157e-08	2.24386e-06	8.06203
ENSAPLG00000010390	ENSAPLT00000010859	NA		-3.02006	0.242127	-4.51999	1.70162e-05	0.000476114	2.54791
ENSAPLG00000007398	ENSAPLT00000007694	CCKAR	CCKAR	-3.02564	0.0329572	-3.88285	0.000185506	0.0036005	0.527937
ENSAPLG00000016398	ENSAPLT00000017115	NA	WDFY4	-3.02803	-0.289721	-5.41315	4.26706e-07	2.04423e-05	5.46585
ENSAPLG00000007308	ENSAPLT00000007582	IL7R	IL7R	-3.03432	1.9323	-6.12612	1.79252e-08	1.4197e-06	8.97089
ENSAPLG00000002682	ENSAPLT00000002742	NA	Cd4	-3.0358	0.766048	-5.50983	2.80579e-07	1.4195e-05	6.02648
ENSAPLG00000008809	ENSAPLT00000009201	LIPG	LIPG	-3.03703	-1.38626	-4.21444	5.50038e-05	0.00129854	1.17794
ENSAPLG00000010862	ENSAPLT00000011305	NA	Tcrg-C4	-3.04496	2.46598	-5.06856	1.84439e-06	7.33349e-05	4.80957
ENSAPLG00000009576	ENSAPLT00000010174	CAPN2	CAPN2	-3.05934	-1.64709	-3.65906	0.00040644	0.00681168	-0.471286
ENSAPLG00000014182	ENSAPLT00000014805	HTRA1	HTRA1	-3.06914	-0.807074	-4.2227	5.33207e-05	0.00127103	1.36328
ENSAPLG00000009625	ENSAPLT00000010015	NA		-3.08988	-2.08001	-3.743	0.00030392	0.00528282	-0.225038
ENSAPLG00000010696	ENSAPLT00000011154	CD3E	CD3E	-3.09109	2.11925	-5.26741	7.97226e-07	3.57514e-05	5.53288
ENSAPLG00000006693	ENSAPLT00000006964	NA		-3.09968	-1.12271	-4.48862	1.92376e-05	0.000530404	1.95016
ENSAPLG00000008028	ENSAPLT00000008323	CCR7	CCR7	-3.11022	0.0310543	-5.75905	9.37096e-08	5.75201e-06	6.90207
ENSAPLG00000002455	ENSAPLT00000002477	ZAP70	ZAP70	-3.13045	0.0579692	-4.34388	3.36622e-05	0.000855461	1.92551
ENSAPLG00000006371	ENSAPLT00000006633	TSPAN18	TSPAN18	-3.13993	-1.29992	-4.32178	3.66285e-05	0.00091534	1.5564
ENSAPLG00000010562	ENSAPLT00000010996	NA	Cd3g	-3.17379	2.75399	-6.06357	2.38338e-08	1.82868e-06	8.82574
ENSAPLG00000005677	ENSAPLT00000005865	NCALD	NCALD	-3.18761	-1.29494	-4.25861	4.65652e-05	0.00113478	1.40931
ENSAPLG00000011551	ENSAPLT00000012015	NA	Ighm	-3.18973	-1.72502	-4.06067	9.74037e-05	0.00207957	0.78647
ENSAPLG00000008827	ENSAPLT00000009173	CD226	CD226	-3.19191	-0.523291	-4.2894	4.14356e-05	0.00102279	1.75724
ENSAPLG00000007201	ENSAPLT00000007469	MPEG1	MPEG1	-3.19216	-1.41331	-4.89261	3.81931e-06	0.000135413	3.24682
ENSAPLG00000015744	ENSAPLT00000016409	NA	Trac	-3.25416	2.21051	-7.05518	2.29874e-10	2.97052e-08	12.832
ENSAPLG00000002731	ENSAPLT00000002755	NA		-3.25493	0.880653	-5.88377	5.36867e-08	3.76612e-06	7.53124
ENSAPLG00000002997	ENSAPLT00000003135	MRC2	MRC2	-3.25542	-0.923648	-4.37454	2.99269e-05	0.000779608	1.75931
ENSAPLG00000006283	ENSAPLT00000006506	BCL11B	BCL11B	-3.27276	-1.06132	-4.59991	1.24211e-05	0.000359845	2.39074
ENSAPLG00000007869	ENSAPLT00000008204	CYP4V2	CYP4V2	-3.30061	-1.24282	-4.56285	1.43785e-05	0.000410497	2.19939
ENSAPLG00000015036	ENSAPLT00000016132	LRP1	LRP1	-3.32726	1.63841	-5.16012	1.25611e-06	5.22724e-05	5.07483
ENSAPLG00000011879	ENSAPLT00000012386	NA	SLC37A2	-3.35584	-1.32696	-4.62244	1.13595e-05	0.000335021	2.44879
ENSAPLG00000016371	ENSAPLT00000017086	NA		-3.41013	0.286834	-6.15943	1.53945e-08	1.22918e-06	8.3775
ENSAPLG00000014573	ENSAPLT00000015178	NA	Trdc	-3.4194	3.32528	-5.29773	7.00499e-07	3.21477e-05	5.72546
ENSAPLG00000005698	ENSAPLT00000005882	VPS37D	VPS37D	-3.46041	-1.91302	-4.80194	5.52736e-06	0.000182775	2.65868
ENSAPLG00000004945	ENSAPLT00000005108	LY86	LY86	-3.55225	3.51563	-5.64108	1.57922e-07	8.66455e-06	7.09033
ENSAPLG00000012652	ENSAPLT00000013302	FN1	FN1	-3.61915	4.00732	-5.69054	1.2696e-07	7.24929e-06	7.32832
ENSAPLG00000016361	ENSAPLT00000017076	DNASE2B	DNASE2B	-3.8639	1.10496	-4.8327	4.87808e-06	0.000165199	3.60712
ENSAPLG00000001205	ENSAPLT00000001191	CCR4	CCR4	-4.02923	0.576896	-4.85669	4.42373e-06	0.000153518	3.55382
ENSAPLG00000010746	ENSAPLT00000011178	NA	Tcrg-V3	-4.70352	-2.19321	-5.07161	1.82105e-06	7.27012e-05	3.30683

## Sheet: 6 hrs ps poly IC
Duck_gene_stable_ID	Duck_transcript_stable_ID	Duck_gene_name	merged_Gene_ID	logFC	AveExpr	t	P.Value	adj.P.Val	B
ENSAPLG00000011142	ENSAPLT00000011595	NA	IFI6	8.1677	-3.03381	3.92899	0.000157224	0.00596175	-0.401445
ENSAPLG00000014996	ENSAPLT00000015618	NA	IFITM3	6.64225	-0.704302	5.58418	2.0277e-07	2.55308e-05	5.53173
ENSAPLG00000011972	ENSAPLT00000012459	NA	PLAC8	5.40086	1.15001	5.76931	8.953e-08	1.23841e-05	7.29376
ENSAPLG00000006016	ENSAPLT00000006241	RSAD2	RSAD2	5.29369	4.3993	5.89498	5.10508e-08	7.83391e-06	8.18752
ENSAPLG00000001534	ENSAPLT00000001523	NA		5.22454	-1.71009	4.99929	2.46056e-06	0.000211975	3.18138
ENSAPLG00000001610	ENSAPLT00000001602	NA	Ifit1bl1	5.01934	5.12938	5.79725	7.90569e-08	1.12524e-05	7.75389
ENSAPLG00000002196	ENSAPLT00000002193	NA	Oas3	5.01083	2.51776	6.45669	3.90208e-09	7.82088e-07	10.4765
ENSAPLG00000002006	ENSAPLT00000002001	NA		5.00774	-3.51528	4.05292	0.000100215	0.00418602	0.0655249
ENSAPLG00000015414	ENSAPLT00000016054	NA		4.96404	4.14382	7.14557	1.48852e-10	4.1768e-08	13.7219
ENSAPLG00000005382	ENSAPLT00000005561	EPSTI1	EPSTI1	4.79722	3.48336	5.84064	6.51295e-08	9.70563e-06	7.94727
ENSAPLG00000002170	ENSAPLT00000002215	CNP	CNP	4.68406	2.10608	4.42149	2.49711e-05	0.00143416	2.42688
ENSAPLG00000012605	ENSAPLT00000013157	TGM4	TGM4	4.48	-2.51608	4.15712	6.8167e-05	0.00321479	0.0150335
ENSAPLG00000014674	ENSAPLT00000015328	B4GALNT4	B4GALNT4	4.40719	-2.25715	4.58258	1.3302e-05	0.000865162	1.9603
ENSAPLG00000011748	ENSAPLT00000012238	BCL2L15	BCL2L15	4.25593	0.817382	4.43392	2.3797e-05	0.00138129	2.33454
ENSAPLG00000011367	ENSAPLT00000011848	STOML1	STOML1	4.20438	-1.17559	4.20683	5.65982e-05	0.00280733	1.20022
ENSAPLG00000007070	ENSAPLT00000007391	NA		4.17129	-1.86927	4.74538	6.94747e-06	0.000524854	2.60106
ENSAPLG00000005996	ENSAPLT00000006212	NA	CMPK2	4.11132	3.8504	5.39004	4.71436e-07	5.32181e-05	6.09465
ENSAPLG00000003767	ENSAPLT00000003850	SDC4	SDC4	4.04873	2.33698	5.19482	1.08491e-06	0.000109844	5.27431
ENSAPLG00000016019	ENSAPLT00000016724	NA	Lao1	3.90463	-0.933818	4.52862	1.64504e-05	0.00102253	1.72718
ENSAPLG00000011216	ENSAPLT00000011702	NA	HYDIN	3.8554	-1.59107	4.3348	3.48522e-05	0.00188068	1.22389
ENSAPLG00000015091	ENSAPLT00000015756	NA	Ddx58	3.81918	2.97063	6.0413	2.63709e-08	4.38964e-06	8.75633
ENSAPLG00000002000	ENSAPLT00000001996	NA	Plvap	3.76796	-1.30736	5.12196	1.47482e-06	0.000142002	3.76163
ENSAPLG00000007508	ENSAPLT00000007808	NA	Usp18	3.74966	5.7562	8.16217	1.02274e-12	4.56563e-10	18.5746
ENSAPLG00000010386	ENSAPLT00000010833	HELZ2	HELZ2	3.73476	7.49803	9.05375	1.18114e-14	1.15999e-11	22.9242
ENSAPLG00000016221	ENSAPLT00000016924	DRAM1	DRAM1	3.67609	0.0718176	4.49619	1.86768e-05	0.00113225	2.43542
ENSAPLG00000002252	ENSAPLT00000002251	NA	SAMD9L	3.65323	6.80087	8.34841	4.04832e-13	1.98793e-10	19.4808
ENSAPLG00000006793	ENSAPLT00000007047	NMI	NMI	3.64941	5.91721	7.32094	6.37788e-11	1.84227e-08	14.577
ENSAPLG00000011810	ENSAPLT00000012280	NA		3.58163	4.15921	6.79747	7.86091e-10	2.03163e-07	12.141
ENSAPLG00000009754	ENSAPLT00000010201	NA	FBXO18	3.5432	3.84519	6.57164	2.28029e-09	4.86842e-07	11.1182
ENSAPLG00000011950	ENSAPLT00000012434	NA	Plac8	3.53455	-2.33634	3.80536	0.000244224	0.00832822	-0.218529
ENSAPLG00000000741	ENSAPLT00000000716	NA		3.50173	-3.95702	3.39067	0.000999772	0.0251763	-1.68238
ENSAPLG00000001127	ENSAPLT00000001110	KCNRG	KCNRG	3.46159	-1.80894	4.05477	9.95388e-05	0.00417765	0.588964
ENSAPLG00000002172	ENSAPLT00000002169	CH25H	CH25H	3.46053	-2.87151	4.05704	9.87117e-05	0.00416072	0.0743983
ENSAPLG00000009860	ENSAPLT00000010258	NA		3.43566	4.21268	6.60837	1.91924e-09	4.28383e-07	11.2982
ENSAPLG00000010171	ENSAPLT00000010585	NA	Ly6e	3.42006	4.24023	7.80831	5.88768e-12	2.31292e-09	16.8153
ENSAPLG00000014232	ENSAPLT00000014821	NA		3.36142	-3.71324	4.45106	2.22663e-05	0.00130944	0.578763
ENSAPLG00000015976	ENSAPLT00000016707	NA	Mx2	3.33914	-4.37031	5.35782	5.41533e-07	5.97572e-05	2.5305
ENSAPLG00000002904	ENSAPLT00000002987	RNF213	RNF213	3.33691	6.31074	4.93061	3.2675e-06	0.000267846	4.10447
ENSAPLG00000011338	ENSAPLT00000011861	ZC3HAV1	ZC3HAV1	3.29713	6.96222	10.5896	5.12151e-18	1.67661e-14	30.4607
ENSAPLG00000010291	ENSAPLT00000010725	PARP9	PARP9	3.29486	6.76098	9.26126	4.15448e-15	5.10014e-12	23.935
ENSAPLG00000005431	ENSAPLT00000005602	NA	TNFSF4	3.28516	1.68143	5.89639	5.0729e-08	7.83391e-06	7.99444
ENSAPLG00000015164	ENSAPLT00000015813	NA	Lyg2	3.23834	0.753236	5.3997	4.52202e-07	5.16405e-05	5.68439
ENSAPLG00000002894	ENSAPLT00000002924	NA		3.23675	4.73458	8.4425	2.53177e-13	1.38136e-10	19.8546
ENSAPLG00000004086	ENSAPLT00000004178	NA		3.2132	4.36256	7.86495	4.45363e-12	1.9017e-09	17.0659
ENSAPLG00000002891	ENSAPLT00000002921	NA		3.21072	1.56743	4.25516	4.71769e-05	0.00243855	1.85485
ENSAPLG00000001183	ENSAPLT00000001167	NA		3.1839	6.94989	8.97709	1.73673e-14	1.42137e-11	22.5451
ENSAPLG00000001026	ENSAPLT00000001009	NA	Pml	3.11696	-1.41438	3.49984	0.00069706	0.0191544	-0.725517
ENSAPLG00000006987	ENSAPLT00000007243	NA	Rnf135	3.10424	5.07129	7.51443	2.48782e-11	7.63527e-09	15.4799
ENSAPLG00000007120	ENSAPLT00000007416	NA		3.07899	9.53384	8.94339	2.05739e-14	1.50739e-11	22.3828
ENSAPLG00000008976	ENSAPLT00000009346	TLR3	TLR3	2.96539	1.94269	5.25889	8.26682e-07	8.82483e-05	5.50027
ENSAPLG00000004947	ENSAPLT00000005104	TRIM25	TRIM25	2.96297	6.49305	8.79786	4.27322e-14	2.79782e-11	21.667
ENSAPLG00000011451	ENSAPLT00000012181	CACNA1E	CACNA1E	2.95536	0.345367	5.02044	2.25374e-06	0.00020686	4.34315
ENSAPLG00000003290	ENSAPLT00000003425	COL9A3	COL9A3	2.94021	1.25388	5.46907	3.34977e-07	3.96363e-05	6.16687
ENSAPLG00000005356	ENSAPLT00000005554	GCH1	GCH1	2.93632	-0.666922	4.19898	5.82915e-05	0.00286241	1.25135
ENSAPLG00000008204	ENSAPLT00000008526	NA		2.92231	-1.60884	3.80365	0.000245693	0.0083493	-0.139609
ENSAPLG00000010352	ENSAPLT00000010773	NA		2.92139	4.33301	6.88224	5.25445e-10	1.43344e-07	12.5352
ENSAPLG00000004091	ENSAPLT00000004195	IFI35	IFI35	2.90963	7.4975	12.0176	4.09142e-21	4.01818e-17	37.4241
ENSAPLG00000009584	ENSAPLT00000009977	NA		2.87525	4.83846	6.00004	3.17923e-08	5.20387e-06	8.62715
ENSAPLG00000013187	ENSAPLT00000013739	DHX58	DHX58	2.86571	6.28125	7.78748	6.52358e-12	2.46416e-09	16.7813
ENSAPLG00000000653	ENSAPLT00000000626	CMTR2	CMTR2	2.84533	3.50846	5.80149	7.75745e-08	1.12038e-05	7.78037
ENSAPLG00000014671	ENSAPLT00000015284	NA		2.83402	1.7203	6.12321	1.81652e-08	3.23431e-06	8.8915
ENSAPLG00000010356	ENSAPLT00000010785	NA		2.79076	8.24596	8.48324	2.06557e-13	1.19329e-10	20.1314
ENSAPLG00000015276	ENSAPLT00000015924	ACOT7	ACOT7	2.7856	0.959047	5.08982	1.68754e-06	0.000157841	4.7371
ENSAPLG00000003075	ENSAPLT00000003115	ASAP3	ASAP3	2.6916	-1.69476	3.49199	0.000715562	0.0195753	-0.814199
ENSAPLG00000006979	ENSAPLT00000007249	PARP12	PARP12	2.66549	7.95778	11.2896	1.52905e-19	7.50841e-16	33.907
ENSAPLG00000004669	ENSAPLT00000004801	CD274	CD274	2.66425	3.10016	5.37645	4.99843e-07	5.57836e-05	6.02811
ENSAPLG00000009200	ENSAPLT00000009566	NA	Il7	2.61643	-2.18822	3.32497	0.00123749	0.0292853	-1.37153
ENSAPLG00000014978	ENSAPLT00000015675	RNGTT	RNGTT	2.58787	1.69048	5.22874	9.39706e-07	9.83743e-05	5.33996
ENSAPLG00000007709	ENSAPLT00000007992	NA	Slfn9	2.55606	1.05505	4.63409	1.08459e-05	0.000719714	3.13049
ENSAPLG00000001985	ENSAPLT00000001980	NA		2.53241	-4.59697	3.79012	0.000257682	0.00866678	-0.927854
ENSAPLG00000000917	ENSAPLT00000000895	NA		2.49154	0.45107	5.00408	2.41216e-06	0.000211517	4.30485
ENSAPLG00000014526	ENSAPLT00000015150	ETV7	ETV7	2.48413	3.32434	6.62281	1.79337e-09	4.11758e-07	11.297
ENSAPLG00000002062	ENSAPLT00000002059	NA		2.47527	0.819919	5.79168	8.10408e-08	1.137e-05	7.35506
ENSAPLG00000005127	ENSAPLT00000005326	SCPEP1	SCPEP1	2.45366	4.07932	7.76703	7.21429e-12	2.62413e-09	16.5879
ENSAPLG00000009205	ENSAPLT00000009589	MAP3K8	MAP3K8	2.4394	0.472902	4.52662	1.65799e-05	0.00102409	2.60124
ENSAPLG00000000830	ENSAPLT00000000804	SOCS1	SOCS1	2.432	-0.694004	3.34429	0.00116257	0.0281223	-1.06261
ENSAPLG00000015803	ENSAPLT00000016473	NA		2.42872	-2.26665	3.30191	0.00133282	0.030799	-1.41717
ENSAPLG00000010751	ENSAPLT00000011185	NA	DTX3L	2.42638	3.83815	6.6851	1.33748e-09	3.20375e-07	11.6233
ENSAPLG00000006712	ENSAPLT00000006999	LGR6	LGR6	2.39907	-1.08731	3.64469	0.000426989	0.0129828	-0.28431
ENSAPLG00000013492	ENSAPLT00000014153	NRAP	NRAP	2.37566	-1.76296	3.18538	0.00192899	0.0397162	-1.60513
ENSAPLG00000009891	ENSAPLT00000010334	CEP70	CEP70	2.37386	1.42829	5.12757	1.44049e-06	0.00014007	4.90727
ENSAPLG00000010410	ENSAPLT00000010864	NA	PARP14	2.32679	9.13617	10.0011	9.94655e-17	2.44213e-13	27.5918
ENSAPLG00000006787	ENSAPLT00000007038	RBM43	RBM43	2.32032	4.48432	6.25223	1.00565e-08	1.86348e-06	9.72979
ENSAPLG00000010268	ENSAPLT00000010699	GLB1L	GLB1L	2.31677	-0.779148	4.26579	4.5317e-05	0.00238584	1.50539
ENSAPLG00000010065	ENSAPLT00000010503	TRIP13	TRIP13	2.30479	0.385236	4.93022	3.27273e-06	0.000267846	4.05989
ENSAPLG00000002790	ENSAPLT00000002869	NCOA7	NCOA7	2.25167	2.87193	4.6688	9.44525e-06	0.000648684	3.31842
ENSAPLG00000003551	ENSAPLT00000003644	TDRD7	TDRD7	2.23617	7.84606	9.54283	1.00448e-15	1.64417e-12	25.3295
ENSAPLG00000011206	ENSAPLT00000011686	NA	ZNFX1	2.219	9.44552	9.8749	1.88024e-16	3.69317e-13	26.9701
ENSAPLG00000009923	ENSAPLT00000010335	LMLN	LMLN	2.21129	3.66264	6.73766	1.04349e-09	2.58354e-07	11.8286
ENSAPLG00000012582	ENSAPLT00000013092	NA		2.20939	0.10496	3.88203	0.000186047	0.00666848	0.53896
ENSAPLG00000005656	ENSAPLT00000005842	NA		2.18306	-0.035912	3.87971	0.0001876	0.0066997	0.486385
ENSAPLG00000013226	ENSAPLT00000013883	NA		2.18151	7.77412	9.50278	1.22939e-15	1.72483e-12	25.1325
ENSAPLG00000007100	ENSAPLT00000007372	SH2D4B	SH2D4B	2.17371	-1.97991	3.4622	0.000790029	0.0208572	-0.985513
ENSAPLG00000010913	ENSAPLT00000011398	IFIH1	IFIH1	2.15187	7.54611	7.61455	1.52481e-11	4.99172e-09	15.94
ENSAPLG00000010062	ENSAPLT00000010494	NA	Parp14	2.14871	7.60934	9.18512	6.09658e-15	6.65273e-12	23.5699
ENSAPLG00000014262	ENSAPLT00000014915	CMTR1	CMTR1	2.11819	6.70516	8.41349	2.92617e-13	1.51252e-10	19.7965
ENSAPLG00000011619	ENSAPLT00000012137	OTUD4	OTUD4	2.1153	7.14886	8.19505	8.68578e-13	4.06205e-10	18.7348
ENSAPLG00000014260	ENSAPLT00000014850	CCDC167	CCDC167	2.09773	1.04922	4.69127	8.63389e-06	0.000610024	3.29511
ENSAPLG00000014805	ENSAPLT00000015428	TSGA10	TSGA10	2.08112	-1.0644	4.19681	5.87662e-05	0.00287136	1.18276
ENSAPLG00000010169	ENSAPLT00000010587	FAIM	FAIM	2.06857	1.31454	4.07486	9.24524e-05	0.00397428	1.23408
ENSAPLG00000012752	ENSAPLT00000013271	IRF7	IRF7	2.06738	6.36537	5.22827	9.41572e-07	9.83743e-05	5.29555
ENSAPLG00000002916	ENSAPLT00000002973	TMOD1	TMOD1	2.06229	-0.178578	4.43938	2.32993e-05	0.00136204	2.22226
ENSAPLG00000005051	ENSAPLT00000005208	NA	FADD	2.05989	3.1567	5.49429	3.00221e-07	3.64008e-05	6.50762
ENSAPLG00000013262	ENSAPLT00000013802	NA	Stat1	2.05934	5.97254	8.66858	8.17108e-14	5.01551e-11	21.0288
ENSAPLG00000001436	ENSAPLT00000001444	TTC25	TTC25	2.05772	0.851294	4.6055	1.2149e-05	0.000800774	2.95121
ENSAPLG00000002148	ENSAPLT00000002143	NA		2.04339	-1.37279	3.72677	0.000321594	0.0103894	-0.215167
ENSAPLG00000006932	ENSAPLT00000007201	AZIN2	AZIN2	2.03049	0.479327	4.48304	1.96606e-05	0.00118458	2.48339
ENSAPLG00000011502	ENSAPLT00000011968	NA	PYURF	2.02647	-0.940499	3.41167	0.000933299	0.0238241	-0.889969
ENSAPLG00000015955	ENSAPLT00000016673	MOV10	MOV10	2.0258	6.02067	6.81569	7.21014e-10	1.9138e-07	12.2251
ENSAPLG00000003372	ENSAPLT00000003433	OGFR	OGFR	1.9724	6.20347	7.65496	1.25093e-11	4.23633e-09	16.151
ENSAPLG00000004419	ENSAPLT00000004539	ASPA	ASPA	1.96899	0.51663	3.56189	0.000565956	0.0161817	-0.360422
ENSAPLG00000014412	ENSAPLT00000015067	NLRC5	NLRC5	1.96824	7.8329	7.67507	1.13342e-11	3.97547e-09	16.2271
ENSAPLG00000001137	ENSAPLT00000001121	TRIM13	TRIM13	1.94305	-0.713331	3.21607	0.00175155	0.0373239	-1.33834
ENSAPLG00000015758	ENSAPLT00000016422	NA	NANP	1.92485	1.40898	5.72117	1.10865e-07	1.49151e-05	7.24518
ENSAPLG00000003383	ENSAPLT00000003477	LIPA	LIPA	1.906	4.20253	5.6144	1.77586e-07	2.29483e-05	7.01025
ENSAPLG00000007746	ENSAPLT00000008040	NA	TUBA8	1.84706	0.730031	4.37593	2.97673e-05	0.00166105	2.17682
ENSAPLG00000015989	ENSAPLT00000016692	SLBP	SLBP	1.81244	3.08474	4.7643	6.43686e-06	0.000497767	3.66603
ENSAPLG00000002732	ENSAPLT00000002767	DDA1	DDA1	1.79552	7.62303	9.0122	1.4557e-14	1.29968e-11	22.7208
ENSAPLG00000003471	ENSAPLT00000003543	ENDOV	ENDOV	1.77647	2.59572	4.82873	4.95753e-06	0.000392644	3.90974
ENSAPLG00000007418	ENSAPLT00000007693	NA		1.77223	5.20711	6.11989	1.84422e-08	3.23431e-06	9.12963
ENSAPLG00000004079	ENSAPLT00000004169	VAT1	VAT1	1.75677	-1.28131	3.51735	0.000657416	0.0182903	-0.694069
ENSAPLG00000011539	ENSAPLT00000012005	TIFA	TIFA	1.7556	-0.282163	3.29807	0.00134936	0.0309932	-1.0963
ENSAPLG00000012434	ENSAPLT00000012941	NA	Ccdc162	1.70657	-1.25687	3.1495	0.00215762	0.0428169	-1.63982
ENSAPLG00000012209	ENSAPLT00000012781	TTC3	TTC3	1.70043	6.61654	7.81862	5.59616e-12	2.29e-09	16.9265
ENSAPLG00000005433	ENSAPLT00000005611	GLRX	GLRX	1.69611	4.69859	4.45581	2.18593e-05	0.00129325	2.46931
ENSAPLG00000016263	ENSAPLT00000016984	PIP5K1B	PIP5K1B	1.68833	5.66929	6.53409	2.71874e-09	5.68101e-07	10.9582
ENSAPLG00000013685	ENSAPLT00000014315	SMYD5	SMYD5	1.66026	0.0803126	4.00657	0.000118723	0.00477393	0.936365
ENSAPLG00000005846	ENSAPLT00000006043	E2F3	E2F3	1.65853	0.264858	3.09089	0.00258594	0.0483744	-1.62366
ENSAPLG00000005910	ENSAPLT00000006138	SELE	SELE	1.61417	3.5476	3.2153	0.00175579	0.0373239	-1.44457
ENSAPLG00000010017	ENSAPLT00000010450	BRD9	BRD9	1.59732	2.80951	3.85711	0.00020333	0.00718311	0.516809
ENSAPLG00000012697	ENSAPLT00000013216	NA	IL8	1.58618	2.28302	3.12248	0.00234611	0.045626	-1.61036
ENSAPLG00000013412	ENSAPLT00000013972	CASP7	CASP7	1.58148	4.22938	6.62169	1.80283e-09	4.11758e-07	11.3625
ENSAPLG00000001866	ENSAPLT00000001860	NA		1.57259	3.94925	5.10857	1.56006e-06	0.000148751	4.9644
ENSAPLG00000006187	ENSAPLT00000006421	RNF144A	RNF144A	1.55901	3.02202	5.51998	2.68443e-07	3.29547e-05	6.61011
ENSAPLG00000007864	ENSAPLT00000008178	NA	TUBA8	1.54946	2.59236	5.17239	1.19274e-06	0.00011953	5.21404
ENSAPLG00000006839	ENSAPLT00000007112	NA	DUSP15	1.54663	3.1438	4.35403	3.23788e-05	0.00176662	2.17552
ENSAPLG00000003980	ENSAPLT00000004074	PATL2	PATL2	1.53348	2.85812	4.4074	2.63686e-05	0.00149691	2.37697
ENSAPLG00000013682	ENSAPLT00000014247	NA		1.53208	3.28012	5.19978	1.0624e-06	0.000108686	5.33503
ENSAPLG00000011506	ENSAPLT00000011969	NA		1.49549	1.65557	4.56579	1.42133e-05	0.000906422	2.92216
ENSAPLG00000003433	ENSAPLT00000003495	ENDOD1	ENDOD1	1.49234	1.05366	4.71659	7.80018e-06	0.000571683	3.37919
ENSAPLG00000004297	ENSAPLT00000004421	WDR24	WDR24	1.4913	1.87939	3.46958	0.000770923	0.020574	-0.635749
ENSAPLG00000012879	ENSAPLT00000013408	WBP1L	WBP1L	1.48563	5.13552	5.40263	4.46525e-07	5.1592e-05	6.08694
ENSAPLG00000004041	ENSAPLT00000004149	SLF2	SLF2	1.47534	4.01296	4.94194	3.11855e-06	0.000261771	4.3248
ENSAPLG00000004421	ENSAPLT00000004571	NA	TPH1	1.47405	0.832309	4.76204	6.49601e-06	0.000498416	3.49284
ENSAPLG00000001907	ENSAPLT00000001901	ACKR4	ACKR4	1.47301	2.70708	3.72497	0.000323617	0.0104205	0.106186
ENSAPLG00000011933	ENSAPLT00000012446	TRAF3	TRAF3	1.47102	1.56597	4.09201	8.67865e-05	0.00383031	1.29313
ENSAPLG00000015726	ENSAPLT00000016414	NA	PFKFB4	1.47047	1.50401	3.50316	0.00068939	0.0191257	-0.515632
ENSAPLG00000013811	ENSAPLT00000014384	NA	CD69	1.45393	2.03943	5.16529	1.22901e-06	0.000121921	5.13447
ENSAPLG00000015990	ENSAPLT00000016678	NA	Synj2bp	1.44117	1.26492	3.99946	0.000121834	0.00482472	0.999365
ENSAPLG00000004645	ENSAPLT00000004847	OPTN	OPTN	1.41079	5.26089	5.0112	2.34196e-06	0.000209094	4.49756
ENSAPLG00000011364	ENSAPLT00000011832	NA	IFNAR2	1.39162	6.77203	6.73589	1.05225e-09	2.58354e-07	11.8363
ENSAPLG00000002771	ENSAPLT00000002795	NA	Trim27	1.38929	8.11852	4.57351	1.3787e-05	0.000885336	2.66399
ENSAPLG00000008610	ENSAPLT00000009208	ANK3	ANK3	1.38902	0.51196	4.16201	6.69351e-05	0.00320668	1.41946
ENSAPLG00000014604	ENSAPLT00000015235	SAMHD1	SAMHD1	1.38296	3.74198	3.21537	0.00175541	0.0373239	-1.47274
ENSAPLG00000012659	ENSAPLT00000013171	NA		1.38032	5.64628	5.74792	9.84599e-08	1.34302e-05	7.50208
ENSAPLG00000002091	ENSAPLT00000002089	NA		1.3783	-2.1707	3.21782	0.00174189	0.0373239	-1.40147
ENSAPLG00000016158	ENSAPLT00000016882	PITPNM2	PITPNM2	1.35967	4.35609	5.44812	3.66827e-07	4.28882e-05	6.31663
ENSAPLG00000004157	ENSAPLT00000004282	MAPK12	MAPK12	1.33892	0.712148	3.26439	0.0015028	0.0340854	-1.17992
ENSAPLG00000012088	ENSAPLT00000012584	SOCS3	SOCS3	1.33873	2.9079	3.39257	0.000993556	0.0250841	-0.896272
ENSAPLG00000014881	ENSAPLT00000015514	MITD1	MITD1	1.33557	4.06277	5.98278	3.43729e-08	5.53403e-06	8.56241
ENSAPLG00000011856	ENSAPLT00000012392	NA		1.32045	3.56341	3.64009	0.000433773	0.0130814	-0.230723
ENSAPLG00000011878	ENSAPLT00000012359	DRD4	DRD4	1.29547	1.47	3.74862	0.000298021	0.00982168	0.214458
ENSAPLG00000009658	ENSAPLT00000010096	ADAR	ADAR	1.29454	9.02918	8.93474	2.14881e-14	1.50739e-11	22.34
ENSAPLG00000009995	ENSAPLT00000010399	CMTM6	CMTM6	1.28505	3.46721	5.09735	1.63516e-06	0.000154413	4.93666
ENSAPLG00000001048	ENSAPLT00000001029	NA		1.26714	1.73555	3.89513	0.000177539	0.00643397	0.675514
ENSAPLG00000003978	ENSAPLT00000004066	NA	TERB2	1.26552	3.09399	4.01969	0.000113177	0.00459303	1.04627
ENSAPLG00000006233	ENSAPLT00000006459	NA		1.26147	-0.0627952	3.8227	0.000229719	0.00791602	0.345067
ENSAPLG00000013309	ENSAPLT00000013871	KAT2A	KAT2A	1.25737	5.1005	3.15155	0.0021439	0.0427084	-1.85629
ENSAPLG00000009708	ENSAPLT00000010113	IRF1	IRF1	1.25559	8.83313	6.50889	3.05866e-09	6.25815e-07	10.7704
ENSAPLG00000013038	ENSAPLT00000013602	GOLIM4	GOLIM4	1.25476	1.10428	3.33032	0.00121631	0.0289726	-0.989376
ENSAPLG00000008110	ENSAPLT00000008439	SPATS2	SPATS2	1.24155	3.15565	4.03146	0.000108413	0.00443636	1.06696
ENSAPLG00000004462	ENSAPLT00000004632	MAPK11	MAPK11	1.22559	4.25414	3.31497	0.00127801	0.0299556	-1.20483
ENSAPLG00000014098	ENSAPLT00000014725	LNPEP	LNPEP	1.16662	4.37786	4.99487	2.506e-06	0.000214012	4.51221
ENSAPLG00000006334	ENSAPLT00000006576	RNF19B	RNF19B	1.15551	4.83716	4.0519	0.000100591	0.00418602	0.974749
ENSAPLG00000003058	ENSAPLT00000003092	BAK1	BAK1	1.14243	1.02019	4.00571	0.000119093	0.00477393	1.00587
ENSAPLG00000013396	ENSAPLT00000013956	NA	CALCOCO2	1.1396	6.22642	5.68071	1.32597e-07	1.73631e-05	7.17458
ENSAPLG00000013721	ENSAPLT00000014301	TSPAN32	TSPAN32	1.12828	3.36187	3.48085	0.000742586	0.0200793	-0.646717
ENSAPLG00000002077	ENSAPLT00000002081	NA		1.12634	4.17217	3.59165	0.000511699	0.0149121	-0.400466
ENSAPLG00000002056	ENSAPLT00000002103	NA	TAP1	1.10879	6.58308	4.18922	6.04622e-05	0.00292512	1.31439
ENSAPLG00000013463	ENSAPLT00000014028	NA	RAB44	1.10321	4.20375	4.34194	3.39131e-05	0.00184011	2.08492
ENSAPLG00000003573	ENSAPLT00000003677	ZCCHC2	ZCCHC2	1.08171	6.8153	6.16346	1.51131e-08	2.74863e-06	9.25306
ENSAPLG00000009888	ENSAPLT00000010318	ACSL3	ACSL3	1.07495	0.720243	3.62519	0.000456469	0.0136676	-0.159859
ENSAPLG00000005387	ENSAPLT00000005609	NA	Birc2	1.07315	9.14618	6.44897	4.04498e-09	7.94515e-07	10.4974
ENSAPLG00000010102	ENSAPLT00000010603	HEATR5B	HEATR5B	1.06465	5.6761	5.00825	2.37071e-06	0.000209754	4.45102
ENSAPLG00000014915	ENSAPLT00000015557	CENPU	CENPU	1.05509	1.82559	4.09763	8.50051e-05	0.00379471	1.32893
ENSAPLG00000006989	ENSAPLT00000007301	RHOT1	RHOT1	1.04896	4.92735	5.01438	2.31121e-06	0.000208242	4.54126
ENSAPLG00000012796	ENSAPLT00000013339	LPP	LPP	1.04607	1.39306	4.14736	7.06892e-05	0.00325934	1.48123
ENSAPLG00000006427	ENSAPLT00000006658	DUSP10	DUSP10	1.03537	2.82997	3.60277	0.000492724	0.0146194	-0.264772
ENSAPLG00000004431	ENSAPLT00000004574	MAP3K14	MAP3K14	1.03094	5.06758	4.1587	6.77664e-05	0.00321479	1.33601
ENSAPLG00000007950	ENSAPLT00000008250	DNAJB9	DNAJB9	1.0243	6.16739	6.40413	4.98289e-09	9.41095e-07	10.3504
ENSAPLG00000006851	ENSAPLT00000007121	ADAP2	ADAP2	1.02353	2.63018	4.45705	2.17541e-05	0.00129325	2.55772
ENSAPLG00000011986	ENSAPLT00000012479	ETV6	ETV6	1.02308	5.02791	4.88522	3.9367e-06	0.000319524	4.02735
ENSAPLG00000004489	ENSAPLT00000004655	NA	Itgb3	1.00452	4.67554	3.83328	0.000221275	0.00770617	0.280171
ENSAPLG00000009547	ENSAPLT00000009935	CHRNB2	CHRNB2	1.00416	3.1554	4.38026	2.92759e-05	0.00164297	2.26994
ENSAPLG00000011569	ENSAPLT00000012064	STX17	STX17	0.999685	3.31769	4.67327	9.27813e-06	0.00064581	3.32869
ENSAPLG00000007092	ENSAPLT00000007400	RIF1	RIF1	0.999607	7.2481	6.09436	2.07184e-08	3.56975e-06	8.93542
ENSAPLG00000003394	ENSAPLT00000003468	NA	PDLIM1	0.998577	3.46502	4.09143	8.69727e-05	0.00383031	1.26544
ENSAPLG00000015013	ENSAPLT00000015653	PGGHG	PGGHG	0.982362	1.81585	3.32301	0.00124535	0.0294005	-1.039
ENSAPLG00000013507	ENSAPLT00000014071	PIGP	PIGP	0.975002	1.91905	3.2296	0.00167826	0.036465	-1.3057
ENSAPLG00000006295	ENSAPLT00000006534	SLC31A1	SLC31A1	0.974522	0.83163	3.26571	0.00149648	0.0340207	-1.16493
ENSAPLG00000008745	ENSAPLT00000009094	NA		0.973516	1.92748	3.10104	0.00250655	0.0476248	-1.63441
ENSAPLG00000000875	ENSAPLT00000000852	LPAR6	LPAR6	0.968775	2.30436	4.1945	5.92784e-05	0.00288204	1.65235
ENSAPLG00000011120	ENSAPLT00000011601	SLC25A30	SLC25A30	0.934067	6.88389	4.00423	0.00011974	0.00478034	0.647722
ENSAPLG00000005817	ENSAPLT00000006038	CNOT9	CNOT9	0.928774	5.83811	5.34144	5.80975e-07	6.33973e-05	5.78451
ENSAPLG00000004127	ENSAPLT00000004225	NA	Ptges3l	0.924251	2.79419	5.22245	9.65093e-07	9.97703e-05	5.41461
ENSAPLG00000005205	ENSAPLT00000005457	ADAM23	ADAM23	0.921973	0.852306	3.43337	0.000869014	0.0225783	-0.704851
ENSAPLG00000005178	ENSAPLT00000005361	NA	Zdbf2	0.910556	2.30011	4.59038	1.28982e-05	0.000844485	3.0297
ENSAPLG00000013655	ENSAPLT00000014227	NA		0.910096	10.0461	3.99512	0.000123773	0.00488183	0.564732
ENSAPLG00000003445	ENSAPLT00000003520	TFPI	TFPI	0.892128	3.82938	3.68536	0.000371231	0.0116854	-0.0716501
ENSAPLG00000007993	ENSAPLT00000008358	NA	MICAL3	0.875047	4.27197	4.15178	6.95371e-05	0.00325202	1.40203
ENSAPLG00000002296	ENSAPLT00000002301	GP1BB	GP1BB	0.874659	3.18821	3.19624	0.00186438	0.0390741	-1.48649
ENSAPLG00000008329	ENSAPLT00000008660	TET2	TET2	0.863383	3.88593	3.46614	0.000779776	0.0207539	-0.771031
ENSAPLG00000012742	ENSAPLT00000013327	NA		0.862849	6.16726	6.59109	2.08153e-09	4.54282e-07	11.1954
ENSAPLG00000008552	ENSAPLT00000008896	SPATS2L	SPATS2L	0.861984	2.33196	3.59495	0.000505999	0.0148785	-0.25649
ENSAPLG00000004438	ENSAPLT00000004549	GP5	GP5	0.859435	2.09944	3.54915	0.000590811	0.016712	-0.390855
ENSAPLG00000002462	ENSAPLT00000002502	CDK17	CDK17	0.858699	5.36896	5.53161	2.55167e-07	3.17214e-05	6.60212
ENSAPLG00000011301	ENSAPLT00000011809	NA	Entpd1	0.858283	2.35988	3.73663	0.000310751	0.0101392	0.166699
ENSAPLG00000015970	ENSAPLT00000016712	CPT1A	CPT1A	0.857698	4.54879	3.49934	0.000698227	0.0191544	-0.742088
ENSAPLG00000005252	ENSAPLT00000005464	PDXDC1	PDXDC1	0.846318	5.01951	5.70736	1.1786e-07	1.5642e-05	7.36537
ENSAPLG00000013775	ENSAPLT00000014362	HLCS	HLCS	0.834481	3.57074	5.29034	7.22979e-07	7.80261e-05	5.69616
ENSAPLG00000005880	ENSAPLT00000006154	ZC3H7B	ZC3H7B	0.830577	6.06254	5.83695	6.62129e-08	9.70563e-06	7.85755
ENSAPLG00000013999	ENSAPLT00000014592	NA	MFSD14B	0.825222	4.66226	5.0178	2.27863e-06	0.000207207	4.58193
ENSAPLG00000015089	ENSAPLT00000015762	SLC25A26	SLC25A26	0.82425	3.11916	3.24343	0.0016063	0.0352132	-1.34112
ENSAPLG00000014469	ENSAPLT00000015071	NOXRED1	NOXRED1	0.816211	2.14503	3.48877	0.000723288	0.019677	-0.573226
ENSAPLG00000008411	ENSAPLT00000008792	DISP3	DISP3	0.811237	1.8729	3.21802	0.00174079	0.0373239	-1.33205
ENSAPLG00000015037	ENSAPLT00000015669	NA		0.811097	4.86583	4.20739	5.64809e-05	0.00280733	1.53125
ENSAPLG00000011377	ENSAPLT00000011944	DDX27	DDX27	0.804536	7.64117	7.52897	2.31728e-11	7.34129e-09	15.5311
ENSAPLG00000006367	ENSAPLT00000006632	PGD	PGD	0.80427	5.41604	4.36465	3.1086e-05	0.00170556	2.05604
ENSAPLG00000012581	ENSAPLT00000013145	PGGT1B	PGGT1B	0.802403	5.31629	5.48062	3.18588e-07	3.81568e-05	6.40461
ENSAPLG00000015453	ENSAPLT00000016096	TMCC3	TMCC3	0.797837	2.33719	3.15539	0.0021184	0.0424588	-1.52445
ENSAPLG00000015343	ENSAPLT00000016017	KYAT3	KYAT3	0.797112	3.44679	3.22564	0.00169939	0.0366806	-1.43482
ENSAPLG00000012099	ENSAPLT00000012586	NA		0.793389	5.08874	4.22035	5.37955e-05	0.00270936	1.56109
ENSAPLG00000004777	ENSAPLT00000005052	DNAJC13	DNAJC13	0.792544	5.77684	4.7045	8.18789e-06	0.000589538	3.26796
ENSAPLG00000004576	ENSAPLT00000004700	USP44	USP44	0.790131	2.40846	3.41141	0.000934098	0.0238241	-0.809974
ENSAPLG00000012040	ENSAPLT00000012520	NA	PGAP2	0.788807	2.55421	3.19842	0.00185164	0.0390741	-1.43155
ENSAPLG00000009189	ENSAPLT00000009612	SLC22A5	SLC22A5	0.788268	3.31735	3.63526	0.000441012	0.0132452	-0.216541
ENSAPLG00000015298	ENSAPLT00000015988	NA	TAP2	0.787341	7.94815	3.25038	0.00157128	0.034992	-1.79003
ENSAPLG00000009676	ENSAPLT00000010186	DNAH17	DNAH17	0.776336	3.1879	3.83333	0.000221231	0.00770617	0.428507
ENSAPLG00000011255	ENSAPLT00000011709	SNX3	SNX3	0.775565	7.34964	6.43845	4.24798e-09	8.18027e-07	10.4695
ENSAPLG00000002392	ENSAPLT00000002485	DNAJC7	DNAJC7	0.767757	5.93108	4.26514	4.54284e-05	0.00238584	1.63053
ENSAPLG00000005307	ENSAPLT00000005492	DNAJC15	DNAJC15	0.764745	4.01672	5.1297	1.42763e-06	0.00014007	5.05258
ENSAPLG00000005590	ENSAPLT00000005797	CD47	CD47	0.761133	8.47483	5.92978	4.36566e-08	6.91534e-06	8.19528
ENSAPLG00000007544	ENSAPLT00000007821	RP9	RP9	0.75761	5.55625	4.26199	4.59743e-05	0.00240167	1.65769
ENSAPLG00000015442	ENSAPLT00000016098	IRF2	IRF2	0.751759	7.65795	5.59844	1.90481e-07	2.42949e-05	6.78164
ENSAPLG00000010049	ENSAPLT00000010462	ANKRD16	ANKRD16	0.751056	3.36102	3.30359	0.00132566	0.0307849	-1.20272
ENSAPLG00000004132	ENSAPLT00000004244	NA	AARSD1	0.740206	4.27727	3.73346	0.000314202	0.0102178	0.00209817
ENSAPLG00000003494	ENSAPLT00000003594	NA	Ufd1l	0.73734	7.30686	6.07818	2.23018e-08	3.7763e-06	8.86386
ENSAPLG00000003084	ENSAPLT00000003146	ETNK1	ETNK1	0.735116	5.09089	4.24162	4.96516e-05	0.00253973	1.63997
ENSAPLG00000015632	ENSAPLT00000016292	LRRC8C	LRRC8C	0.731705	2.53471	3.64249	0.000430227	0.0130409	-0.129943
ENSAPLG00000005193	ENSAPLT00000005389	PTBP3	PTBP3	0.730234	3.09798	4.67167	9.33764e-06	0.00064581	3.32858
ENSAPLG00000004006	ENSAPLT00000004113	ARPC3	ARPC3	0.725743	3.44544	3.23927	0.00162768	0.0356023	-1.39445
ENSAPLG00000008457	ENSAPLT00000008779	NA	TRAFD1	0.72434	6.20511	4.70341	8.22388e-06	0.000589538	3.23531
ENSAPLG00000013255	ENSAPLT00000013835	NUB1	NUB1	0.721045	7.96283	4.65646	9.922e-06	0.000669039	2.97976
ENSAPLG00000008640	ENSAPLT00000008984	SLC35D1	SLC35D1	0.719646	2.80267	3.11793	0.00237933	0.0460895	-1.66019
ENSAPLG00000007963	ENSAPLT00000008265	LRP3	LRP3	0.718937	7.69125	4.80754	5.40332e-06	0.000424528	3.56526
ENSAPLG00000006345	ENSAPLT00000006642	ZCCHC11	ZCCHC11	0.712327	7.34884	5.08265	1.73894e-06	0.000161115	4.65992
ENSAPLG00000009605	ENSAPLT00000010156	FNDC3A	FNDC3A	0.711775	6.26879	7.41953	3.95078e-11	1.17578e-08	15.0326
ENSAPLG00000015082	ENSAPLT00000015715	MR1	MR1	0.709052	10.6695	4.27536	4.37023e-05	0.00232	1.55122
ENSAPLG00000012279	ENSAPLT00000012793	MMAA	MMAA	0.707622	2.29961	3.54178	0.000605656	0.0170434	-0.425275
ENSAPLG00000011707	ENSAPLT00000012194	COMMD8	COMMD8	0.707599	3.73081	3.42238	0.000901039	0.0231652	-0.888666
ENSAPLG00000007739	ENSAPLT00000008159	STAT3	STAT3	0.697481	7.38624	3.36401	0.00109054	0.0270459	-1.43667
ENSAPLG00000000578	ENSAPLT00000000983	RIC8A	RIC8A	0.697069	3.12646	3.19596	0.00186598	0.0390741	-1.50173
ENSAPLG00000014683	ENSAPLT00000015308	TUBB1	TUBB1	0.695977	8.47942	3.5008	0.000694844	0.0191544	-1.04113
ENSAPLG00000004333	ENSAPLT00000004450	ARL14EP	ARL14EP	0.69531	4.35351	3.77138	0.000275204	0.00919313	0.115127
ENSAPLG00000003985	ENSAPLT00000004106	RMDN3	RMDN3	0.694349	5.48627	3.86381	0.000198535	0.00703903	0.283516
ENSAPLG00000014271	ENSAPLT00000014870	CMTM4	CMTM4	0.691996	2.66652	4.03656	0.000106406	0.00437246	1.12029
ENSAPLG00000006342	ENSAPLT00000006672	LYST	LYST	0.689317	6.38049	4.65585	9.94601e-06	0.000669039	3.03925
ENSAPLG00000003679	ENSAPLT00000003774	IRAK2	IRAK2	0.671638	3.14616	3.86991	0.000194274	0.0069129	0.55704
ENSAPLG00000010591	ENSAPLT00000011037	TGM6	TGM6	0.66961	3.20661	4.00088	0.00012121	0.00481943	0.978411
ENSAPLG00000011035	ENSAPLT00000011534	GNB1	GNB1	0.664894	7.17609	5.83823	6.58361e-08	9.70563e-06	7.81829
ENSAPLG00000007064	ENSAPLT00000007334	TBL2	TBL2	0.662949	6.98097	3.56605	0.000558061	0.0160725	-0.800964
ENSAPLG00000010524	ENSAPLT00000011005	CMIP	CMIP	0.662592	4.15361	3.31314	0.00128558	0.0300612	-1.26697
ENSAPLG00000004522	ENSAPLT00000004742	UTRN	UTRN	0.658549	3.76486	3.18923	0.00190582	0.0394875	-1.5773
ENSAPLG00000008980	ENSAPLT00000009347	SUMO1	SUMO1	0.656885	6.91872	4.64863	1.02363e-05	0.00068388	2.97915
ENSAPLG00000004674	ENSAPLT00000004837	PLA2G15	PLA2G15	0.656644	3.38715	3.35067	0.00113879	0.0279516	-1.07043
ENSAPLG00000011465	ENSAPLT00000012021	NA	Dpy19l1	0.649501	2.52894	3.08568	0.00262764	0.049017	-1.73269
ENSAPLG00000012713	ENSAPLT00000013234	NA		0.648913	5.81865	3.61102	0.000479071	0.0143008	-0.560773
ENSAPLG00000007586	ENSAPLT00000007877	NA		0.648911	7.79513	4.68765	8.75971e-06	0.000614493	3.10248
ENSAPLG00000003731	ENSAPLT00000003858	TRIM24	TRIM24	0.644303	6.78112	4.93649	3.18938e-06	0.000265448	4.09605
ENSAPLG00000008888	ENSAPLT00000009249	PHF11	PHF11	0.64235	3.65375	4.06726	9.50742e-05	0.0040421	1.16311
ENSAPLG00000005874	ENSAPLT00000006144	PXK	PXK	0.637793	7.70047	4.53944	1.57658e-05	0.000992537	2.54276
ENSAPLG00000001615	ENSAPLT00000001607	P2RY1	P2RY1	0.635908	3.09901	3.59813	0.000500559	0.0147627	-0.315024
ENSAPLG00000010766	ENSAPLT00000011254	NA		0.634097	2.76104	3.14428	0.00219289	0.0434202	-1.59132
ENSAPLG00000003158	ENSAPLT00000003209	CCDC28A	CCDC28A	0.631097	7.62292	3.55166	0.00058585	0.016629	-0.866921
ENSAPLG00000009440	ENSAPLT00000009885	ACTR2	ACTR2	0.630262	4.14038	3.09829	0.00252783	0.0478022	-1.86587
ENSAPLG00000010387	ENSAPLT00000010879	APAF1	APAF1	0.629399	7.85102	4.73037	7.38006e-06	0.000549088	3.2643
ENSAPLG00000005541	ENSAPLT00000005749	TRPC3	TRPC3	0.628658	4.67845	3.25216	0.00156242	0.0349533	-1.5071
ENSAPLG00000008272	ENSAPLT00000008613	OSMR	OSMR	0.626134	4.64004	3.31094	0.00129472	0.030203	-1.32761
ENSAPLG00000011904	ENSAPLT00000012403	SNX10	SNX10	0.624204	4.81469	4.1567	6.82742e-05	0.00321479	1.36058
ENSAPLG00000007282	ENSAPLT00000007615	RBMS1	RBMS1	0.622819	4.48936	4.37249	3.01639e-05	0.00167367	2.16771
ENSAPLG00000007775	ENSAPLT00000008171	ERN1	ERN1	0.621119	6.93215	4.69837	8.39178e-06	0.000597215	3.16864
ENSAPLG00000015573	ENSAPLT00000016255	ZDHHC14	ZDHHC14	0.604604	3.12162	3.59183	0.000511395	0.0149121	-0.317507
ENSAPLG00000006146	ENSAPLT00000006405	NAMPT	NAMPT	0.601131	5.41482	4.08715	8.83576e-05	0.00387393	1.05099
ENSAPLG00000007240	ENSAPLT00000007532	PDE4B	PDE4B	0.600913	4.57457	3.60619	0.000487016	0.0144939	-0.433943
ENSAPLG00000009599	ENSAPLT00000010043	SLC38A2	SLC38A2	0.599552	9.16856	3.88456	0.000184375	0.00663276	0.192678
ENSAPLG00000013819	ENSAPLT00000014387	NA		0.599497	4.26927	3.42908	0.000881397	0.0227644	-0.940237
ENSAPLG00000003528	ENSAPLT00000003613	NA	Rabgap1l	0.599007	4.25327	3.81129	0.000239163	0.00818403	0.255275
ENSAPLG00000006402	ENSAPLT00000006802	ITGAV	ITGAV	0.598281	5.57894	4.40585	2.65261e-05	0.0014972	2.18012
ENSAPLG00000013717	ENSAPLT00000014300	KLF6	KLF6	0.594572	5.46965	4.9604	2.88995e-06	0.000244674	4.28766
ENSAPLG00000006142	ENSAPLT00000006393	BCO2	BCO2	0.590966	2.95318	3.29704	0.00135384	0.0309932	-1.17227
ENSAPLG00000015500	ENSAPLT00000016149	NA		0.588612	2.24896	3.48502	0.000732357	0.0198687	-0.583454
ENSAPLG00000001642	ENSAPLT00000001636	NA		0.587664	6.80517	3.92	0.000162389	0.00606396	0.369839
ENSAPLG00000002694	ENSAPLT00000002734	NFYA	NFYA	0.587047	6.56181	4.15615	6.84138e-05	0.00321479	1.19833
ENSAPLG00000011021	ENSAPLT00000011524	STRN	STRN	0.58032	3.84992	3.58829	0.000517572	0.0150387	-0.404103
ENSAPLG00000012358	ENSAPLT00000012886	NKTR	NKTR	0.578124	6.45578	4.85033	4.54002e-06	0.0003625	3.78356
ENSAPLG00000001401	ENSAPLT00000001390	TMEM140	TMEM140	0.575807	6.69034	4.80295	5.5047e-06	0.000429061	3.58085
ENSAPLG00000003669	ENSAPLT00000003757	ELOVL5	ELOVL5	0.574668	4.06189	3.12748	0.00231012	0.0451048	-1.76657
ENSAPLG00000003811	ENSAPLT00000003949	FMR1	FMR1	0.571948	7.69899	4.86165	4.33492e-06	0.000348961	3.77632
ENSAPLG00000016314	ENSAPLT00000017042	AKT1	AKT1	0.571511	2.82412	3.2073	0.00180061	0.0381117	-1.43022
ENSAPLG00000015020	ENSAPLT00000015774	NBEAL1	NBEAL1	0.567303	7.69381	3.75131	0.000295232	0.00976254	-0.224679
ENSAPLG00000005706	ENSAPLT00000005904	NA		0.56457	4.22534	3.34268	0.00116866	0.0282001	-1.20674
ENSAPLG00000004483	ENSAPLT00000004598	NA	TPM2	0.562742	3.61402	3.09484	0.00255476	0.048158	-1.82125
ENSAPLG00000007687	ENSAPLT00000007999	ZEB2	ZEB2	0.562616	8.03799	4.04504	0.000103152	0.00427451	0.755299
ENSAPLG00000002378	ENSAPLT00000002380	B2M	B2M	0.56199	10.8935	3.99123	0.000125538	0.00493162	0.552929
ENSAPLG00000011958	ENSAPLT00000012447	UGCG	UGCG	0.559215	3.73264	3.84217	0.000214408	0.00754733	0.420828
ENSAPLG00000002945	ENSAPLT00000003016	F10	F10	0.558955	6.63797	3.30234	0.00133099	0.030799	-1.57211
ENSAPLG00000015669	ENSAPLT00000016342	RNF19A	RNF19A	0.555291	5.20311	3.93111	0.000156028	0.00593933	0.53682
ENSAPLG00000009928	ENSAPLT00000010396	VCL	VCL	0.553097	7.07082	3.22696	0.00169234	0.0366091	-1.81545
ENSAPLG00000007150	ENSAPLT00000007700	MACF1	MACF1	0.552675	11.5388	3.21622	0.00175071	0.0373239	-1.9
ENSAPLG00000010147	ENSAPLT00000010581	ACTG1	ACTG1	0.539338	9.33152	3.25592	0.00154385	0.0346168	-1.79175
ENSAPLG00000013771	ENSAPLT00000014340	CDKN1A	CDKN1A	0.536435	7.1055	3.26283	0.00151027	0.034176	-1.72385
ENSAPLG00000014164	ENSAPLT00000014835	PIKFYVE	PIKFYVE	0.5346	7.20444	3.71809	0.000331447	0.0105344	-0.318222
ENSAPLG00000014365	ENSAPLT00000014992	NA	Tmbim4	0.532072	7.15329	3.96516	0.000137984	0.00533522	0.499874
ENSAPLG00000014438	ENSAPLT00000015058	NA		0.5287	7.57338	4.24356	4.92898e-05	0.00253442	1.46152
ENSAPLG00000002415	ENSAPLT00000002424	BET1L	BET1L	0.527216	6.26819	3.97034	0.00013542	0.00525678	0.567609
ENSAPLG00000008943	ENSAPLT00000009337	GNS	GNS	0.526946	5.71561	4.23624	5.06699e-05	0.00257839	1.54317
ENSAPLG00000011339	ENSAPLT00000011810	NA	Cramp1l	0.52654	5.55285	3.75965	0.000286753	0.00951419	-0.0595131
ENSAPLG00000005274	ENSAPLT00000005483	NPRL3	NPRL3	0.523396	7.08977	3.46294	0.0007881	0.0208572	-1.12405
ENSAPLG00000005157	ENSAPLT00000005345	NA	RNF38	0.51999	3.58656	4.21166	5.55824e-05	0.00278507	1.66875
ENSAPLG00000002524	ENSAPLT00000002558	NA	Usp22	0.512294	5.13492	3.52166	0.000647995	0.0180794	-0.770475
ENSAPLG00000015542	ENSAPLT00000016240	UBE2D3	UBE2D3	0.51078	9.31322	4.02602	0.00011059	0.00450667	0.673047
ENSAPLG00000015493	ENSAPLT00000016154	CREBRF	CREBRF	0.507912	8.3976	3.80204	0.000247097	0.00836808	-0.0719234
ENSAPLG00000016276	ENSAPLT00000016993	SETX	SETX	0.506177	6.83174	4.14802	7.05157e-05	0.00325934	1.15578
ENSAPLG00000012782	ENSAPLT00000013438	MYCBP2	MYCBP2	0.505216	8.303	4.07966	9.08308e-05	0.00394712	0.871771
ENSAPLG00000009903	ENSAPLT00000010326	MTO1	MTO1	0.501992	3.78146	3.63979	0.000434225	0.0130814	-0.247832
ENSAPLG00000008258	ENSAPLT00000008595	TOR1B	TOR1B	0.499991	3.92234	3.12543	0.00232485	0.0453022	-1.77805
ENSAPLG00000005294	ENSAPLT00000005532	DENND1A	DENND1A	0.494712	4.04245	3.74559	0.00030119	0.00989295	0.0771894
ENSAPLG00000005786	ENSAPLT00000006120	KIAA1109	KIAA1109	0.493115	8.37558	3.66352	0.000400254	0.0124305	-0.524086
ENSAPLG00000002107	ENSAPLT00000002173	RNF103	RNF103	0.493027	6.83741	4.72107	7.66114e-06	0.000565715	3.25956
ENSAPLG00000012109	ENSAPLT00000012670	NA		0.492316	7.76939	3.96112	0.000140016	0.00539254	0.472204
ENSAPLG00000007279	ENSAPLT00000007642	MYH9	MYH9	0.491992	7.3294	3.72342	0.000325373	0.0104252	-0.309232
ENSAPLG00000007992	ENSAPLT00000008294	NA		0.490511	7.7364	3.65177	0.000416747	0.0127902	-0.550113
ENSAPLG00000004010	ENSAPLT00000004108	NA		0.484583	3.37551	3.29162	0.00137757	0.0314631	-1.23523
ENSAPLG00000006509	ENSAPLT00000006832	ERAP1	ERAP1	0.481301	6.58903	4.03998	0.000105084	0.00433626	0.801444
ENSAPLG00000015630	ENSAPLT00000016284	LRRC8B	LRRC8B	0.480484	6.76805	4.14583	7.10925e-05	0.00326262	1.14878
ENSAPLG00000015879	ENSAPLT00000016568	NT5C3B	NT5C3B	0.480278	5.43773	3.29985	0.00134167	0.0309308	-1.48973
ENSAPLG00000005935	ENSAPLT00000006142	DNAJB4	DNAJB4	0.473889	7.5247	3.08535	0.00263028	0.049017	-2.25001
ENSAPLG00000011195	ENSAPLT00000011714	CTSB	CTSB	0.464847	7.20462	3.13363	0.00226654	0.0444306	-2.10992
ENSAPLG00000003574	ENSAPLT00000003678	RSU1	RSU1	0.464382	4.58762	3.24791	0.00158366	0.0351087	-1.51574
ENSAPLG00000009367	ENSAPLT00000009768	ITPK1	ITPK1	0.458591	8.95363	4.14399	7.15811e-05	0.00326976	1.08715
ENSAPLG00000011621	ENSAPLT00000012197	DYRK1A	DYRK1A	0.458484	6.50169	4.53043	1.6334e-05	0.00102176	2.56434
ENSAPLG00000014389	ENSAPLT00000015005	KCTD20	KCTD20	0.453794	7.83911	3.89699	0.000176358	0.00641487	0.253419
ENSAPLG00000002466	ENSAPLT00000002500	ATF7IP	ATF7IP	0.452745	6.59156	4.28437	4.22339e-05	0.00225424	1.65447
ENSAPLG00000008632	ENSAPLT00000009005	NA	RICTOR	0.444294	6.71754	3.9226	0.000160882	0.00603061	0.391818
ENSAPLG00000014619	ENSAPLT00000015244	SUSD6	SUSD6	0.441016	4.71602	3.19714	0.00185908	0.0390741	-1.67462
ENSAPLG00000008913	ENSAPLT00000009295	APP	APP	0.439434	7.86526	3.44726	0.00083009	0.0217395	-1.19699
ENSAPLG00000015149	ENSAPLT00000015799	HIVEP2	HIVEP2	0.437722	10.0822	3.35	0.00114129	0.0279516	-1.51578
ENSAPLG00000008535	ENSAPLT00000008916	SLC17A5	SLC17A5	0.437677	5.49649	3.64998	0.000419315	0.0128289	-0.403997
ENSAPLG00000004948	ENSAPLT00000005210	FANCI	FANCI	0.432142	4.38792	3.16618	0.00204834	0.0414778	-1.71255
ENSAPLG00000013698	ENSAPLT00000014276	RAP1A	RAP1A	0.42946	5.92285	3.35697	0.00111577	0.0275742	-1.35832
ENSAPLG00000013749	ENSAPLT00000014431	VPS13D	VPS13D	0.422243	8.10049	3.25605	0.00154321	0.0346168	-1.77331
ENSAPLG00000012937	ENSAPLT00000013516	RSPRY1	RSPRY1	0.41572	5.49337	4.51114	1.76165e-05	0.00107932	2.56465
ENSAPLG00000014195	ENSAPLT00000014881	NA	BIRC6	0.414743	8.11861	3.35152	0.00113565	0.0279516	-1.48961
ENSAPLG00000009889	ENSAPLT00000010286	SLC26A2	SLC26A2	0.413649	5.31775	3.97343	0.000133913	0.00521889	0.672751
ENSAPLG00000007289	ENSAPLT00000007561	NA	Prr14l	0.412348	3.97738	3.8119	0.000238647	0.00818403	0.286659
ENSAPLG00000012024	ENSAPLT00000012524	NA	RSC1A1	0.412268	7.5743	3.98449	0.00012865	0.00503374	0.558481
ENSAPLG00000006471	ENSAPLT00000006713	CRLF3	CRLF3	0.407853	3.96333	3.33948	0.00118082	0.0283541	-1.16812
ENSAPLG00000007576	ENSAPLT00000007858	NA		0.406658	9.12214	4.51002	1.76937e-05	0.00107932	2.41356
ENSAPLG00000013634	ENSAPLT00000014221	NA	Slc2a3	0.406494	6.12222	4.4327	2.391e-05	0.00138129	2.22442
ENSAPLG00000005905	ENSAPLT00000006113	ATXN7L1	ATXN7L1	0.406136	6.57662	3.46111	0.000792891	0.0208766	-1.10064
ENSAPLG00000010793	ENSAPLT00000011282	ANKRD17	ANKRD17	0.398322	8.28786	3.91195	0.000167151	0.00619468	0.295971
ENSAPLG00000014799	ENSAPLT00000015438	UHMK1	UHMK1	0.396405	7.89668	3.47014	0.000769501	0.020574	-1.12647
ENSAPLG00000012584	ENSAPLT00000013136	ITPKA	ITPKA	0.391089	7.16016	4.07338	9.29575e-05	0.00397428	0.876851
ENSAPLG00000013800	ENSAPLT00000014402	STK38	STK38	0.388602	7.29674	3.66281	0.00040123	0.0124305	-0.503253
ENSAPLG00000011610	ENSAPLT00000012075	NA		0.383849	7.99065	3.1751	0.00199205	0.0406735	-2.0069
ENSAPLG00000013252	ENSAPLT00000013791	ARL6IP5	ARL6IP5	0.380238	4.68249	3.29768	0.00135107	0.0309932	-1.38588
ENSAPLG00000004758	ENSAPLT00000005016	IDE	IDE	0.379506	7.12868	3.4802	0.000744209	0.0200793	-1.07016
ENSAPLG00000011166	ENSAPLT00000011682	AFF4	AFF4	0.379039	7.04953	3.72891	0.000319215	0.0103466	-0.276214
ENSAPLG00000012806	ENSAPLT00000013353	MOCS1	MOCS1	0.3782	9.21412	3.19212	0.00188863	0.0393806	-1.97554
ENSAPLG00000013222	ENSAPLT00000013794	PNPLA2	PNPLA2	0.373389	4.49475	3.10034	0.00251193	0.0476248	-1.91682
ENSAPLG00000001568	ENSAPLT00000001909	TLK2	TLK2	0.372116	6.17256	3.55473	0.0005798	0.016505	-0.77132
ENSAPLG00000002826	ENSAPLT00000002906	CHD9	CHD9	0.371233	6.51278	3.20814	0.00179585	0.038093	-1.84174
ENSAPLG00000002864	ENSAPLT00000002962	RDX	RDX	0.366114	8.27811	3.64808	0.000422064	0.0128729	-0.573005
ENSAPLG00000014708	ENSAPLT00000015394	ST7L	ST7L	0.361371	6.30395	4.28961	4.1403e-05	0.00222196	1.68899
ENSAPLG00000011841	ENSAPLT00000012332	ABI1	ABI1	0.357531	4.38451	3.24351	0.00160591	0.0352132	-1.50041
ENSAPLG00000007762	ENSAPLT00000008118	HELZ	HELZ	0.353026	7.03937	3.90087	0.00017393	0.00639762	0.293428
ENSAPLG00000006779	ENSAPLT00000007091	AP2B1	AP2B1	0.347663	6.13364	3.11176	0.00242509	0.0467914	-2.09213
ENSAPLG00000006013	ENSAPLT00000006265	TSPAN14	TSPAN14	0.347258	6.58372	3.11814	0.00237783	0.0460895	-2.10728
ENSAPLG00000004912	ENSAPLT00000005162	USP34	USP34	0.345053	7.24479	3.24594	0.00159358	0.0351698	-1.7761
ENSAPLG00000006095	ENSAPLT00000006325	PTP4A1	PTP4A1	0.338982	5.49156	3.10147	0.00250324	0.0476248	-2.05148
ENSAPLG00000004292	ENSAPLT00000004514	EPS15	EPS15	0.335155	7.03287	3.59853	0.00049989	0.0147627	-0.694515
ENSAPLG00000013138	ENSAPLT00000013707	EPN2	EPN2	0.32789	5.97499	3.56146	0.000566796	0.0161817	-0.736504
ENSAPLG00000009231	ENSAPLT00000009646	WDR92	WDR92	0.322645	6.375	3.37414	0.00105518	0.0264359	-1.35295
ENSAPLG00000009175	ENSAPLT00000009581	UPF1	UPF1	0.315141	9.04002	3.7037	0.000348417	0.0110381	-0.404304
ENSAPLG00000015188	ENSAPLT00000015840	JADE1	JADE1	0.312854	8.27846	3.24714	0.00158751	0.0351148	-1.80287
ENSAPLG00000011122	ENSAPLT00000011636	UBA2	UBA2	0.300974	7.01508	3.18017	0.00196068	0.0402001	-1.9636
ENSAPLG00000013563	ENSAPLT00000014183	LBR	LBR	0.298961	8.21609	3.58168	0.000529303	0.0152891	-0.783936
ENSAPLG00000014430	ENSAPLT00000015050	TMEM183A	TMEM183A	0.29718	8.8238	3.3298	0.00121838	0.0289726	-1.56733
ENSAPLG00000001903	ENSAPLT00000002596	CLASP2	CLASP2	0.296982	8.15093	3.3565	0.00111745	0.0275742	-1.47653
ENSAPLG00000014658	ENSAPLT00000015336	SPPL2A	SPPL2A	0.296376	7.0569	3.42848	0.000883131	0.0227644	-1.22903
ENSAPLG00000015483	ENSAPLT00000016155	PAK2	PAK2	0.293472	5.39406	3.19653	0.00186265	0.0390741	-1.77298
ENSAPLG00000002604	ENSAPLT00000002636	RAB21	RAB21	0.287404	9.09768	3.14156	0.00221149	0.0436867	-2.12006
ENSAPLG00000003882	ENSAPLT00000004091	DIAPH2	DIAPH2	0.286917	6.33609	3.38767	0.0010096	0.0253588	-1.30209
ENSAPLG00000015241	ENSAPLT00000015898	PSMD13	PSMD13	0.28644	7.72775	3.72296	0.000325887	0.0104252	-0.321263
ENSAPLG00000005350	ENSAPLT00000005565	GPBP1L1	GPBP1L1	0.28623	9.58185	3.82797	0.000225475	0.00782471	-0.000672528
ENSAPLG00000002660	ENSAPLT00000002709	SENP7	SENP7	0.2848	8.19737	3.07924	0.00268	0.049849	-2.28212
ENSAPLG00000012442	ENSAPLT00000013010	RPA1	RPA1	0.284708	6.12678	3.34601	0.00115612	0.028114	-1.40998
ENSAPLG00000004154	ENSAPLT00000004287	RIC1	RIC1	0.284006	7.43546	3.42989	0.000879045	0.0227644	-1.23338
ENSAPLG00000015228	ENSAPLT00000015879	TPM3	TPM3	0.280601	6.48108	3.19247	0.00188657	0.0393806	-1.88925
ENSAPLG00000003397	ENSAPLT00000003466	ATXN7	ATXN7	0.271796	6.11436	3.0777	0.00269267	0.04999	-2.1871
ENSAPLG00000008555	ENSAPLT00000008898	GRB2	GRB2	0.27025	6.48512	3.10074	0.00250887	0.0476248	-2.15429
ENSAPLG00000003453	ENSAPLT00000003570	KDM4A	KDM4A	0.262827	7.69452	3.39835	0.000974965	0.0247419	-1.34253
ENSAPLG00000003021	ENSAPLT00000003258	PI4KA	PI4KA	0.242646	8.13235	3.14101	0.00221525	0.0436867	-2.10632
ENSAPLG00000007781	ENSAPLT00000008101	CASC4	CASC4	-0.214395	6.34343	-3.09131	0.00258264	0.0483744	-2.16407
ENSAPLG00000013377	ENSAPLT00000013994	EMC1	EMC1	-0.240843	6.13933	-3.16126	0.00207999	0.0419458	-1.95001
ENSAPLG00000014314	ENSAPLT00000014997	WDR43	WDR43	-0.25405	6.11224	-3.72189	0.000327102	0.0104301	-0.240102
ENSAPLG00000011896	ENSAPLT00000012402	LIAS	LIAS	-0.265384	5.62513	-3.10346	0.00248791	0.0475366	-2.05407
ENSAPLG00000014227	ENSAPLT00000014831	CNBP	CNBP	-0.277081	10.2231	-3.11582	0.00239493	0.0463005	-2.19923
ENSAPLG00000009700	ENSAPLT00000010110	LEO1	LEO1	-0.283763	7.26912	-3.12749	0.00231007	0.0451048	-2.11937
ENSAPLG00000007050	ENSAPLT00000007354	LUC7L	LUC7L	-0.284975	5.98869	-3.395	0.0009857	0.0249499	-1.24584
ENSAPLG00000004941	ENSAPLT00000005157	NASP	NASP	-0.288302	5.34063	-3.34591	0.00115651	0.028114	-1.32552
ENSAPLG00000016308	ENSAPLT00000017024	TMEM57	TMEM57	-0.290921	6.89009	-3.41067	0.000936372	0.0238241	-1.26803
ENSAPLG00000010227	ENSAPLT00000010705	NPM1	NPM1	-0.295227	6.86806	-3.65426	0.000413195	0.012721	-0.508079
ENSAPLG00000006205	ENSAPLT00000006458	SART3	SART3	-0.298003	6.87851	-3.21758	0.00174322	0.0373239	-1.84458
ENSAPLG00000011659	ENSAPLT00000012145	NDUFB5	NDUFB5	-0.299577	5.84582	-3.32771	0.0012266	0.0290978	-1.43076
ENSAPLG00000000684	ENSAPLT00000000914	SGTA	SGTA	-0.302158	5.65087	-3.54847	0.000592178	0.016712	-0.745245
ENSAPLG00000013120	ENSAPLT00000013670	NA	Timm23	-0.306874	5.44277	-3.46966	0.000770723	0.020574	-0.96843
ENSAPLG00000003376	ENSAPLT00000003437	C1orf174	C1orf174	-0.31327	5.88505	-3.28823	0.0013926	0.0317324	-1.55155
ENSAPLG00000004899	ENSAPLT00000005056	YBX1	YBX1	-0.31537	6.09236	-3.25814	0.00153298	0.0345306	-1.66515
ENSAPLG00000012326	ENSAPLT00000012832	NA	Tmem231	-0.316364	5.6008	-3.16339	0.00206624	0.0417543	-1.88474
ENSAPLG00000010840	ENSAPLT00000011326	PIAS4	PIAS4	-0.325608	5.25199	-3.17257	0.00200788	0.0409116	-1.81228
ENSAPLG00000008450	ENSAPLT00000008805	NA		-0.329487	6.03548	-3.92285	0.000160736	0.00603061	0.439011
ENSAPLG00000006590	ENSAPLT00000006857	NA	PARL	-0.34008	4.44295	-3.22709	0.00169163	0.0366091	-1.55114
ENSAPLG00000010076	ENSAPLT00000010545	EIF2A	EIF2A	-0.347145	5.54469	-3.52196	0.000647345	0.0180794	-0.805559
ENSAPLG00000008122	ENSAPLT00000008451	TTC19	TTC19	-0.34735	4.73931	-3.34502	0.00115986	0.0281223	-1.24106
ENSAPLG00000004194	ENSAPLT00000004302	RPL32	RPL32	-0.349262	7.23058	-3.09397	0.0025616	0.0481944	-2.21533
ENSAPLG00000002020	ENSAPLT00000002019	RBM12B	RBM12B	-0.355991	8.29477	-4.00759	0.000118283	0.00477393	0.623031
ENSAPLG00000006726	ENSAPLT00000007021	NOP14	NOP14	-0.36291	5.23128	-3.49041	0.000719327	0.0196236	-0.865055
ENSAPLG00000006962	ENSAPLT00000007213	LMO2	LMO2	-0.364252	8.77483	-4.09883	8.46298e-05	0.00379471	0.932307
ENSAPLG00000010362	ENSAPLT00000010830	NA	FTSJ3	-0.365357	6.12855	-3.31606	0.00127354	0.0299222	-1.50126
ENSAPLG00000002385	ENSAPLT00000002442	ZNF143	ZNF143	-0.365727	6.44538	-4.1113	8.08151e-05	0.00364076	1.05407
ENSAPLG00000007389	ENSAPLT00000007685	TAPT1	TAPT1	-0.367224	7.86122	-4.0808	9.04522e-05	0.00394712	0.88393
ENSAPLG00000008289	ENSAPLT00000008641	CHAF1A	CHAF1A	-0.370805	3.68359	-3.13515	0.00225591	0.0443106	-1.71198
ENSAPLG00000006370	ENSAPLT00000006653	PPIG	PPIG	-0.372483	7.0492	-3.56176	0.000566212	0.0161817	-0.808649
ENSAPLG00000006549	ENSAPLT00000006798	NA		-0.375834	8.45929	-3.1543	0.00212563	0.0425169	-2.07204
ENSAPLG00000014088	ENSAPLT00000014668	SZRD1	SZRD1	-0.397455	3.7489	-3.24503	0.00159819	0.0351925	-1.41541
ENSAPLG00000003946	ENSAPLT00000004109	PDE8A	PDE8A	-0.397566	7.79476	-3.17947	0.00196503	0.0402053	-1.98731
ENSAPLG00000013192	ENSAPLT00000013807	NAE1	NAE1	-0.404999	4.59543	-3.74	0.000307119	0.0100541	-0.00681706
ENSAPLG00000002499	ENSAPLT00000002546	CCDC18	CCDC18	-0.405106	6.07169	-3.593	0.000509372	0.0149121	-0.635891
ENSAPLG00000008524	ENSAPLT00000008904	NOP58	NOP58	-0.420925	4.12434	-3.33698	0.00119043	0.0285151	-1.19735
ENSAPLG00000013885	ENSAPLT00000014498	DKC1	DKC1	-0.425255	4.56266	-3.68084	0.000377073	0.0118314	-0.184223
ENSAPLG00000014849	ENSAPLT00000015497	EIF2D	EIF2D	-0.444815	5.84798	-3.24902	0.00157808	0.0350642	-1.66597
ENSAPLG00000005811	ENSAPLT00000006020	NKAPD1	NKAPD1	-0.445838	4.56242	-4.57341	1.37925e-05	0.000885336	2.8895
ENSAPLG00000006247	ENSAPLT00000006522	NT5DC2	NT5DC2	-0.446472	9.13928	-3.23477	0.00165103	0.0360328	-1.85082
ENSAPLG00000012052	ENSAPLT00000012580	GEMIN2	GEMIN2	-0.447521	4.08994	-3.69178	0.000363086	0.0114658	-0.0901307
ENSAPLG00000006497	ENSAPLT00000006773	RIOK3	RIOK3	-0.447695	7.41858	-3.34166	0.00117253	0.0282241	-1.50251
ENSAPLG00000005020	ENSAPLT00000005193	UCHL3	UCHL3	-0.449939	4.90557	-3.11024	0.00243652	0.0469197	-1.94909
ENSAPLG00000016437	ENSAPLT00000017156	PTGES2	PTGES2	-0.470322	3.57079	-3.18704	0.00191893	0.0395921	-1.55516
ENSAPLG00000014691	ENSAPLT00000015320	GABPB2	GABPB2	-0.473175	5.20819	-3.18756	0.0019158	0.0395921	-1.75429
ENSAPLG00000006244	ENSAPLT00000006465	SMIM4	SMIM4	-0.477683	5.32151	-3.52805	0.000634258	0.0177973	-0.751993
ENSAPLG00000008179	ENSAPLT00000008532	FAM114A2	FAM114A2	-0.492531	6.19499	-3.91685	0.000164237	0.00610976	0.401687
ENSAPLG00000004350	ENSAPLT00000004486	MXI1	MXI1	-0.501958	7.1321	-4.55274	1.49629e-05	0.000948066	2.611
ENSAPLG00000003136	ENSAPLT00000003189	SENP2	SENP2	-0.532253	2.9471	-3.43968	0.000851105	0.0222306	-0.762449
ENSAPLG00000001837	ENSAPLT00000001891	ARL6IP4	ARL6IP4	-0.542789	6.58137	-3.92347	0.000160378	0.00603061	0.395258
ENSAPLG00000009913	ENSAPLT00000010438	HK1	HK1	-0.545177	6.43454	-3.25874	0.00153004	0.0345306	-1.70504
ENSAPLG00000014154	ENSAPLT00000014778	NA	ERCC4	-0.549676	4.53481	-3.30353	0.00132594	0.0307849	-1.33375
ENSAPLG00000013790	ENSAPLT00000014423	GTPBP4	GTPBP4	-0.552185	3.88426	-3.18962	0.00190347	0.0394875	-1.58466
ENSAPLG00000006237	ENSAPLT00000006455	DGUOK	DGUOK	-0.562596	5.16686	-3.88706	0.000182735	0.00659795	0.407231
ENSAPLG00000009001	ENSAPLT00000009381	WIPI1	WIPI1	-0.566433	7.17479	-3.47227	0.000764088	0.0205592	-1.08858
ENSAPLG00000004583	ENSAPLT00000004711	CCDC82	CCDC82	-0.589474	3.97601	-3.77226	0.000274357	0.00919313	0.171533
ENSAPLG00000014680	ENSAPLT00000015313	ST3GAL5	ST3GAL5	-0.596893	3.98275	-3.13751	0.00223948	0.044076	-1.72066
ENSAPLG00000010964	ENSAPLT00000011507	SCN8A	SCN8A	-0.605735	4.85437	-3.84058	0.000215625	0.00756305	0.294925
ENSAPLG00000014257	ENSAPLT00000014853	FAM78A	FAM78A	-0.608751	5.82411	-4.16619	6.58978e-05	0.00317246	1.30291
ENSAPLG00000011793	ENSAPLT00000012278	MRPL47	MRPL47	-0.612503	3.38246	-3.95734	0.000141945	0.00544546	0.825466
ENSAPLG00000009413	ENSAPLT00000009812	SLC16A6	SLC16A6	-0.629558	7.53368	-4.13191	7.48693e-05	0.00338956	1.07608
ENSAPLG00000016071	ENSAPLT00000016760	PEX11G	PEX11G	-0.645694	3.47545	-3.67647	0.000382791	0.0119346	-0.0836186
ENSAPLG00000003212	ENSAPLT00000003266	NA	Klrd1	-0.76806	4.57628	-3.76487	0.000281559	0.00937351	0.0750039
ENSAPLG00000010789	ENSAPLT00000011256	PARK7	PARK7	-0.780822	2.2743	-3.18171	0.00195126	0.0400907	-1.4598
ENSAPLG00000013417	ENSAPLT00000013965	NA	Iqcc	-0.80417	1.67375	-3.453	0.000814481	0.0213877	-0.659165
ENSAPLG00000007007	ENSAPLT00000007290	KLHDC1	KLHDC1	-0.828153	2.62547	-4.41223	2.58806e-05	0.00147775	2.39959
ENSAPLG00000015538	ENSAPLT00000016186	NA	TMEM136	-0.875177	2.03032	-3.3676	0.00107788	0.0268677	-0.908821
ENSAPLG00000007284	ENSAPLT00000007583	FAN1	FAN1	-0.891865	1.84655	-3.10831	0.00245099	0.0470141	-1.63181
ENSAPLG00000009890	ENSAPLT00000010289	NA		-0.945759	3.55625	-3.33447	0.00120011	0.0286772	-1.08663
ENSAPLG00000007636	ENSAPLT00000007916	GPR22	GPR22	-0.983495	2.53102	-4.36585	3.09433e-05	0.00170556	2.23828
ENSAPLG00000002759	ENSAPLT00000002811	NA	Gm20390	-1.01058	2.53995	-4.07833	9.12786e-05	0.00394911	1.2571
ENSAPLG00000005778	ENSAPLT00000005982	CD247	CD247	-1.01145	2.00385	-3.37283	0.00105967	0.026481	-0.904654
ENSAPLG00000003308	ENSAPLT00000003371	NUDT9	NUDT9	-1.04535	1.06874	-4.14975	7.00644e-05	0.00325934	1.46069
ENSAPLG00000003159	ENSAPLT00000003197	NA		-1.04556	0.508626	-3.15616	0.00211336	0.0424444	-1.45544
ENSAPLG00000008008	ENSAPLT00000008302	NA	C9orf84	-1.04568	3.74382	-4.66395	9.62979e-06	0.000656765	3.29034
ENSAPLG00000016403	ENSAPLT00000017126	LDHB	LDHB	-1.04611	1.21275	-3.10582	0.00246991	0.0472846	-1.60225
ENSAPLG00000016139	ENSAPLT00000016838	TIMM17A	TIMM17A	-1.13403	0.449192	-4.23108	5.1666e-05	0.00261552	1.66752
ENSAPLG00000007590	ENSAPLT00000007866	NATD1	NATD1	-1.19562	1.07327	-3.90391	0.000172045	0.00635208	0.690008
ENSAPLG00000001663	ENSAPLT00000001657	GPR183	GPR183	-1.20524	0.517541	-3.09788	0.00253102	0.0478022	-1.60168
ENSAPLG00000014208	ENSAPLT00000014809	ECHS1	ECHS1	-1.21218	0.433747	-3.2302	0.00167508	0.036465	-1.26042
ENSAPLG00000007639	ENSAPLT00000007926	NA		-1.32197	1.22262	-3.65709	0.000409206	0.0126378	-0.0579005
ENSAPLG00000001873	ENSAPLT00000001867	NA	Gpr35	-1.32304	0.563758	-3.25064	0.00156996	0.034992	-1.20421
ENSAPLG00000014607	ENSAPLT00000015325	DAPK1	DAPK1	-1.40448	1.8887	-4.20096	5.78607e-05	0.00285553	1.66763
ENSAPLG00000013835	ENSAPLT00000014405	TRAT1	TRAT1	-1.41088	0.224626	-3.16683	0.00204416	0.0414778	-1.43013
ENSAPLG00000001871	ENSAPLT00000001865	GPR55	GPR55	-1.42906	-0.691088	-3.14943	0.00215806	0.0428169	-1.50485
ENSAPLG00000013201	ENSAPLT00000013746	NA	LIG1	-1.43862	-0.393435	-3.4362	0.000860945	0.022428	-0.786615
ENSAPLG00000007669	ENSAPLT00000007947	NA	Trbc1	-1.46006	-0.171742	-3.36433	0.0010894	0.0270459	-0.948942
ENSAPLG00000009697	ENSAPLT00000010106	GRAP2	GRAP2	-1.46206	0.48791	-3.4183	0.000913214	0.0234169	-0.750582
ENSAPLG00000007304	ENSAPLT00000007591	NLRC3	NLRC3	-1.46385	0.366429	-3.31645	0.00127197	0.0299222	-1.03453
ENSAPLG00000001960	ENSAPLT00000001961	CXCR6	CXCR6	-1.58872	-0.166322	-3.8267	0.000226491	0.00783228	0.324806
ENSAPLG00000004945	ENSAPLT00000005108	LY86	LY86	-1.61424	3.51563	-3.15742	0.00210508	0.0423648	-1.61042
ENSAPLG00000015767	ENSAPLT00000016442	NA		-1.62121	-0.82678	-3.18942	0.00190468	0.0394875	-1.43846
ENSAPLG00000005755	ENSAPLT00000005976	RFTN2	RFTN2	-1.67764	-0.603608	-3.46507	0.000782545	0.0207713	-0.718593
ENSAPLG00000010562	ENSAPLT00000010996	NA	Cd3g	-1.69772	2.75399	-3.801	0.000248	0.00836978	0.343435
ENSAPLG00000006439	ENSAPLT00000006668	NA		-1.70292	0.15289	-4.4594	2.15566e-05	0.0012909	2.25386
ENSAPLG00000013868	ENSAPLT00000014482	ESRP1	ESRP1	-1.71257	1.7543	-4.07304	9.30744e-05	0.00397428	1.24509
ENSAPLG00000014573	ENSAPLT00000015178	NA	Trdc	-1.72559	3.32528	-3.15319	0.00213297	0.042577	-1.64618
ENSAPLG00000010285	ENSAPLT00000010734	TXK	TXK	-1.76251	0.136572	-3.67721	0.00038182	0.0119346	-0.0805432
ENSAPLG00000010696	ENSAPLT00000011154	CD3E	CD3E	-1.77809	2.11925	-3.50212	0.000691779	0.0191379	-0.530464
ENSAPLG00000016371	ENSAPLT00000017086	NA		-1.77826	0.286834	-3.89937	0.000174862	0.00640307	0.616535
ENSAPLG00000013017	ENSAPLT00000013577	NFATC1	NFATC1	-1.83259	-1.59224	-3.10899	0.00244589	0.047008	-1.75599
ENSAPLG00000003501	ENSAPLT00000003731	DST	DST	-1.83897	-1.57607	-3.17171	0.00201327	0.0409365	-1.70117
ENSAPLG00000015744	ENSAPLT00000016409	NA	Trac	-1.85624	2.21051	-4.71262	7.92548e-06	0.000576564	3.44629
ENSAPLG00000002682	ENSAPLT00000002742	NA	Cd4	-1.89458	0.766048	-4.13182	7.48941e-05	0.00338956	1.34483
ENSAPLG00000007308	ENSAPLT00000007582	IL7R	IL7R	-1.90908	1.9323	-4.25563	4.7093e-05	0.00243855	1.85205
ENSAPLG00000007041	ENSAPLT00000007303	NA		-2.00474	-0.892027	-3.34681	0.00115316	0.028114	-1.06566
ENSAPLG00000001205	ENSAPLT00000001191	CCR4	CCR4	-2.02817	0.576896	-3.09215	0.00257598	0.0483723	-1.61635
ENSAPLG00000002313	ENSAPLT00000002321	RGS1	RGS1	-2.04546	0.079608	-3.95131	0.000145073	0.00554382	0.684656
ENSAPLG00000014651	ENSAPLT00000015266	NA	Ighv3-5	-2.08227	-1.38547	-3.58553	0.000522446	0.0151355	-0.556827
ENSAPLG00000012436	ENSAPLT00000012945	SH2D1A	SH2D1A	-2.17244	0.18129	-4.74276	7.02095e-06	0.000526357	3.20631
ENSAPLG00000006296	ENSAPLT00000006541	CCDC125	CCDC125	-2.28996	-0.614555	-4.99938	2.45963e-06	0.000211975	3.7373
ENSAPLG00000003911	ENSAPLT00000004001	PIK3IP1	PIK3IP1	-2.38358	0.0391285	-4.74929	6.83868e-06	0.000520641	3.1328
ENSAPLG00000011879	ENSAPLT00000012386	NA	SLC37A2	-2.66374	-1.32696	-3.89854	0.000175382	0.00640307	0.215784
ENSAPLG00000005698	ENSAPLT00000005882	VPS37D	VPS37D	-2.75255	-1.91302	-4.09467	8.594e-05	0.00381908	0.498809
ENSAPLG00000015598	ENSAPLT00000016249	NA		-3.40697	-2.05078	-4.05888	9.80467e-05	0.0041505	0.370486

## Sheet: 12 hrs ps poly IC
Duck_gene_stable_ID	Duck_transcript_stable_ID	Duck_gene_name	merged_Gene_ID	logFC	AveExpr	t	P.Value	adj.P.Val	B
ENSAPLG00000011142	ENSAPLT00000011595	NA	IFI6	7.36165	-3.03381	3.62642	0.000454554	0.0343398	-1.49755
ENSAPLG00000014996	ENSAPLT00000015618	NA	IFITM3	5.6239	-0.704302	4.98151	2.64852e-06	0.000788217	3.05979
ENSAPLG00000011216	ENSAPLT00000011702	NA	HYDIN	5.15891	-1.59107	5.62509	1.69435e-07	0.000104001	3.72158
ENSAPLG00000011972	ENSAPLT00000012459	NA	PLAC8	4.66301	1.15001	5.23633	9.09882e-07	0.000372331	5.01876
ENSAPLG00000014674	ENSAPLT00000015328	B4GALNT4	B4GALNT4	3.95944	-2.25715	4.21892	5.40853e-05	0.00829956	0.462478
ENSAPLG00000001534	ENSAPLT00000001523	NA		3.7452	-1.71009	3.772	0.000274609	0.025205	-0.514648
ENSAPLG00000015414	ENSAPLT00000016054	NA		3.37331	4.14382	4.96357	2.85245e-06	0.000823937	4.42085
ENSAPLG00000005382	ENSAPLT00000005561	EPSTI1	EPSTI1	3.31228	3.48336	4.13986	7.26899e-05	0.0104688	1.46609
ENSAPLG00000016019	ENSAPLT00000016724	NA	Lao1	3.17856	-0.933818	3.7083	0.000342905	0.0292841	-0.825024
ENSAPLG00000014232	ENSAPLT00000014821	NA		2.96978	-3.71324	3.92719	0.000158246	0.0169158	-1.20337
ENSAPLG00000002196	ENSAPLT00000002193	NA	Oas3	2.96124	2.51776	3.96494	0.000138096	0.0158757	0.896929
ENSAPLG00000003767	ENSAPLT00000003850	SDC4	SDC4	2.71802	2.33698	3.61666	0.000469954	0.0352322	-0.175656
ENSAPLG00000009584	ENSAPLT00000009977	NA		2.701	4.83846	5.66827	1.40088e-07	9.82719e-05	7.23345
ENSAPLG00000002904	ENSAPLT00000002987	RNF213	RNF213	2.61186	6.31074	3.92681	0.000158462	0.0169158	0.564351
ENSAPLG00000010171	ENSAPLT00000010585	NA	Ly6e	2.45706	4.24023	5.69313	1.25516e-07	9.48227e-05	7.32363
ENSAPLG00000002252	ENSAPLT00000002251	NA	SAMD9L	2.45251	6.80087	5.63328	1.63442e-07	0.000104001	7.05648
ENSAPLG00000004091	ENSAPLT00000004195	IFI35	IFI35	2.42283	7.4975	10.0049	9.75801e-17	9.58334e-13	27.4819
ENSAPLG00000015976	ENSAPLT00000016707	NA	Mx2	2.39545	-4.37031	3.83499	0.000219939	0.0215624	-1.46915
ENSAPLG00000011338	ENSAPLT00000011861	ZC3HAV1	ZC3HAV1	2.36553	6.96222	7.61613	1.51309e-11	7.43002e-08	15.9605
ENSAPLG00000014671	ENSAPLT00000015284	NA		2.35353	1.7203	5.09697	1.63776e-06	0.000554638	4.63927
ENSAPLG00000015276	ENSAPLT00000015924	ACOT7	ACOT7	2.24555	0.959047	4.0912	8.70477e-05	0.0115526	1.1588
ENSAPLG00000006793	ENSAPLT00000007047	NMI	NMI	2.22709	5.91721	4.49971	1.8422e-05	0.00347927	2.61636
ENSAPLG00000010848	ENSAPLT00000011324	NA	Mpo	2.21778	-1.59069	3.71713	0.000332551	0.0287124	-0.685093
ENSAPLG00000011810	ENSAPLT00000012280	NA		2.1876	4.15921	4.19935	5.821e-05	0.00879508	1.65197
ENSAPLG00000007508	ENSAPLT00000007808	NA	Usp18	2.15449	5.7562	4.72796	7.4519e-06	0.0016633	3.47626
ENSAPLG00000015091	ENSAPLT00000015756	NA	Ddx58	2.13798	2.97063	3.48656	0.000728609	0.0445541	-0.573425
ENSAPLG00000002894	ENSAPLT00000002924	NA		2.07641	4.73458	5.51071	2.79509e-07	0.000161474	6.58531
ENSAPLG00000010291	ENSAPLT00000010725	PARP9	PARP9	2.04041	6.76098	5.76809	9.00159e-08	8.02993e-05	7.62808
ENSAPLG00000009860	ENSAPLT00000010258	NA		2.03939	4.21268	3.95579	0.000142743	0.0159304	0.831546
ENSAPLG00000005127	ENSAPLT00000005326	SCPEP1	SCPEP1	2.03499	4.07932	6.50034	3.1834e-09	7.81605e-06	10.7107
ENSAPLG00000000917	ENSAPLT00000000895	NA		1.96706	0.45107	3.94405	0.000148922	0.0164333	0.619574
ENSAPLG00000002062	ENSAPLT00000002059	NA		1.95932	0.819919	4.487	1.93591e-05	0.00352084	2.33915
ENSAPLG00000005431	ENSAPLT00000005602	NA	TNFSF4	1.95237	1.68143	3.58305	0.000526851	0.0361832	-0.280122
ENSAPLG00000004086	ENSAPLT00000004178	NA		1.94984	4.36256	4.83017	4.92854e-06	0.00123072	3.91595
ENSAPLG00000003471	ENSAPLT00000003543	ENDOV	ENDOV	1.89597	2.59572	5.15096	1.30552e-06	0.00051286	5.03405
ENSAPLG00000001183	ENSAPLT00000001167	NA		1.89044	6.94989	5.34985	5.60392e-07	0.000250164	5.88192
ENSAPLG00000010386	ENSAPLT00000010833	HELZ2	HELZ2	1.86414	7.49803	4.55237	1.49843e-05	0.00294321	2.74258
ENSAPLG00000009754	ENSAPLT00000010201	NA	FBXO18	1.84985	3.84519	3.47641	0.00075363	0.0451305	-0.649301
ENSAPLG00000004947	ENSAPLT00000005104	TRIM25	TRIM25	1.79453	6.49305	5.36751	5.19427e-07	0.000242919	5.95983
ENSAPLG00000013187	ENSAPLT00000013739	DHX58	DHX58	1.79036	6.28125	4.87837	4.04868e-06	0.00104637	4.02107
ENSAPLG00000006979	ENSAPLT00000007249	PARP12	PARP12	1.74903	7.95778	7.41952	3.95103e-11	1.29344e-07	15.0419
ENSAPLG00000007120	ENSAPLT00000007416	NA		1.74212	9.53384	5.08742	1.70455e-06	0.000558014	4.78634
ENSAPLG00000006987	ENSAPLT00000007243	NA	Rnf135	1.73805	5.07129	4.24077	4.98118e-05	0.00776511	1.74496
ENSAPLG00000000653	ENSAPLT00000000626	CMTR2	CMTR2	1.72533	3.50846	3.55361	0.000581997	0.0383611	-0.390203
ENSAPLG00000014526	ENSAPLT00000015150	ETV7	ETV7	1.61239	3.32434	4.35859	3.1817e-05	0.00529618	2.21205
ENSAPLG00000010356	ENSAPLT00000010785	NA		1.58366	8.24596	4.82601	5.01262e-06	0.00123072	3.76638
ENSAPLG00000012198	ENSAPLT00000012729	FKBP4	FKBP4	1.5823	3.77271	3.46068	0.000794025	0.0461427	-0.690167
ENSAPLG00000009891	ENSAPLT00000010334	CEP70	CEP70	1.57698	1.42829	3.53005	0.000630021	0.0404408	-0.448104
ENSAPLG00000015989	ENSAPLT00000016692	SLBP	SLBP	1.513	3.08474	3.98486	0.000128474	0.0150207	0.960145
ENSAPLG00000010352	ENSAPLT00000010773	NA		1.49755	4.33301	3.61137	0.000478503	0.0356014	-0.281668
ENSAPLG00000001031	ENSAPLT00000001015	HSPA2	HSPA2	1.4804	12.8167	3.70534	0.000346441	0.029331	-0.206815
ENSAPLG00000012752	ENSAPLT00000013271	IRF7	IRF7	1.43181	6.36537	3.60332	0.000491807	0.035778	-0.470518
ENSAPLG00000011206	ENSAPLT00000011686	NA	ZNFX1	1.42018	9.44552	6.33243	6.94687e-09	1.3645e-05	10.0588
ENSAPLG00000013262	ENSAPLT00000013802	NA	Stat1	1.41396	5.97254	5.9904	3.32085e-08	4.07676e-05	8.59109
ENSAPLG00000013309	ENSAPLT00000013871	KAT2A	KAT2A	1.40004	5.1005	3.47144	0.000766194	0.0453898	-0.762835
ENSAPLG00000005104	ENSAPLT00000005327	HSPH1	HSPH1	1.38225	7.55699	3.65182	0.000416677	0.0332698	-0.372613
ENSAPLG00000003383	ENSAPLT00000003477	LIPA	LIPA	1.37198	4.20253	4.08107	9.03625e-05	0.0116875	1.25024
ENSAPLG00000012796	ENSAPLT00000013339	LPP	LPP	1.36233	1.39306	5.39248	4.66494e-07	0.000229072	5.61722
ENSAPLG00000013226	ENSAPLT00000013883	NA		1.35695	7.77412	5.92539	4.45271e-08	4.85889e-05	8.28317
ENSAPLG00000003980	ENSAPLT00000004074	PATL2	PATL2	1.34946	2.85812	3.88201	0.000186066	0.019035	0.634301
ENSAPLG00000015955	ENSAPLT00000016673	MOV10	MOV10	1.34621	6.02067	4.53048	1.63308e-05	0.00314481	2.71819
ENSAPLG00000011878	ENSAPLT00000012359	DRD4	DRD4	1.31588	1.47	3.81289	0.000237817	0.022898	0.318711
ENSAPLG00000006787	ENSAPLT00000007038	RBM43	RBM43	1.31487	4.48432	3.55868	0.000572138	0.037966	-0.449104
ENSAPLG00000003551	ENSAPLT00000003644	TDRD7	TDRD7	1.26652	7.84606	5.41279	4.27364e-07	0.000220902	6.11986
ENSAPLG00000010410	ENSAPLT00000010864	NA	PARP14	1.26601	9.13617	5.45404	3.57526e-07	0.00019507	6.2775
ENSAPLG00000010751	ENSAPLT00000011185	NA	DTX3L	1.26534	3.83815	3.51331	0.000666379	0.0421664	-0.538474
ENSAPLG00000010062	ENSAPLT00000010494	NA	Parp14	1.2331	7.60934	5.27499	7.71902e-07	0.000329602	5.55644
ENSAPLG00000014262	ENSAPLT00000014915	CMTR1	CMTR1	1.23131	6.70516	4.91505	3.48338e-06	0.000924601	4.14426
ENSAPLG00000002732	ENSAPLT00000002767	DDA1	DDA1	1.20124	7.62303	6.02353	2.85838e-08	4.01031e-05	8.70925
ENSAPLG00000007864	ENSAPLT00000008178	NA	TUBA8	1.17772	2.59236	3.95932	0.000140933	0.0159092	0.877095
ENSAPLG00000012040	ENSAPLT00000012520	NA	PGAP2	1.14954	2.55421	4.59398	1.27161e-05	0.00265712	2.9767
ENSAPLG00000003372	ENSAPLT00000003433	OGFR	OGFR	1.14326	6.20347	4.44208	2.30563e-05	0.00400799	2.39002
ENSAPLG00000003978	ENSAPLT00000004066	NA	TERB2	1.1397	3.09399	3.60108	0.000495573	0.035787	-0.227454
ENSAPLG00000009923	ENSAPLT00000010335	LMLN	LMLN	1.10642	3.66264	3.43941	0.000851875	0.0486411	-0.739105
ENSAPLG00000016263	ENSAPLT00000016984	PIP5K1B	PIP5K1B	1.10379	5.66929	4.27936	4.30456e-05	0.00704585	1.83861
ENSAPLG00000011619	ENSAPLT00000012137	OTUD4	OTUD4	1.10108	7.14886	4.27179	4.42989e-05	0.00713212	1.72749
ENSAPLG00000003433	ENSAPLT00000003495	ENDOD1	ENDOD1	1.08683	1.05366	3.48583	0.000730395	0.0445541	-0.594364
ENSAPLG00000013682	ENSAPLT00000014247	NA		1.08203	3.28012	3.65201	0.000416412	0.0332698	-0.0783103
ENSAPLG00000008411	ENSAPLT00000008792	DISP3	DISP3	1.03238	1.8729	4.13669	7.3551e-05	0.0104688	1.40227
ENSAPLG00000004127	ENSAPLT00000004225	NA	Ptges3l	1.02614	2.79419	5.78977	8.17361e-08	8.0273e-05	7.5118
ENSAPLG00000015343	ENSAPLT00000016017	KYAT3	KYAT3	0.990546	3.44679	4.05515	9.93974e-05	0.0120516	1.18816
ENSAPLG00000015089	ENSAPLT00000015762	SLC25A26	SLC25A26	0.982797	3.11916	3.88544	0.000183795	0.0190005	0.645092
ENSAPLG00000013412	ENSAPLT00000013972	CASP7	CASP7	0.956348	4.22938	3.9927	0.000124869	0.0147751	0.949302
ENSAPLG00000012659	ENSAPLT00000013171	NA		0.905627	5.64628	3.75684	0.000289584	0.0258546	0.0682963
ENSAPLG00000009658	ENSAPLT00000010096	ADAR	ADAR	0.893019	9.02918	6.16622	1.49235e-08	2.44274e-05	9.32388
ENSAPLG00000013396	ENSAPLT00000013956	NA	CALCOCO2	0.889194	6.22642	4.43979	2.3262e-05	0.00400799	2.36477
ENSAPLG00000014412	ENSAPLT00000015067	NLRC5	NLRC5	0.88213	7.8329	3.44494	0.000836465	0.0480405	-1.02765
ENSAPLG00000015867	ENSAPLT00000016543	NA	Stip1	0.880095	7.08894	3.64196	0.000431012	0.0335101	-0.38539
ENSAPLG00000003152	ENSAPLT00000003206	TMEM106A	TMEM106A	0.875427	3.27856	4.11683	7.91774e-05	0.0106521	1.39275
ENSAPLG00000011301	ENSAPLT00000011809	NA	Entpd1	0.864969	2.35988	3.86681	0.000196431	0.0198882	0.580928
ENSAPLG00000013779	ENSAPLT00000014355	NA		0.799461	8.71742	4.9393	3.15266e-06	0.000860062	4.20405
ENSAPLG00000012209	ENSAPLT00000012781	TTC3	TTC3	0.797084	6.61654	3.67573	0.00038378	0.0314092	-0.264008
ENSAPLG00000014469	ENSAPLT00000015071	NOXRED1	NOXRED1	0.789435	2.14503	3.42593	0.000890577	0.0499792	-0.724872
ENSAPLG00000012087	ENSAPLT00000012667	ATP8B3	ATP8B3	0.782505	3.50944	3.43129	0.000874986	0.0493864	-0.738078
ENSAPLG00000012099	ENSAPLT00000012586	NA		0.777899	5.08874	4.12738	7.61389e-05	0.0106521	1.35349
ENSAPLG00000007703	ENSAPLT00000007989	NA	Dnajb2	0.763717	4.88019	4.07344	9.29368e-05	0.0116875	1.17572
ENSAPLG00000005410	ENSAPLT00000005592	BDH1	BDH1	0.749115	6.07257	4.45244	2.21478e-05	0.0039548	2.42675
ENSAPLG00000002378	ENSAPLT00000002380	B2M	B2M	0.724039	10.8935	5.13788	1.37938e-06	0.000521034	4.98664
ENSAPLG00000015212	ENSAPLT00000015847	DYNLL1	DYNLL1	0.72235	6.82831	3.69806	0.000355282	0.0298224	-0.200145
ENSAPLG00000005387	ENSAPLT00000005609	NA	Birc2	0.709618	9.14618	4.26201	4.59692e-05	0.00728167	1.66204
ENSAPLG00000005274	ENSAPLT00000005483	NPRL3	NPRL3	0.687387	7.08977	4.55947	1.45717e-05	0.00292058	2.77524
ENSAPLG00000003288	ENSAPLT00000003343	NA		0.641747	2.78467	3.46613	0.000779814	0.0455866	-0.618452
ENSAPLG00000013567	ENSAPLT00000014122	NA	IMPG2	0.640995	2.59999	3.48154	0.000740887	0.0449151	-0.572642
ENSAPLG00000005259	ENSAPLT00000005470	NA	Dnajb6	0.6234	8.27998	3.59269	0.000509898	0.0358636	-0.577233
ENSAPLG00000010286	ENSAPLT00000010759	BLMH	BLMH	0.615641	3.67609	3.5025	0.000690897	0.0426748	-0.552927
ENSAPLG00000005643	ENSAPLT00000005837	FARS2	FARS2	0.608681	2.77669	3.52711	0.00063627	0.0405767	-0.439842
ENSAPLG00000015082	ENSAPLT00000015715	MR1	MR1	0.603982	10.6695	3.64039	0.000433335	0.0335101	-0.439676
ENSAPLG00000011255	ENSAPLT00000011709	SNX3	SNX3	0.577666	7.34964	4.80375	5.48698e-06	0.00128304	3.69462
ENSAPLG00000005088	ENSAPLT00000005289	OSGIN1	OSGIN1	0.551307	8.60898	3.76561	0.000280833	0.0253033	-0.0285021
ENSAPLG00000015318	ENSAPLT00000015954	MAFG	MAFG	0.5323	6.72521	3.60896	0.000482445	0.0356247	-0.480404
ENSAPLG00000012581	ENSAPLT00000013145	PGGT1B	PGGT1B	0.526833	5.31629	3.60661	0.000486323	0.0356432	-0.372329
ENSAPLG00000001401	ENSAPLT00000001390	TMEM140	TMEM140	0.49862	6.69034	4.16178	6.69913e-05	0.00996851	1.35462
ENSAPLG00000014365	ENSAPLT00000014992	NA	Tmbim4	0.482369	7.15329	3.59192	0.000511242	0.0358636	-0.558524
ENSAPLG00000011377	ENSAPLT00000011944	DDX27	DDX27	0.473888	7.64117	4.43519	2.3681e-05	0.00400985	2.30501
ENSAPLG00000001901	ENSAPLT00000001953	ADI1	ADI1	0.432735	6.09004	3.53541	0.000618766	0.0399796	-0.674191
ENSAPLG00000009605	ENSAPLT00000010156	FNDC3A	FNDC3A	0.428651	6.26879	4.4873	1.93364e-05	0.00352084	2.54304
ENSAPLG00000009259	ENSAPLT00000009662	PKNOX1	PKNOX1	0.426773	7.1844	3.80863	0.000241423	0.0230196	0.143868
ENSAPLG00000009161	ENSAPLT00000009564	NUP35	NUP35	0.402348	4.38469	3.59371	0.000508144	0.0358636	-0.33286
ENSAPLG00000006445	ENSAPLT00000006678	MOB1A	MOB1A	0.385466	6.05874	4.9522	2.98947e-06	0.000838845	4.31773
ENSAPLG00000002766	ENSAPLT00000002904	HERC4	HERC4	-0.271798	8.78457	-3.50961	0.000674673	0.0422036	-0.844348
ENSAPLG00000013208	ENSAPLT00000013790	DDX46	DDX46	-0.274122	8.09189	-3.68576	0.00037072	0.0307719	-0.280515
ENSAPLG00000004274	ENSAPLT00000004405	NA	KDM3A	-0.301615	6.30085	-3.67153	0.000389366	0.031603	-0.264906
ENSAPLG00000011503	ENSAPLT00000012207	CHUK	CHUK	-0.305524	7.38967	-3.93656	0.000152999	0.0166955	0.560172
ENSAPLG00000010030	ENSAPLT00000010448	TAF3	TAF3	-0.31848	6.87809	-3.53724	0.000614976	0.0399796	-0.715286
ENSAPLG00000014227	ENSAPLT00000014831	CNBP	CNBP	-0.327646	10.2231	-3.68409	0.00037286	0.0307719	-0.302858
ENSAPLG00000008321	ENSAPLT00000008692	NA	Pa2g4	-0.328004	7.61243	-3.63453	0.000442117	0.0336591	-0.434917
ENSAPLG00000012049	ENSAPLT00000012600	MBNL1	MBNL1	-0.337549	9.30346	-3.83267	0.00022175	0.0215624	0.184426
ENSAPLG00000009309	ENSAPLT00000009716	NA	RBM27	-0.339529	7.11801	-4.14968	7.00826e-05	0.0102729	1.29671
ENSAPLG00000002870	ENSAPLT00000003045	NA		-0.340911	7.13253	-3.59468	0.000506468	0.0358636	-0.548738
ENSAPLG00000008186	ENSAPLT00000008489	NA		-0.341823	6.17347	-3.5671	0.000556098	0.0372606	-0.579649
ENSAPLG00000006590	ENSAPLT00000006857	NA	PARL	-0.358102	4.44295	-3.47104	0.000767204	0.0453898	-0.714686
ENSAPLG00000013203	ENSAPLT00000013754	LSM14B	LSM14B	-0.36674	6.02844	-3.56778	0.000554818	0.0372606	-0.563485
ENSAPLG00000011088	ENSAPLT00000011562	SDCCAG8	SDCCAG8	-0.370111	5.24122	-3.5509	0.00058734	0.0384551	-0.547607
ENSAPLG00000005343	ENSAPLT00000005581	CTR9	CTR9	-0.38203	6.56383	-3.80002	0.000248858	0.0235003	0.136422
ENSAPLG00000013054	ENSAPLT00000013651	RTF1	RTF1	-0.383807	7.17614	-5.02105	2.24803e-06	0.000689935	4.54585
ENSAPLG00000008797	ENSAPLT00000009248	CSDE1	CSDE1	-0.385853	9.58069	-4.55954	1.45673e-05	0.00292058	2.74413
ENSAPLG00000005283	ENSAPLT00000005491	NA	Dnajb11	-0.400916	4.5596	-3.89912	0.000175019	0.0184823	0.618877
ENSAPLG00000011266	ENSAPLT00000011790	RALGPS1	RALGPS1	-0.404533	5.81541	-3.8522	0.000206906	0.020578	0.365853
ENSAPLG00000012432	ENSAPLT00000012978	NOC3L	NOC3L	-0.408254	4.86549	-3.78794	0.000259665	0.0240582	0.229613
ENSAPLG00000005289	ENSAPLT00000005473	NA		-0.418264	6.91302	-4.12056	7.80892e-05	0.0106521	1.20425
ENSAPLG00000008381	ENSAPLT00000008749	GPCPD1	GPCPD1	-0.443179	10.8153	-3.44682	0.00083129	0.0480241	-1.04348
ENSAPLG00000004350	ENSAPLT00000004486	MXI1	MXI1	-0.447338	7.1321	-4.07836	9.12691e-05	0.0116875	1.0474
ENSAPLG00000002585	ENSAPLT00000002611	CLEC16A	CLEC16A	-0.453087	4.6412	-4.03314	0.000107747	0.0129047	1.05895
ENSAPLG00000007389	ENSAPLT00000007685	TAPT1	TAPT1	-0.459495	7.86122	-5.11933	1.49121e-06	0.000523043	4.92425
ENSAPLG00000002873	ENSAPLT00000002919	IQCB1	IQCB1	-0.461929	6.2797	-3.76616	0.000280284	0.0253033	0.0448353
ENSAPLG00000008524	ENSAPLT00000008904	NOP58	NOP58	-0.473937	4.12434	-3.79708	0.000251453	0.0235192	0.321068
ENSAPLG00000002704	ENSAPLT00000002768	UCHL5	UCHL5	-0.479488	4.19793	-3.56879	0.000552913	0.0372606	-0.393404
ENSAPLG00000006370	ENSAPLT00000006653	PPIG	PPIG	-0.487837	7.0492	-4.68188	8.96427e-06	0.00191387	3.23927
ENSAPLG00000010368	ENSAPLT00000010876	CSE1L	CSE1L	-0.501323	3.38605	-3.56624	0.000557714	0.0372606	-0.347285
ENSAPLG00000006247	ENSAPLT00000006522	NT5DC2	NT5DC2	-0.517188	9.13928	-3.75006	0.00029652	0.0262354	-0.0849863
ENSAPLG00000013151	ENSAPLT00000013785	C16orf62	C16orf62	-0.518537	5.42365	-4.07031	9.40138e-05	0.0116875	1.12295
ENSAPLG00000005834	ENSAPLT00000006059	TBCE	TBCE	-0.524835	5.29733	-3.73474	0.000312804	0.027429	0.0206379
ENSAPLG00000004583	ENSAPLT00000004711	CCDC82	CCDC82	-0.546292	3.97601	-3.58429	0.000524655	0.0361832	-0.328677
ENSAPLG00000009775	ENSAPLT00000010210	ADAL	ADAL	-0.546554	4.47029	-3.88646	0.000183129	0.0190005	0.587547
ENSAPLG00000014154	ENSAPLT00000014778	NA	ERCC4	-0.557579	4.53481	-3.4679	0.000775241	0.0455866	-0.733813
ENSAPLG00000006549	ENSAPLT00000006798	NA		-0.573151	8.45929	-4.81763	5.18639e-06	0.00124233	3.73336
ENSAPLG00000007641	ENSAPLT00000007933	DUS4L	DUS4L	-0.579273	3.65073	-3.50288	0.000690022	0.0426748	-0.552211
ENSAPLG00000009355	ENSAPLT00000009786	SMC5	SMC5	-0.584672	3.32909	-3.6445	0.000427274	0.0335101	-0.106502
ENSAPLG00000009835	ENSAPLT00000010254	RRAGC	RRAGC	-0.591795	4.43421	-3.63572	0.000440316	0.0336591	-0.211233
ENSAPLG00000005665	ENSAPLT00000005947	RTN4	RTN4	-0.600305	7.85313	-3.7165	0.000333287	0.0287124	-0.178953
ENSAPLG00000001982	ENSAPLT00000001978	BAG5	BAG5	-0.606874	8.0482	-5.05359	1.96326e-06	0.000621975	4.66135
ENSAPLG00000012834	ENSAPLT00000013379	PBX4	PBX4	-0.612605	8.32288	-4.05608	9.90606e-05	0.0120516	0.953391
ENSAPLG00000010964	ENSAPLT00000011507	SCN8A	SCN8A	-0.620509	4.85437	-4.11692	7.91496e-05	0.0106521	1.31723
ENSAPLG00000015304	ENSAPLT00000016010	ACSM3	ACSM3	-0.637912	3.63936	-3.64237	0.00043041	0.0335101	-0.133123
ENSAPLG00000004629	ENSAPLT00000004790	KIF3B	KIF3B	-0.693416	4.18602	-3.58739	0.000519166	0.0361612	-0.339813
ENSAPLG00000007007	ENSAPLT00000007290	KLHDC1	KLHDC1	-0.704435	2.62547	-3.85148	0.000207436	0.020578	0.538104
ENSAPLG00000010051	ENSAPLT00000010464	C1orf228	C1orf228	-0.779762	4.67709	-5.1259	1.45063e-06	0.000523043	5.04798
ENSAPLG00000008858	ENSAPLT00000009227	MORC4	MORC4	-0.816933	2.8713	-3.47897	0.000747267	0.045024	-0.591215
ENSAPLG00000009863	ENSAPLT00000010277	GPATCH11	GPATCH11	-0.856296	5.87294	-5.74871	9.81155e-08	8.02993e-05	7.5642
ENSAPLG00000007482	ENSAPLT00000007782	ZEB1	ZEB1	-0.86477	5.97519	-4.74691	6.90471e-06	0.001577	3.53369
ENSAPLG00000008008	ENSAPLT00000008302	NA	C9orf84	-1.02423	3.74382	-4.68449	8.87115e-06	0.00191387	3.36966
ENSAPLG00000000455	ENSAPLT00000000455	SNORA3	SNORA3	-1.1144	0.701363	-3.9631	0.00013902	0.0158757	0.660341
ENSAPLG00000008520	ENSAPLT00000008862	SLC12A8	SLC12A8	-1.26192	-0.187174	-3.4324	0.000871808	0.0493864	-0.865809
ENSAPLG00000014651	ENSAPLT00000015266	NA	Ighv3-5	-1.78414	-1.38547	-3.51179	0.000669784	0.0421664	-0.841856
ENSAPLG00000004604	ENSAPLT00000004743	ZNF704	ZNF704	-1.97131	-0.865398	-4.07221	9.33576e-05	0.0116875	0.469655

## Sheet: 24 hrs ps poly IC
Duck_gene_stable_ID	Duck_transcript_stable_ID	Duck_gene_name	merged_Gene_ID	logFC	AveExpr	t	P.Value	adj.P.Val	B
ENSAPLG00000001901	ENSAPLT00000001953	ADI1	ADI1	0.646076	6.09004	5.28117	7.51809e-07	0.00738352	5.35464
