# Supplementary material for: Health monitoring in birds using bio-loggers and whole blood transcriptomics
Source: Sci Rep. 2021 May 24;11:10815. doi: 10.1038/s41598-021-90212-8 (PMC8144624; doi:10.1038/s41598-021-90212-8)
Supplement: Supplementary file 2 — Supplementary Data 2. [file 41598_2021_90212_MOESM2_ESM.xlsx]

## Sheet: 3 hrs ps LPS
Duck_gene_stable_ID	Duck_transcript_stable_ID	Duck_gene_name	merged_Gene_ID	logFC	AveExpr	t	P.Value	adj.P.Val	B
ENSAPLG00000004626	ENSAPLT00000004748	PTX3	PTX3	8.24869	-2.84837	7.95601	2.84087e-12	2.79002e-08	14.1023
ENSAPLG00000000744	ENSAPLT00000000720	NA		5.544	-0.331958	4.54459	1.54501e-05	0.00233439	2.61172
ENSAPLG00000004200	ENSAPLT00000004311	IL1R2	IL1R2	4.89514	1.34874	4.37964	2.93452e-05	0.00381588	2.28624
ENSAPLG00000010563	ENSAPLT00000011007	NETO2	NETO2	3.54742	-4.01688	4.95382	2.96954e-06	0.000749623	3.51925
ENSAPLG00000000741	ENSAPLT00000000716	NA		3.36707	-3.95702	3.46962	0.000770818	0.0350472	-0.760405
ENSAPLG00000010848	ENSAPLT00000011324	NA	Mpo	3.12179	-1.59069	5.42233	4.10124e-07	0.000205808	5.8849
ENSAPLG00000005910	ENSAPLT00000006138	SELE	SELE	2.85773	3.5476	5.98907	3.34096e-08	3.64573e-05	8.50843
ENSAPLG00000011706	ENSAPLT00000012201	UPP1	UPP1	2.69928	-0.771423	3.44197	0.000844712	0.0377087	-0.703083
ENSAPLG00000012697	ENSAPLT00000013216	NA	IL8	2.47214	2.28302	5.20705	1.03021e-06	0.000421571	5.29573
ENSAPLG00000012773	ENSAPLT00000013296	NA	CCL4	2.44823	2.88295	5.56144	2.23997e-07	0.000169221	6.72902
ENSAPLG00000012901	ENSAPLT00000013458	SEMA4D	SEMA4D	2.32275	0.250729	4.76168	6.50524e-06	0.00130384	3.65945
ENSAPLG00000009838	ENSAPLT00000010244	NA	CCL5	2.00263	1.57843	6.39602	5.17397e-09	2.54068e-05	10.36
ENSAPLG00000001914	ENSAPLT00000001911	G0S2	G0S2	1.97952	-1.76531	3.60681	0.000486	0.0256613	-0.206159
ENSAPLG00000004175	ENSAPLT00000004301	NFKBIZ	NFKBIZ	1.84546	1.87999	5.41731	4.19118e-07	0.000205808	6.18246
ENSAPLG00000008277	ENSAPLT00000008585	ADORA2B	ADORA2B	1.8422	-0.985585	3.49708	0.000703521	0.0330587	-0.523376
ENSAPLG00000005304	ENSAPLT00000005477	NA	Saa3	1.79236	1.40037	4.73508	7.24162e-06	0.00139451	3.51414
ENSAPLG00000010396	ENSAPLT00000010858	ST7	ST7	1.47017	-0.731928	3.83802	0.000217586	0.0151554	0.495204
ENSAPLG00000011295	ENSAPLT00000011746	NA		1.4088	-0.327127	3.36593	0.00108375	0.0445336	-0.941856
ENSAPLG00000007281	ENSAPLT00000007565	ZC3H12A	ZC3H12A	1.31972	1.53641	3.97087	0.000135162	0.0113086	0.795649
ENSAPLG00000008433	ENSAPLT00000008753	NA		1.26872	1.43104	3.39991	0.000969974	0.0414179	-0.995647
ENSAPLG00000006427	ENSAPLT00000006658	DUSP10	DUSP10	1.1527	2.82997	4.1785	6.29376e-05	0.00643865	1.36683
ENSAPLG00000003433	ENSAPLT00000003495	ENDOD1	ENDOD1	0.997126	1.05366	3.4789	0.00074742	0.0341734	-0.775453
ENSAPLG00000003445	ENSAPLT00000003520	TFPI	TFPI	0.77272	3.82938	3.42084	0.000905597	0.0396202	-1.25981
ENSAPLG00000002420	ENSAPLT00000002452	SLC25A25	SLC25A25	0.413304	5.92386	3.56829	0.00055386	0.0278947	-1.14364
ENSAPLG00000010603	ENSAPLT00000011112	NA	PSAP	-0.327101	7.96263	-3.41023	0.000937738	0.0403918	-1.76798
ENSAPLG00000007117	ENSAPLT00000007436	CLIP1	CLIP1	-0.498883	3.94975	-3.98451	0.000128638	0.010891	0.528465
ENSAPLG00000005225	ENSAPLT00000005530	NA		-0.565731	3.56101	-3.4089	0.000941832	0.0403918	-1.30336
ENSAPLG00000011074	ENSAPLT00000011603	PLS3	PLS3	-0.569492	3.68441	-3.34807	0.00114843	0.045849	-1.49129
ENSAPLG00000005384	ENSAPLT00000005722	CYFIP1	CYFIP1	-0.579175	3.56235	-3.604	0.000490675	0.0256817	-0.684581
ENSAPLG00000001853	ENSAPLT00000001847	GP9	GP9	-0.601994	4.85385	-3.33032	0.00121631	0.0470291	-1.71246
ENSAPLG00000013073	ENSAPLT00000013668	PRKCQ	PRKCQ	-0.635367	3.15214	-3.43839	0.000854758	0.0379845	-1.14333
ENSAPLG00000010420	ENSAPLT00000010866	ATXN10	ATXN10	-0.638529	1.42412	-4.10264	8.34458e-05	0.00803453	1.22624
ENSAPLG00000011393	ENSAPLT00000012040	ROCK2	ROCK2	-0.665746	3.13759	-3.60914	0.000482159	0.0255961	-0.608219
ENSAPLG00000010715	ENSAPLT00000011217	SLC6A4	SLC6A4	-0.708216	3.72786	-4.044	0.000103547	0.00950407	0.75191
ENSAPLG00000006763	ENSAPLT00000007059	OPHN1	OPHN1	-0.720469	2.4443	-3.50776	0.000678856	0.0323221	-0.822701
ENSAPLG00000016184	ENSAPLT00000016899	ARHGAP25	ARHGAP25	-0.725144	3.03947	-3.48259	0.000738302	0.0341734	-0.968633
ENSAPLG00000003090	ENSAPLT00000003207	STK24	STK24	-0.726613	2.02722	-3.86389	0.000198481	0.0141252	0.372886
ENSAPLG00000005314	ENSAPLT00000005481	LHFPL2	LHFPL2	-0.750542	2.2127	-3.53467	0.00062031	0.0306134	-0.713815
ENSAPLG00000000666	ENSAPLT00000000640	GREM1	GREM1	-0.755704	2.11406	-3.62712	0.000453464	0.0247415	-0.424617
ENSAPLG00000007335	ENSAPLT00000007627	WDFY2	WDFY2	-0.770181	1.76151	-3.6755	0.000384082	0.0219951	-0.221357
ENSAPLG00000004247	ENSAPLT00000004446	CCDC88C	CCDC88C	-0.772324	1.96319	-3.3545	0.00112474	0.045645	-1.24388
ENSAPLG00000002588	ENSAPLT00000002695	CUX1	CUX1	-0.803456	2.77292	-3.78722	0.000260325	0.0173922	0.0479938
ENSAPLG00000011672	ENSAPLT00000012142	NA	HTR2A	-0.805355	0.946442	-3.33805	0.00118631	0.0466029	-1.16184
ENSAPLG00000002426	ENSAPLT00000002505	RARS	RARS	-0.817303	1.15599	-3.36381	0.00109124	0.0446545	-1.10578
ENSAPLG00000014189	ENSAPLT00000014877	MAPK8IP3	MAPK8IP3	-0.835232	1.44623	-3.5424	0.000604401	0.0301311	-0.596574
ENSAPLG00000015316	ENSAPLT00000016037	MTA1	MTA1	-0.836312	1.81093	-3.5026	0.000690659	0.0326104	-0.757191
ENSAPLG00000009572	ENSAPLT00000010001	NA	FLNB	-0.849245	4.28159	-3.56368	0.000562548	0.0281877	-0.925458
ENSAPLG00000003091	ENSAPLT00000003173	ARHGEF3	ARHGEF3	-0.852193	1.58969	-3.53519	0.000619234	0.0306134	-0.652668
ENSAPLG00000008693	ENSAPLT00000009058	TNFSF13B	TNFSF13B	-0.860366	2.96785	-3.63633	0.000439401	0.0241081	-0.471069
ENSAPLG00000002759	ENSAPLT00000002811	NA	Gm20390	-0.866813	2.53995	-3.67468	0.000385164	0.0219951	-0.321524
ENSAPLG00000002992	ENSAPLT00000003170	IQGAP2	IQGAP2	-0.871127	2.02492	-3.39138	0.000997443	0.0422259	-1.11903
ENSAPLG00000001976	ENSAPLT00000002087	CHPT1	CHPT1	-0.878086	1.42705	-3.98734	0.000127322	0.0108733	0.836436
ENSAPLG00000014917	ENSAPLT00000015584	FYN	FYN	-0.882104	2.75579	-3.7475	0.000299181	0.0190785	-0.0882576
ENSAPLG00000009895	ENSAPLT00000010338	GNAI2	GNAI2	-0.919027	4.47075	-4.21777	5.43192e-05	0.00591687	1.29668
ENSAPLG00000008489	ENSAPLT00000008828	ARHGAP6	ARHGAP6	-0.920237	0.762039	-3.45216	0.000816732	0.0367941	-0.823246
ENSAPLG00000008303	ENSAPLT00000008681	RCBTB1	RCBTB1	-0.922414	2.86128	-4.20318	5.73792e-05	0.00612523	1.45417
ENSAPLG00000005008	ENSAPLT00000005217	F13A1	F13A1	-0.943598	4.85865	-4.4167	2.54381e-05	0.00346982	1.91
ENSAPLG00000003204	ENSAPLT00000003294	GAS7	GAS7	-0.947343	0.846843	-3.9402	0.000151002	0.0120569	0.754141
ENSAPLG00000013662	ENSAPLT00000014266	CD151	CD151	-0.9569	1.1978	-3.51899	0.000653828	0.0316317	-0.654547
ENSAPLG00000003078	ENSAPLT00000003339	ITPR3	ITPR3	-0.966172	2.94205	-4.16189	6.69661e-05	0.00664317	1.27407
ENSAPLG00000011138	ENSAPLT00000011612	UBASH3B	UBASH3B	-0.971093	2.42212	-3.61315	0.000475608	0.0255243	-0.478671
ENSAPLG00000015819	ENSAPLT00000016546	RUFY3	RUFY3	-0.987288	0.253941	-3.33917	0.001182	0.0466029	-1.08455
ENSAPLG00000009118	ENSAPLT00000009501	NA		-0.988681	1.87122	-3.75023	0.00029635	0.0190785	0.0451587
ENSAPLG00000010355	ENSAPLT00000010898	PYGB	PYGB	-1.01534	1.28223	-3.49481	0.000708871	0.0331515	-0.713141
ENSAPLG00000007444	ENSAPLT00000007720	NA	TMEM156	-1.04829	2.11158	-3.43071	0.000876661	0.0387824	-0.990975
ENSAPLG00000002647	ENSAPLT00000002826	CD9	CD9	-1.05841	3.82496	-3.42606	0.000890184	0.039204	-1.21065
ENSAPLG00000008402	ENSAPLT00000008841	PEPD	PEPD	-1.07987	0.70082	-3.8161	0.000235135	0.0161487	0.345414
ENSAPLG00000008021	ENSAPLT00000008343	ARHGAP15	ARHGAP15	-1.08848	2.98648	-3.6092	0.000482056	0.0255961	-0.539395
ENSAPLG00000002395	ENSAPLT00000002472	NA		-1.108	1.34331	-3.7927	0.000255354	0.017177	0.236261
ENSAPLG00000007498	ENSAPLT00000007796	RIN3	RIN3	-1.12621	1.9272	-3.34629	0.00115507	0.0459267	-1.19192
ENSAPLG00000009792	ENSAPLT00000010188	NA		-1.13144	1.8736	-4.52797	1.64922e-05	0.00241746	2.70496
ENSAPLG00000014759	ENSAPLT00000015376	RASSF5	RASSF5	-1.1374	2.99623	-3.68036	0.000377702	0.0219951	-0.292735
ENSAPLG00000016297	ENSAPLT00000017032	DMD	DMD	-1.15284	0.0696558	-3.93337	0.000154768	0.0121598	0.759451
ENSAPLG00000012356	ENSAPLT00000012981	DOCK2	DOCK2	-1.15918	3.31642	-3.73265	0.000315081	0.0195849	-0.203773
ENSAPLG00000011998	ENSAPLT00000012480	CARHSP1	CARHSP1	-1.16793	1.50388	-3.68821	0.000367603	0.0217484	-0.0952878
ENSAPLG00000002803	ENSAPLT00000002945	ANKRD44	ANKRD44	-1.18127	2.42233	-4.0316	0.000108355	0.00958696	0.907113
ENSAPLG00000013277	ENSAPLT00000013830	LIMD1	LIMD1	-1.18528	1.96591	-4.98974	2.55988e-06	0.000718303	4.46105
ENSAPLG00000006461	ENSAPLT00000006732	ANKH	ANKH	-1.20682	-0.380937	-3.61659	0.000470059	0.0253651	-0.209236
ENSAPLG00000007747	ENSAPLT00000008070	SLC9A5	SLC9A5	-1.22921	2.44614	-3.91817	0.000163461	0.0126406	0.541597
ENSAPLG00000016166	ENSAPLT00000016865	NA		-1.27956	-0.222282	-3.74816	0.000298494	0.0190785	0.189795
ENSAPLG00000007974	ENSAPLT00000008290	AHCY	AHCY	-1.29416	1.8273	-4.7354	7.23235e-06	0.00139451	3.48787
ENSAPLG00000006337	ENSAPLT00000006735	DOCK10	DOCK10	-1.29911	3.46635	-5.10381	1.59149e-06	0.000601456	4.78241
ENSAPLG00000014361	ENSAPLT00000014973	CMTM3	CMTM3	-1.3199	1.48251	-3.60162	0.000494651	0.0256901	-0.36914
ENSAPLG00000013887	ENSAPLT00000014536	ADCY7	ADCY7	-1.3309	1.43598	-4.09928	8.44886e-05	0.00805594	1.24996
ENSAPLG00000014371	ENSAPLT00000015032	ESYT2	ESYT2	-1.33382	1.18543	-4.76728	6.35999e-06	0.00130128	3.65273
ENSAPLG00000015124	ENSAPLT00000015786	APPL2	APPL2	-1.33484	0.428325	-3.67415	0.00038587	0.0219951	-0.0556213
ENSAPLG00000007461	ENSAPLT00000007827	SPTBN1	SPTBN1	-1.33933	3.69576	-3.71043	0.000340377	0.0208927	-0.299401
ENSAPLG00000002731	ENSAPLT00000002755	NA		-1.34656	0.880653	-3.39136	0.000997495	0.0422259	-1.02227
ENSAPLG00000001046	ENSAPLT00000001030	GPR146	GPR146	-1.34721	-0.443966	-3.45055	0.000821105	0.0368222	-0.688024
ENSAPLG00000016289	ENSAPLT00000017016	NA	HEXA	-1.3492	0.865803	-3.80383	0.000245539	0.0167461	0.32273
ENSAPLG00000005687	ENSAPLT00000005883	RP2	RP2	-1.35926	2.36689	-3.34807	0.00114844	0.045849	-1.19737
ENSAPLG00000008623	ENSAPLT00000009046	AOAH	AOAH	-1.36251	2.82112	-3.89434	0.000178041	0.0130488	0.442971
ENSAPLG00000001073	ENSAPLT00000001055	ZBTB1	ZBTB1	-1.3731	0.310264	-3.65623	0.000410414	0.0229016	-0.129872
ENSAPLG00000009225	ENSAPLT00000009669	SLC44A2	SLC44A2	-1.37533	1.74738	-4.58753	1.30443e-05	0.00205667	2.95944
ENSAPLG00000006836	ENSAPLT00000007250	PLCG1	PLCG1	-1.39643	1.66594	-3.57032	0.000550075	0.0278469	-0.555276
ENSAPLG00000016403	ENSAPLT00000017126	LDHB	LDHB	-1.39661	1.21275	-4.16895	6.52239e-05	0.00660375	1.49174
ENSAPLG00000001241	ENSAPLT00000001231	NA	Kctd12b	-1.39829	0.373228	-3.57184	0.000547242	0.0278469	-0.366518
ENSAPLG00000015479	ENSAPLT00000016163	GRAMD1C	GRAMD1C	-1.39854	1.62705	-3.60343	0.000491616	0.0256817	-0.362815
ENSAPLG00000008704	ENSAPLT00000009044	NA		-1.40871	1.52643	-3.38065	0.00103301	0.0433557	-1.07336
ENSAPLG00000016133	ENSAPLT00000016851	SPINT1	SPINT1	-1.41388	-0.461979	-4.37802	2.95293e-05	0.00381588	2.28025
ENSAPLG00000015522	ENSAPLT00000016184	CEP85L	CEP85L	-1.41853	0.388269	-3.79893	0.000249815	0.0169202	0.326851
ENSAPLG00000015790	ENSAPLT00000016512	TBC1D5	TBC1D5	-1.43008	0.250921	-3.42014	0.000907702	0.0396202	-0.817788
ENSAPLG00000015439	ENSAPLT00000016119	NA	CTC1	-1.43316	1.03426	-3.86828	0.000195403	0.0140295	0.517127
ENSAPLG00000007983	ENSAPLT00000008287	SKAP1	SKAP1	-1.44104	0.149869	-3.76287	0.000283532	0.0185638	0.202815
ENSAPLG00000015822	ENSAPLT00000016524	RASSF2	RASSF2	-1.44725	3.63752	-4.50963	1.77207e-05	0.00255934	2.51903
ENSAPLG00000012436	ENSAPLT00000012945	SH2D1A	SH2D1A	-1.45523	0.18129	-3.65898	0.000406548	0.0228155	-0.121767
ENSAPLG00000005948	ENSAPLT00000006202	SH3GL3	SH3GL3	-1.45608	1.81172	-3.8299	0.000223939	0.015488	0.326744
ENSAPLG00000003700	ENSAPLT00000003869	CARD11	CARD11	-1.45775	1.89872	-4.27242	4.41925e-05	0.00516684	1.77117
ENSAPLG00000012791	ENSAPLT00000013351	URB1	URB1	-1.45961	0.10466	-4.3369	3.45726e-05	0.00429795	2.1287
ENSAPLG00000007164	ENSAPLT00000007449	NA	Sh3kbp1	-1.48013	1.01251	-4.4208	2.50376e-05	0.0034633	2.3925
ENSAPLG00000011531	ENSAPLT00000011995	GPR171	GPR171	-1.48278	0.577949	-3.72327	0.000325532	0.0201072	0.0500558
ENSAPLG00000003526	ENSAPLT00000003631	ETS1	ETS1	-1.48821	1.15425	-3.77365	0.000273027	0.0181176	0.155242
ENSAPLG00000015926	ENSAPLT00000016643	CD74	CD74	-1.4908	4.84717	-4.52899	1.64265e-05	0.00241746	2.35872
ENSAPLG00000012384	ENSAPLT00000012931	EFR3B	EFR3B	-1.50491	-0.0315204	-3.96531	0.000137909	0.0113815	0.889351
ENSAPLG00000015859	ENSAPLT00000016638	DGKZ	DGKZ	-1.5052	0.928379	-4.83146	4.90277e-06	0.00109432	3.91317
ENSAPLG00000005879	ENSAPLT00000006114	MBOAT1	MBOAT1	-1.50716	0.90244	-3.90734	0.00016994	0.0128659	0.653874
ENSAPLG00000004253	ENSAPLT00000004504	SLC4A7	SLC4A7	-1.51511	-0.298912	-3.94869	0.000146452	0.0119859	0.841105
ENSAPLG00000011330	ENSAPLT00000011797	ATP10D	ATP10D	-1.52771	-0.000860147	-3.50847	0.000677256	0.0323221	-0.53833
ENSAPLG00000014982	ENSAPLT00000015607	NA	Crip1	-1.5343	3.64483	-3.45361	0.000812831	0.0367871	-1.04482
ENSAPLG00000009024	ENSAPLT00000009379	LBH	LBH	-1.53682	0.134783	-3.70061	0.00035216	0.0210888	0.0220613
ENSAPLG00000013435	ENSAPLT00000014015	MRAS	MRAS	-1.55005	-0.0491874	-3.64603	0.000425044	0.0234514	-0.103152
ENSAPLG00000014607	ENSAPLT00000015325	DAPK1	DAPK1	-1.55824	1.8887	-4.99431	2.51179e-06	0.000718303	4.48414
ENSAPLG00000009000	ENSAPLT00000009353	NA	Milr1	-1.56657	1.45172	-3.5067	0.000681262	0.0323221	-0.640826
ENSAPLG00000012978	ENSAPLT00000013663	KTN1	KTN1	-1.57442	1.18262	-4.64926	1.02107e-05	0.00182326	3.21986
ENSAPLG00000002313	ENSAPLT00000002321	RGS1	RGS1	-1.57647	0.079608	-3.57674	0.00053825	0.0275321	-0.369281
ENSAPLG00000004393	ENSAPLT00000004546	MMD	MMD	-1.58141	0.411147	-4.39017	2.81796e-05	0.00373989	2.3138
ENSAPLG00000013310	ENSAPLT00000013906	PRR5	PRR5	-1.59265	-1.09697	-3.349	0.00114498	0.045849	-0.957391
ENSAPLG00000013894	ENSAPLT00000014487	ARAP2	ARAP2	-1.60376	1.17948	-5.03397	2.1305e-06	0.000674956	4.68353
ENSAPLG00000010529	ENSAPLT00000011022	GRK3	GRK3	-1.61905	1.29577	-4.63569	1.07772e-05	0.00187769	3.17822
ENSAPLG00000002216	ENSAPLT00000002214	GPR132	GPR132	-1.63295	-0.540282	-3.9355	0.000153581	0.0121598	0.794839
ENSAPLG00000009858	ENSAPLT00000010257	HTR7	HTR7	-1.64475	-0.562556	-4.23965	5.0022e-05	0.00571239	1.80326
ENSAPLG00000011479	ENSAPLT00000012025	UHRF1BP1L	UHRF1BP1L	-1.64553	0.489385	-4.00871	0.0001178	0.0102894	1.02134
ENSAPLG00000010064	ENSAPLT00000010552	CELF2	CELF2	-1.65847	-0.297474	-3.33648	0.00119233	0.046653	-1.01278
ENSAPLG00000015653	ENSAPLT00000016321	PLCL2	PLCL2	-1.6677	2.3531	-5.80252	7.72199e-08	7.58377e-05	7.78297
ENSAPLG00000011121	ENSAPLT00000011615	L3MBTL3	L3MBTL3	-1.67106	1.34953	-4.58466	1.31932e-05	0.00205667	2.98984
ENSAPLG00000003452	ENSAPLT00000003574	ITK	ITK	-1.67141	0.723003	-3.36828	0.00107547	0.044379	-1.05268
ENSAPLG00000009381	ENSAPLT00000009776	CTSC	CTSC	-1.67416	3.42878	-5.48688	3.10049e-07	0.000204465	6.38007
ENSAPLG00000001871	ENSAPLT00000001865	GPR55	GPR55	-1.68165	-0.691088	-3.67841	0.000380245	0.0219951	0.00316289
ENSAPLG00000010862	ENSAPLT00000011305	NA	Tcrg-C4	-1.68271	2.46598	-3.52332	0.000644397	0.0314777	-0.82093
ENSAPLG00000009697	ENSAPLT00000010106	GRAP2	GRAP2	-1.69254	0.48791	-4.03689	0.000106281	0.0095572	1.08976
ENSAPLG00000010083	ENSAPLT00000010529	MALT1	MALT1	-1.70031	1.06233	-4.91254	3.51956e-06	0.00086414	4.21122
ENSAPLG00000013205	ENSAPLT00000013846	NRK	NRK	-1.71202	3.00747	-4.8707	4.17767e-06	0.000974297	3.93493
ENSAPLG00000014046	ENSAPLT00000014623	FAM241A	FAM241A	-1.71261	-0.558166	-4.00734	0.000118389	0.0102894	1.03429
ENSAPLG00000001393	ENSAPLT00000001385	CX3CR1	CX3CR1	-1.71473	0.0776262	-4.28324	4.24163e-05	0.00508012	1.95308
ENSAPLG00000001873	ENSAPLT00000001867	NA	Gpr35	-1.71765	0.563758	-4.32507	3.61715e-05	0.00438569	2.07613
ENSAPLG00000002526	ENSAPLT00000002538	PLEKHO1	PLEKHO1	-1.72256	-0.912265	-3.31143	0.00129266	0.0495906	-1.05178
ENSAPLG00000002101	ENSAPLT00000002097	GPR34	GPR34	-1.72569	-0.564969	-3.48421	0.000734346	0.0341734	-0.590823
ENSAPLG00000011394	ENSAPLT00000012020	RGS9	RGS9	-1.73682	1.16958	-3.67231	0.000388328	0.0219951	-0.0959932
ENSAPLG00000013286	ENSAPLT00000013915	SORL1	SORL1	-1.73891	0.660535	-3.90674	0.000170306	0.0128659	0.638117
ENSAPLG00000002327	ENSAPLT00000002384	ZFHX3	ZFHX3	-1.74101	0.0529296	-4.21531	5.48249e-05	0.00591687	1.71832
ENSAPLG00000011612	ENSAPLT00000012080	NA	P2RY10	-1.75364	0.497481	-4.80157	5.53578e-06	0.00118189	3.80902
ENSAPLG00000005728	ENSAPLT00000005957	NA		-1.75501	-0.513128	-3.32717	0.00122875	0.0473238	-1.02917
ENSAPLG00000016398	ENSAPLT00000017115	NA	WDFY4	-1.76025	-0.289721	-3.75755	0.000288859	0.0187873	0.230466
ENSAPLG00000007304	ENSAPLT00000007591	NLRC3	NLRC3	-1.76688	0.366429	-4.22496	5.28702e-05	0.00591687	1.73461
ENSAPLG00000006580	ENSAPLT00000006850	CD82	CD82	-1.76744	0.745894	-4.39996	2.71365e-05	0.00365078	2.32697
ENSAPLG00000004527	ENSAPLT00000004703	ECE1	ECE1	-1.77088	-0.201628	-4.12032	7.81592e-05	0.00767602	1.39821
ENSAPLG00000002682	ENSAPLT00000002742	NA	Cd4	-1.77324	0.766048	-4.22277	5.33065e-05	0.00591687	1.71142
ENSAPLG00000004698	ENSAPLT00000004844	PTPN7	PTPN7	-1.77416	-0.0910075	-3.47862	0.000748119	0.0341734	-0.621505
ENSAPLG00000014451	ENSAPLT00000015053	NA		-1.7833	-0.30439	-3.34838	0.00114728	0.045849	-0.972715
ENSAPLG00000008933	ENSAPLT00000009464	GART	GART	-1.78462	0.818653	-4.43991	2.32509e-05	0.0032621	2.46614
ENSAPLG00000006564	ENSAPLT00000006811	OSGIN2	OSGIN2	-1.78824	-0.762245	-4.03493	0.000107045	0.0095572	1.12414
ENSAPLG00000003385	ENSAPLT00000003460	NOD1	NOD1	-1.80213	-1.21233	-3.84243	0.00021421	0.0150268	0.502212
ENSAPLG00000006283	ENSAPLT00000006506	BCL11B	BCL11B	-1.82777	-1.06132	-3.33184	0.00121037	0.0469845	-1.0125
ENSAPLG00000003911	ENSAPLT00000004001	PIK3IP1	PIK3IP1	-1.83162	0.0391285	-4.35575	3.21657e-05	0.00405	2.19388
ENSAPLG00000009388	ENSAPLT00000009797	B4GALT4	B4GALT4	-1.84385	-0.0142998	-4.08966	8.75426e-05	0.00818815	1.29887
ENSAPLG00000015426	ENSAPLT00000016068	NA	Tnfrsf1a	-1.84929	1.25621	-3.86784	0.000195707	0.0140295	0.523883
ENSAPLG00000006499	ENSAPLT00000006746	CDK14	CDK14	-1.85265	-0.975945	-3.73879	0.000308412	0.0194161	0.185296
ENSAPLG00000005097	ENSAPLT00000005262	NA		-1.85877	-0.781339	-3.33486	0.00119861	0.0467123	-0.978982
ENSAPLG00000007639	ENSAPLT00000007926	NA		-1.86525	1.22262	-5.48522	3.12287e-07	0.000204465	6.48068
ENSAPLG00000001663	ENSAPLT00000001657	GPR183	GPR183	-1.87568	0.517541	-5.00705	2.3826e-06	0.000718303	4.58745
ENSAPLG00000000583	ENSAPLT00000000719	SLC16A1	SLC16A1	-1.89049	0.339397	-3.94358	0.000149177	0.0120569	0.809294
ENSAPLG00000013835	ENSAPLT00000014405	TRAT1	TRAT1	-1.89113	0.224626	-4.6106	1.19061e-05	0.00201603	3.10451
ENSAPLG00000014200	ENSAPLT00000014842	CCDC50	CCDC50	-1.89806	-1.46927	-3.36831	0.00107539	0.044379	-0.885325
ENSAPLG00000010562	ENSAPLT00000010996	NA	Cd3g	-1.9003	2.75399	-4.36366	3.12036e-05	0.00397988	2.02057
ENSAPLG00000003210	ENSAPLT00000003269	NAF1	NAF1	-1.90154	-1.24299	-3.69686	0.000356761	0.0212349	0.0636297
ENSAPLG00000001174	ENSAPLT00000001192	IL20RA	IL20RA	-1.90913	0.644846	-4.24356	4.92904e-05	0.00569508	1.76612
ENSAPLG00000003632	ENSAPLT00000003748	EVL	EVL	-1.91462	1.63698	-4.96409	2.84632e-06	0.000749623	4.3883
ENSAPLG00000004981	ENSAPLT00000005129	NA		-1.91587	1.14735	-4.66379	9.63585e-06	0.00176373	3.27431
ENSAPLG00000009329	ENSAPLT00000009837	PRKCA	PRKCA	-1.92623	-1.19867	-3.60023	0.000497008	0.0256901	-0.225991
ENSAPLG00000001874	ENSAPLT00000001868	NA		-1.92695	-0.247168	-3.50749	0.000679483	0.0323221	-0.53447
ENSAPLG00000005009	ENSAPLT00000005175	NA	BLB1	-1.93375	1.5848	-4.99734	2.48049e-06	0.000718303	4.52225
ENSAPLG00000015114	ENSAPLT00000015790	PLXNC1	PLXNC1	-1.95322	3.58283	-5.06235	1.89288e-06	0.000663927	4.65005
ENSAPLG00000002614	ENSAPLT00000002627	NA	TNK2	-1.95691	-1.51023	-3.34263	0.00116887	0.0462881	-0.95782
ENSAPLG00000003554	ENSAPLT00000003734	PIK3CB	PIK3CB	-1.96113	1.02134	-4.21865	5.4141e-05	0.00591687	1.7167
ENSAPLG00000014634	ENSAPLT00000015259	TACC1	TACC1	-1.96113	1.37499	-4.59795	1.25176e-05	0.00205477	3.04338
ENSAPLG00000003799	ENSAPLT00000003910	ACSF2	ACSF2	-2.00171	0.84646	-4.66219	9.69771e-06	0.00176373	3.29295
ENSAPLG00000013017	ENSAPLT00000013577	NFATC1	NFATC1	-2.02172	-1.59224	-3.94104	0.00015055	0.0120569	0.810907
ENSAPLG00000010327	ENSAPLT00000010791	GRAMD1B	GRAMD1B	-2.02173	-1.36732	-3.70832	0.000342881	0.0209157	0.0979073
ENSAPLG00000004381	ENSAPLT00000004522	CYP27A1	CYP27A1	-2.02298	-1.04304	-3.769	0.000277517	0.0182919	0.277515
ENSAPLG00000001246	ENSAPLT00000001234	NA		-2.02642	1.97402	-5.32067	6.35045e-07	0.00028349	5.80677
ENSAPLG00000005321	ENSAPLT00000005488	SLC45A3	SLC45A3	-2.04163	-1.96397	-3.7015	0.000351076	0.0210888	0.0576042
ENSAPLG00000012595	ENSAPLT00000013125	SLCO3A1	SLCO3A1	-2.05318	-1.44103	-3.37326	0.0010582	0.0442236	-0.871773
ENSAPLG00000002630	ENSAPLT00000002658	NA		-2.06027	-1.05322	-3.41125	0.000934602	0.0403918	-0.766043
ENSAPLG00000005998	ENSAPLT00000006216	NA	Alms1	-2.06242	-1.52814	-3.90408	0.00017194	0.0128659	0.678644
ENSAPLG00000002317	ENSAPLT00000002403	P2RX7	P2RX7	-2.06749	-1.17156	-3.4807	0.000742977	0.0341734	-0.57055
ENSAPLG00000012271	ENSAPLT00000012796	CD40LG	CD40LG	-2.07606	-0.136947	-4.1646	6.62906e-05	0.00664317	1.5456
ENSAPLG00000010285	ENSAPLT00000010734	TXK	TXK	-2.07726	0.136572	-4.63289	1.08979e-05	0.00187769	3.18762
ENSAPLG00000002764	ENSAPLT00000002814	PLBD1	PLBD1	-2.07962	0.220756	-3.89908	0.000175045	0.0129257	0.67983
ENSAPLG00000010696	ENSAPLT00000011154	CD3E	CD3E	-2.10078	2.11925	-4.45343	2.20624e-05	0.00314022	2.40541
ENSAPLG00000002455	ENSAPLT00000002477	ZAP70	ZAP70	-2.11568	0.0579692	-3.67129	0.00038969	0.0219951	-0.0613844
ENSAPLG00000003472	ENSAPLT00000003533	NA	Ggct	-2.1229	-0.898481	-4.03956	0.000105247	0.0095572	1.12766
ENSAPLG00000007308	ENSAPLT00000007582	IL7R	IL7R	-2.1337	1.9323	-5.04796	2.00986e-06	0.000671745	4.69491
ENSAPLG00000016371	ENSAPLT00000017086	NA		-2.1387	0.286834	-4.79614	5.65885e-06	0.00118246	3.78903
ENSAPLG00000011547	ENSAPLT00000012183	ITGA4	ITGA4	-2.14113	4.28169	-6.22303	1.15013e-08	3.04325e-05	9.50193
ENSAPLG00000015744	ENSAPLT00000016409	NA	Trac	-2.16922	2.21051	-6.12213	1.82542e-08	3.04325e-05	9.15219
ENSAPLG00000005101	ENSAPLT00000005285	NA	H2-Aa	-2.18007	2.11797	-6.08428	2.16911e-08	3.04325e-05	8.99455
ENSAPLG00000009653	ENSAPLT00000010086	SLC43A2	SLC43A2	-2.18621	-0.771184	-4.07816	9.1335e-05	0.00846227	1.26039
ENSAPLG00000009424	ENSAPLT00000009828	NA		-2.19471	0.913437	-5.70437	1.1943e-07	0.000106629	7.37569
ENSAPLG00000013758	ENSAPLT00000014368	NA		-2.19772	-1.23675	-3.92222	0.000161101	0.0125569	0.758043
ENSAPLG00000014573	ENSAPLT00000015178	NA	Trdc	-2.20381	3.32528	-4.0915	8.6952e-05	0.00818815	0.980334
ENSAPLG00000007869	ENSAPLT00000008204	CYP4V2	CYP4V2	-2.21339	-1.24282	-3.73666	0.000310715	0.0194365	0.183376
ENSAPLG00000001205	ENSAPLT00000001191	CCR4	CCR4	-2.21469	0.576896	-3.96942	0.000135874	0.0113086	0.839756
ENSAPLG00000007972	ENSAPLT00000008291	CSF3R	CSF3R	-2.21757	3.96493	-4.11301	8.03051e-05	0.00780868	1.0905
ENSAPLG00000011179	ENSAPLT00000011661	APBB1IP	APBB1IP	-2.24343	2.38404	-5.04299	2.05196e-06	0.000671745	4.67945
ENSAPLG00000008028	ENSAPLT00000008323	CCR7	CCR7	-2.24723	0.0310543	-4.86559	4.26584e-06	0.000974297	4.04462
ENSAPLG00000006371	ENSAPLT00000006633	TSPAN18	TSPAN18	-2.26189	-1.29992	-3.84661	0.000211059	0.0149123	0.523095
ENSAPLG00000013703	ENSAPLT00000014397	ABCC3	ABCC3	-2.29197	-0.292989	-4.87083	4.17542e-06	0.000974297	4.00993
ENSAPLG00000006693	ENSAPLT00000006964	NA		-2.33659	-1.12271	-3.74567	0.000301107	0.0190785	0.192535
ENSAPLG00000015297	ENSAPLT00000015933	TNFSF8	TNFSF8	-2.33908	-1.4653	-3.3582	0.0011113	0.0452868	-0.913215
ENSAPLG00000005755	ENSAPLT00000005976	RFTN2	RFTN2	-2.3422	-0.603608	-4.57096	1.39265e-05	0.00213706	2.91309
ENSAPLG00000008809	ENSAPLT00000009201	LIPG	LIPG	-2.3462	-1.38626	-3.88811	0.000182051	0.0132439	0.644887
ENSAPLG00000002678	ENSAPLT00000002714	SGSH	SGSH	-2.36235	-2.08817	-3.3699	0.00106984	0.044379	-0.897865
ENSAPLG00000006722	ENSAPLT00000006982	CTSH	CTSH	-2.40105	0.993696	-6.04923	2.54384e-08	3.12288e-05	8.82359
ENSAPLG00000003865	ENSAPLT00000003966	ARHGAP32	ARHGAP32	-2.41567	0.0961931	-4.59723	1.25533e-05	0.00205477	3.03815
ENSAPLG00000012648	ENSAPLT00000013199	TRAM2	TRAM2	-2.44778	-1.21405	-3.6535	0.000414284	0.0229869	-0.0956241
ENSAPLG00000004139	ENSAPLT00000004233	TLR7	TLR7	-2.45457	0.0502615	-5.46804	3.36468e-07	0.000205808	6.34002
ENSAPLG00000005015	ENSAPLT00000005204	PDIA5	PDIA5	-2.45781	-0.235304	-3.91403	0.000165911	0.0127298	0.735486
ENSAPLG00000013711	ENSAPLT00000014289	CHRNA9	CHRNA9	-2.477	-1.17909	-4.19058	6.01548e-05	0.0062849	1.5374
ENSAPLG00000012129	ENSAPLT00000012624	FGL2	FGL2	-2.483	4.4955	-6.18626	1.36151e-08	3.04325e-05	9.34659
ENSAPLG00000013023	ENSAPLT00000013560	CSF1R	CSF1R	-2.48495	1.49477	-5.64878	1.5266e-07	0.000124939	7.15327
ENSAPLG00000008309	ENSAPLT00000008669	NDST4	NDST4	-2.49079	-1.23967	-3.90248	0.000172925	0.0128659	0.697197
ENSAPLG00000002566	ENSAPLT00000002652	NA	Incenp	-2.52158	-1.52929	-3.52192	0.000647439	0.0314777	-0.452229
ENSAPLG00000000862	ENSAPLT00000000862	TMEM154	TMEM154	-2.55815	-0.205749	-3.38815	0.00100803	0.0424886	-0.843255
ENSAPLG00000006771	ENSAPLT00000007087	PAK1	PAK1	-2.55828	-1.86401	-3.59381	0.000507974	0.0261194	-0.258636
ENSAPLG00000012143	ENSAPLT00000012647	TFEC	TFEC	-2.59199	-1.6218	-3.68423	0.00037269	0.0219173	-0.00720893
ENSAPLG00000007669	ENSAPLT00000007947	NA	Trbc1	-2.59804	-0.171742	-6.11743	1.86504e-08	3.04325e-05	8.96175
ENSAPLG00000002299	ENSAPLT00000002325	LITAF	LITAF	-2.60104	-1.84015	-3.99268	0.000124877	0.010758	0.877513
ENSAPLG00000008769	ENSAPLT00000009156	NA	Ahr	-2.60224	0.623353	-5.43342	3.90917e-07	0.000205808	6.25222
ENSAPLG00000004945	ENSAPLT00000005108	LY86	LY86	-2.73074	3.51563	-5.3301	6.09911e-07	0.00028349	5.73834
ENSAPLG00000005698	ENSAPLT00000005882	VPS37D	VPS37D	-2.7728	-1.91302	-4.19672	5.87873e-05	0.00620807	1.52025
ENSAPLG00000011551	ENSAPLT00000012015	NA	Ighm	-2.77653	-1.72502	-3.52418	0.000642557	0.0314777	-0.464621
ENSAPLG00000011879	ENSAPLT00000012386	NA	SLC37A2	-2.82877	-1.32696	-4.18047	6.24752e-05	0.00643865	1.5435
ENSAPLG00000015036	ENSAPLT00000016132	LRP1	LRP1	-2.90846	1.63841	-4.96901	2.78902e-06	0.000749623	4.42688
ENSAPLG00000015224	ENSAPLT00000015957	ACACB	ACACB	-2.92936	-1.70286	-3.41839	0.000912922	0.0396717	-0.762012
ENSAPLG00000011989	ENSAPLT00000012469	SUCNR1	SUCNR1	-2.97167	1.54592	-5.08351	1.73266e-06	0.000630239	4.88267
ENSAPLG00000009625	ENSAPLT00000010015	NA		-2.99947	-2.08001	-3.70115	0.000351505	0.0210888	-0.000982102
ENSAPLG00000002672	ENSAPLT00000002690	DCSTAMP	DCSTAMP	-3.10724	-0.25044	-4.33333	3.50488e-05	0.00430267	2.1047
ENSAPLG00000009667	ENSAPLT00000010068	TPPP3	TPPP3	-3.11927	-2.2937	-3.62512	0.00045658	0.0247739	-0.241819
ENSAPLG00000012652	ENSAPLT00000013302	FN1	FN1	-3.22029	4.00732	-5.42642	4.02937e-07	0.000205808	6.10652
ENSAPLG00000012345	ENSAPLT00000012928	NA		-3.22928	-2.12446	-4.27481	4.3795e-05	0.00516684	1.73849
ENSAPLG00000005025	ENSAPLT00000005184	WASF3	WASF3	-3.26741	-1.12842	-4.82015	5.13347e-06	0.00112035	3.6964
ENSAPLG00000007119	ENSAPLT00000007379	NA		-3.32015	-1.3927	-4.59046	1.28942e-05	0.00205667	2.78978
ENSAPLG00000008731	ENSAPLT00000009082	NA	TREM2	-3.37676	-1.50387	-4.72043	7.68077e-06	0.00145063	3.2615
ENSAPLG00000014182	ENSAPLT00000014805	HTRA1	HTRA1	-3.43588	-0.807074	-4.95323	2.97682e-06	0.000749623	4.21359
ENSAPLG00000016361	ENSAPLT00000017076	DNASE2B	DNASE2B	-3.44763	1.10496	-5.10369	1.59229e-06	0.000601456	4.95286
ENSAPLG00000002995	ENSAPLT00000003024	C1QB	C1QB	-4.45099	0.26228	-5.21423	9.99325e-07	0.000421571	5.25199

## Sheet: 6 hrs ps LPS
Duck_gene_stable_ID	Duck_transcript_stable_ID	Duck_gene_name	merged_Gene_ID	logFC	AveExpr	t	P.Value	adj.P.Val	B
ENSAPLG00000015164	ENSAPLT00000015813	NA	Lyg2	3.34678	0.753236	6.1528	1.58685e-08	7.79221e-05	8.22714
ENSAPLG00000001211	ENSAPLT00000001249	IL22RA2	IL22RA2	3.33329	-1.95965	3.33579	0.00119502	0.0491059	-1.71283
ENSAPLG00000005304	ENSAPLT00000005477	NA	Saa3	2.97531	1.40037	7.79706	6.22308e-12	6.11169e-08	15.2827
ENSAPLG00000003584	ENSAPLT00000003655	NA		2.96315	-1.92756	3.74664	0.000300086	0.0210412	-0.552798
ENSAPLG00000003674	ENSAPLT00000003754	CYGB	CYGB	2.83498	-2.04954	3.76259	0.000283812	0.0208609	-0.415035
ENSAPLG00000013942	ENSAPLT00000014615	SLC4A8	SLC4A8	2.7847	-1.9264	3.47697	0.00075225	0.0369392	-1.17166
ENSAPLG00000005356	ENSAPLT00000005554	GCH1	GCH1	2.63604	-0.666922	3.96121	0.000139974	0.014172	0.327942
ENSAPLG00000008277	ENSAPLT00000008585	ADORA2B	ADORA2B	2.18019	-0.985585	4.09325	8.63901e-05	0.0109036	0.443018
ENSAPLG00000006857	ENSAPLT00000007118	NA		2.09105	-1.8397	3.74265	0.000304292	0.0210454	-0.503376
ENSAPLG00000014586	ENSAPLT00000015197	NA		1.99985	-1.66531	3.6886	0.000367101	0.0228109	-0.784882
ENSAPLG00000011054	ENSAPLT00000011513	NT5E	NT5E	1.84055	0.669132	3.7306	0.000317338	0.0213464	-0.0521662
ENSAPLG00000013471	ENSAPLT00000014068	HSP90AA1	HSP90AA1	1.83932	11.3001	5.00893	2.36404e-06	0.00154782	4.44716
ENSAPLG00000011595	ENSAPLT00000012088	BATF	BATF	1.7928	-0.0293456	3.38737	0.00101058	0.0443076	-0.977008
ENSAPLG00000012901	ENSAPLT00000013458	SEMA4D	SEMA4D	1.78402	0.250729	3.6282	0.000451801	0.0261008	-0.323367
ENSAPLG00000009345	ENSAPLT00000009740	BAG3	BAG3	1.75557	3.63436	3.76958	0.000276954	0.0208609	0.218967
ENSAPLG00000005104	ENSAPLT00000005327	HSPH1	HSPH1	1.74553	7.55699	4.89731	3.74646e-06	0.00161263	4.01776
ENSAPLG00000001031	ENSAPLT00000001015	HSPA2	HSPA2	1.70803	12.8167	4.4271	2.44349e-05	0.00491822	2.24879
ENSAPLG00000007281	ENSAPLT00000007565	ZC3H12A	ZC3H12A	1.68741	1.53641	5.03392	2.13088e-06	0.00149482	4.37691
ENSAPLG00000011295	ENSAPLT00000011746	NA		1.64652	-0.327127	3.98387	0.000128936	0.0133293	0.589321
ENSAPLG00000009419	ENSAPLT00000009822	TSEN54	TSEN54	1.54313	3.71021	3.46115	0.000792786	0.0381664	-0.703788
ENSAPLG00000009840	ENSAPLT00000010240	NA	DNAJB1	1.43162	5.56134	4.19113	6.00315e-05	0.00871952	1.48453
ENSAPLG00000004069	ENSAPLT00000004187	ARL6	ARL6	1.40129	2.14181	3.58102	0.000530491	0.0289442	-0.281192
ENSAPLG00000001855	ENSAPLT00000001849	OTUD1	OTUD1	1.39318	6.41563	4.10948	8.13621e-05	0.0105139	1.1435
ENSAPLG00000001467	ENSAPLT00000001647	DNAJA4	DNAJA4	1.35364	9.77728	4.63655	1.07405e-05	0.00301379	2.99644
ENSAPLG00000004090	ENSAPLT00000004245	ACSBG2	ACSBG2	1.34964	2.46217	5.27852	7.60354e-07	0.000907973	5.49323
ENSAPLG00000008745	ENSAPLT00000009094	NA		1.26482	1.92748	4.34444	3.359e-05	0.00568772	2.09814
ENSAPLG00000003054	ENSAPLT00000003317	MYO5A	MYO5A	1.22964	2.18899	4.46406	2.11697e-05	0.00451972	2.52261
ENSAPLG00000013117	ENSAPLT00000013656	NUFIP2	NUFIP2	1.1918	2.72287	4.93373	3.22585e-06	0.00158405	4.2656
ENSAPLG00000004175	ENSAPLT00000004301	NFKBIZ	NFKBIZ	1.16101	1.87999	3.38944	0.00100379	0.0442073	-0.82669
ENSAPLG00000013682	ENSAPLT00000014247	NA		1.15344	3.28012	4.21292	5.53198e-05	0.0083265	1.71351
ENSAPLG00000011878	ENSAPLT00000012359	DRD4	DRD4	1.15338	1.47	3.43445	0.000865942	0.0403053	-0.725462
ENSAPLG00000000579	ENSAPLT00000001034	NA	CHORDC1	1.13603	3.61468	4.88751	3.90002e-06	0.00161263	4.13176
ENSAPLG00000004421	ENSAPLT00000004571	NA	TPH1	1.12638	0.832309	3.80031	0.00024861	0.0197371	0.282117
ENSAPLG00000004061	ENSAPLT00000004179	JMJD6	JMJD6	1.11127	7.58322	5.25671	8.34396e-07	0.000907973	5.45027
ENSAPLG00000000667	ENSAPLT00000000639	NA		1.08999	6.63434	4.83264	4.87917e-06	0.00184301	3.78929
ENSAPLG00000012601	ENSAPLT00000013138	PUS7L	PUS7L	1.08988	6.06826	5.2101	1.01697e-06	0.000907973	5.30377
ENSAPLG00000010667	ENSAPLT00000011131	HSPA8	HSPA8	1.07828	10.4931	3.76775	0.000278732	0.0208609	-0.0732313
ENSAPLG00000012960	ENSAPLT00000013511	CCT5	CCT5	1.04462	6.28869	5.22009	9.74794e-07	0.000907973	5.33526
ENSAPLG00000000567	ENSAPLT00000000567	SNORD14	SNORD14	1.02879	2.99359	3.34189	0.00117166	0.0491059	-1.01604
ENSAPLG00000006427	ENSAPLT00000006658	DUSP10	DUSP10	1.01836	2.82997	3.70478	0.000347113	0.0224276	0.0844246
ENSAPLG00000005543	ENSAPLT00000005723	NA	DDX51	1.01332	4.28641	4.00338	0.000120107	0.0127435	0.944796
ENSAPLG00000009156	ENSAPLT00000009537	TOLLIP	TOLLIP	0.978479	9.11655	4.94403	3.09191e-06	0.00158405	4.18423
ENSAPLG00000006186	ENSAPLT00000006401	NKX6-3	NKX6-3	0.975154	1.29918	3.40253	0.000961699	0.0432454	-0.79474
ENSAPLG00000011312	ENSAPLT00000011795	SUMF2	SUMF2	0.966949	4.68192	4.01725	0.00011419	0.0125902	0.958388
ENSAPLG00000013463	ENSAPLT00000014028	NA	RAB44	0.964597	4.20375	4.08133	9.02757e-05	0.0111062	1.23248
ENSAPLG00000009108	ENSAPLT00000009516	CCT3	CCT3	0.954515	7.93133	4.47752	2.00888e-05	0.00438428	2.41612
ENSAPLG00000015760	ENSAPLT00000016451	DNAJA1	DNAJA1	0.929981	7.09275	4.82211	5.09282e-06	0.00185247	3.7428
ENSAPLG00000012867	ENSAPLT00000013393	FAM173B	FAM173B	0.918431	4.59971	4.12599	7.65338e-05	0.0101573	1.35103
ENSAPLG00000006259	ENSAPLT00000006535	TCP1	TCP1	0.875779	7.58482	4.20987	5.59565e-05	0.0083265	1.45473
ENSAPLG00000002687	ENSAPLT00000002753	HSPA4	HSPA4	0.87151	9.60888	3.94198	0.000150038	0.0145139	0.505388
ENSAPLG00000000665	ENSAPLT00000000638	NA		0.865577	7.17044	3.77209	0.000274528	0.0208609	-0.0295659
ENSAPLG00000003084	ENSAPLT00000003146	ETNK1	ETNK1	0.846104	5.09089	5.29837	6.98609e-07	0.000907973	5.71146
ENSAPLG00000012040	ENSAPLT00000012520	NA	PGAP2	0.84243	2.55421	3.6988	0.000354372	0.0225993	0.0649968
ENSAPLG00000015785	ENSAPLT00000016480	NA	Gm20425	0.811239	5.54993	4.2657	4.53317e-05	0.00742004	1.7749
ENSAPLG00000010870	ENSAPLT00000011369	NA		0.810312	7.47134	4.0453	0.000103056	0.0122273	0.881948
ENSAPLG00000008176	ENSAPLT00000008587	HSPA4L	HSPA4L	0.807576	8.89811	4.22176	5.35097e-05	0.00821123	1.48005
ENSAPLG00000015867	ENSAPLT00000016543	NA	Stip1	0.801387	7.08894	3.5588	0.0005719	0.0305252	-0.707189
ENSAPLG00000006190	ENSAPLT00000006441	SUZ12	SUZ12	0.793046	4.94071	4.25162	4.7812e-05	0.00762539	1.74504
ENSAPLG00000005498	ENSAPLT00000005687	NA	AHSA2	0.764776	3.33378	4.32296	3.6464e-05	0.00606971	2.08737
ENSAPLG00000011175	ENSAPLT00000011766	IQGAP1	IQGAP1	0.762684	4.88529	3.46535	0.000781824	0.0379241	-0.794978
ENSAPLG00000003152	ENSAPLT00000003206	TMEM106A	TMEM106A	0.757905	3.27856	3.84725	0.000210576	0.0179311	0.509868
ENSAPLG00000006157	ENSAPLT00000006399	GPAT4	GPAT4	0.750806	6.34398	4.1729	6.4268e-05	0.00899966	1.37228
ENSAPLG00000002694	ENSAPLT00000002734	NFYA	NFYA	0.750108	6.56181	5.61291	1.78753e-07	0.000512009	6.95096
ENSAPLG00000003445	ENSAPLT00000003520	TFPI	TFPI	0.749994	3.82938	3.33057	0.00121535	0.0493638	-1.07603
ENSAPLG00000015500	ENSAPLT00000016149	NA		0.747181	2.24896	4.6981	8.40069e-06	0.00257822	3.34318
ENSAPLG00000003474	ENSAPLT00000003554	CACYBP	CACYBP	0.74447	7.61715	4.96928	2.78589e-06	0.00158405	4.29885
ENSAPLG00000011050	ENSAPLT00000011508	CNN3	CNN3	0.725573	5.18088	3.62027	0.000464201	0.0266604	-0.393825
ENSAPLG00000005918	ENSAPLT00000006177	NA	Ldha	0.724394	7.09407	3.5139	0.000665072	0.0336684	-0.825314
ENSAPLG00000004780	ENSAPLT00000004974	HSPD1	HSPD1	0.712991	7.66166	3.61771	0.000468275	0.026738	-0.533256
ENSAPLG00000008282	ENSAPLT00000008603	NA	Chgb	0.709459	2.11068	3.36036	0.00110353	0.0473265	-0.913249
ENSAPLG00000001221	ENSAPLT00000001211	SLC5A3	SLC5A3	0.695138	5.95097	4.02806	0.000109767	0.0125351	0.90072
ENSAPLG00000010698	ENSAPLT00000011174	NUDC	NUDC	0.680474	6.41674	4.93799	3.1698e-06	0.00158405	4.21649
ENSAPLG00000011324	ENSAPLT00000011890	PLOD1	PLOD1	0.677221	4.9588	3.94564	0.00014807	0.0145139	0.700124
ENSAPLG00000005935	ENSAPLT00000006142	DNAJB4	DNAJB4	0.667876	7.5247	4.57816	1.35361e-05	0.00324239	2.79887
ENSAPLG00000003817	ENSAPLT00000004044	ABCC5	ABCC5	0.664588	6.36377	4.94679	3.05688e-06	0.00158405	4.25438
ENSAPLG00000000756	ENSAPLT00000001018	WDR61	WDR61	0.652094	6.41168	3.97586	0.000132738	0.0135794	0.68973
ENSAPLG00000015078	ENSAPLT00000015739	AHSA1	AHSA1	0.641352	6.4984	4.71954	7.70846e-06	0.00252349	3.36592
ENSAPLG00000003237	ENSAPLT00000003347	CCT4	CCT4	0.639609	7.75462	4.00209	0.000120674	0.0127435	0.729666
ENSAPLG00000009478	ENSAPLT00000009865	NA	GLMP	0.632446	3.10646	3.48133	0.000741421	0.0365904	-0.600826
ENSAPLG00000010334	ENSAPLT00000010777	NA		0.625345	5.47082	3.9234	0.000160416	0.0149253	0.580726
ENSAPLG00000005964	ENSAPLT00000006217	NDE1	NDE1	0.621062	6.922	3.75678	0.000289644	0.0209177	-0.0655625
ENSAPLG00000006714	ENSAPLT00000006975	MRPL22	MRPL22	0.613962	3.56709	4.38725	2.84986e-05	0.00528085	2.30931
ENSAPLG00000006367	ENSAPLT00000006632	PGD	PGD	0.612115	5.41604	3.5145	0.000663724	0.0336684	-0.697115
ENSAPLG00000015212	ENSAPLT00000015847	DYNLL1	DYNLL1	0.611257	6.82831	3.33661	0.00119184	0.0491059	-1.37293
ENSAPLG00000013136	ENSAPLT00000013735	CCT2	CCT2	0.598444	6.64304	4.83729	4.78778e-06	0.00184301	3.81114
ENSAPLG00000005410	ENSAPLT00000005592	BDH1	BDH1	0.597028	6.07257	3.7401	0.000307009	0.0210848	-0.0680888
ENSAPLG00000005965	ENSAPLT00000006272	FUBP1	FUBP1	0.592182	6.29884	4.04129	0.000104582	0.0122273	0.918977
ENSAPLG00000005259	ENSAPLT00000005470	NA	Dnajb6	0.592093	8.27998	3.59552	0.000505022	0.0279201	-0.616023
ENSAPLG00000013779	ENSAPLT00000014355	NA		0.591289	8.71742	3.84677	0.000210937	0.0179311	0.192639
ENSAPLG00000003679	ENSAPLT00000003774	IRAK2	IRAK2	0.574466	3.14616	3.58387	0.000525402	0.0288267	-0.297578
ENSAPLG00000011254	ENSAPLT00000011738	PER3	PER3	0.543502	4.83009	3.84497	0.000212291	0.0179311	0.397921
ENSAPLG00000009577	ENSAPLT00000009999	GET4	GET4	0.532483	6.29483	3.94684	0.000147428	0.0145139	0.598098
ENSAPLG00000004961	ENSAPLT00000005169	CCT8	CCT8	0.531678	6.26719	4.59788	1.25211e-05	0.00307425	2.91865
ENSAPLG00000010904	ENSAPLT00000011348	CISD1	CISD1	0.520248	4.6057	3.59672	0.000502964	0.0279201	-0.38029
ENSAPLG00000010032	ENSAPLT00000010528	FXR1	FXR1	0.505678	10.6243	4.35534	3.22159e-05	0.00561687	1.95561
ENSAPLG00000004948	ENSAPLT00000005210	FANCI	FANCI	0.487793	4.38792	3.81416	0.000236758	0.0192882	0.334613
ENSAPLG00000015528	ENSAPLT00000016225	CDC14A	CDC14A	0.485645	7.69251	4.00735	0.000118387	0.0127435	0.750255
ENSAPLG00000016010	ENSAPLT00000016728	CLK1	CLK1	0.446179	8.85814	3.33901	0.00118263	0.0491059	-1.4093
ENSAPLG00000003861	ENSAPLT00000004004	ATP6V1H	ATP6V1H	0.443428	6.34098	4.0926	8.65981e-05	0.0109036	1.09605
ENSAPLG00000013717	ENSAPLT00000014300	KLF6	KLF6	0.429524	5.46965	3.80619	0.000243504	0.019602	0.203514
ENSAPLG00000010995	ENSAPLT00000011439	MESD	MESD	0.428411	4.29304	3.65759	0.0004085	0.0249185	-0.151313
ENSAPLG00000007387	ENSAPLT00000007669	RBM33	RBM33	0.420366	7.76454	3.52562	0.00063945	0.0328798	-0.823539
ENSAPLG00000012135	ENSAPLT00000012679	NUP98	NUP98	0.411614	9.76014	3.41211	0.000931952	0.0425707	-1.19607
ENSAPLG00000015228	ENSAPLT00000015879	TPM3	TPM3	0.397651	6.48108	4.76611	6.38999e-06	0.002164	3.54889
ENSAPLG00000009259	ENSAPLT00000009662	PKNOX1	PKNOX1	0.375601	7.1844	3.53979	0.00060972	0.0318514	-0.763616
ENSAPLG00000009263	ENSAPLT00000009695	HSPA9	HSPA9	0.374673	8.55511	3.59958	0.0004981	0.0279201	-0.60651
ENSAPLG00000011176	ENSAPLT00000011724	RBM5	RBM5	0.372736	10.0688	3.39173	0.000996293	0.0442073	-1.25837
ENSAPLG00000007582	ENSAPLT00000007912	ZCCHC8	ZCCHC8	0.320137	6.57685	3.39364	0.000990103	0.0441991	-1.17893
ENSAPLG00000008898	ENSAPLT00000009257	FBXL3	FBXL3	0.315107	6.41182	3.84321	0.000213617	0.0179311	0.246636
ENSAPLG00000012019	ENSAPLT00000012547	HNRNPA2B1	HNRNPA2B1	0.255726	9.03648	3.69053	0.000364662	0.0228109	-0.320666
ENSAPLG00000010601	ENSAPLT00000011082	TM9SF3	TM9SF3	-0.259097	6.26281	-3.7522	0.000294316	0.0210412	-0.0367523
ENSAPLG00000003943	ENSAPLT00000004060	PAFAH1B1	PAFAH1B1	-0.279771	7.72421	-3.44713	0.000830442	0.0390296	-1.06329
ENSAPLG00000004844	ENSAPLT00000005049	NCLN	NCLN	-0.290083	6.69822	-4.68616	8.81211e-06	0.00262254	3.23582
ENSAPLG00000014823	ENSAPLT00000015483	ENTPD4	ENTPD4	-0.297974	6.79579	-3.62949	0.0004498	0.0261008	-0.460427
ENSAPLG00000015586	ENSAPLT00000016277	CDC5L	CDC5L	-0.309262	7.44366	-3.64042	0.000433291	0.0261008	-0.45204
ENSAPLG00000008186	ENSAPLT00000008489	NA		-0.318064	6.17347	-3.45567	0.000807319	0.0384204	-0.958975
ENSAPLG00000005198	ENSAPLT00000005407	ACO2	ACO2	-0.337321	6.09694	-3.78602	0.00026142	0.0203762	0.0889177
ENSAPLG00000010478	ENSAPLT00000010964	CUL1	CUL1	-0.341495	6.16851	-3.73555	0.000311914	0.0211263	-0.0806689
ENSAPLG00000002728	ENSAPLT00000002799	SAMM50	SAMM50	-0.341499	5.98109	-3.71082	0.000339925	0.0224054	-0.144332
ENSAPLG00000015603	ENSAPLT00000016280	HMG20A	HMG20A	-0.342814	4.11913	-3.45666	0.000804669	0.0384204	-0.743944
ENSAPLG00000013074	ENSAPLT00000013644	MAP2K4	MAP2K4	-0.351429	4.23131	-3.98476	0.000128522	0.0133293	0.908243
ENSAPLG00000006876	ENSAPLT00000007128	TRAPPC4	TRAPPC4	-0.355914	5.23218	-3.76177	0.000284631	0.0208609	0.086453
ENSAPLG00000010658	ENSAPLT00000011201	NA		-0.357115	7.58899	-4.39324	2.78481e-05	0.00525955	2.1166
ENSAPLG00000011775	ENSAPLT00000012290	CLCN5	CLCN5	-0.360311	5.11385	-3.41477	0.000923846	0.0425707	-0.977722
ENSAPLG00000007389	ENSAPLT00000007685	TAPT1	TAPT1	-0.363742	7.86122	-4.24982	4.81391e-05	0.00762539	1.59403
ENSAPLG00000008899	ENSAPLT00000009267	TMEM255A	TMEM255A	-0.36689	5.0302	-3.5521	0.000584975	0.0308873	-0.549505
ENSAPLG00000006809	ENSAPLT00000007088	CERS5	CERS5	-0.372133	4.53967	-4.49268	1.89345e-05	0.00422628	2.65392
ENSAPLG00000012052	ENSAPLT00000012580	GEMIN2	GEMIN2	-0.37502	4.08994	-3.34166	0.00117255	0.0491059	-1.08299
ENSAPLG00000007358	ENSAPLT00000007673	GGA3	GGA3	-0.383617	5.73434	-3.74566	0.000301118	0.0210412	-0.00727034
ENSAPLG00000001982	ENSAPLT00000001978	BAG5	BAG5	-0.384945	8.0482	-3.36644	0.00108193	0.0468091	-1.3143
ENSAPLG00000008420	ENSAPLT00000008783	DDX49	DDX49	-0.388029	5.41022	-3.90328	0.000172433	0.0158268	0.539048
ENSAPLG00000006503	ENSAPLT00000006778	VDAC3	VDAC3	-0.390181	6.16518	-4.41714	2.53944e-05	0.00498796	2.26609
ENSAPLG00000002691	ENSAPLT00000002741	NDRG3	NDRG3	-0.394107	5.17678	-3.59493	0.000506035	0.0279201	-0.438424
ENSAPLG00000013481	ENSAPLT00000014098	CLINT1	CLINT1	-0.400733	5.67084	-3.78989	0.000257892	0.020262	0.134882
ENSAPLG00000015816	ENSAPLT00000016515	WSB1	WSB1	-0.404983	7.34559	-4.01441	0.000115377	0.0125902	0.78548
ENSAPLG00000007600	ENSAPLT00000007921	PAPD4	PAPD4	-0.406377	5.87983	-3.71404	0.000336148	0.0223062	-0.103913
ENSAPLG00000012793	ENSAPLT00000013341	MTCH1	MTCH1	-0.412413	4.72482	-3.56148	0.000566753	0.0304157	-0.485985
ENSAPLG00000004300	ENSAPLT00000004424	SLC25A36	SLC25A36	-0.416371	4.36626	-3.4985	0.000700187	0.0349063	-0.640524
ENSAPLG00000009953	ENSAPLT00000010394	TIA1	TIA1	-0.418314	6.37854	-3.38995	0.0010021	0.0442073	-1.17516
ENSAPLG00000011217	ENSAPLT00000011669	TMEM50B	TMEM50B	-0.42263	4.48082	-3.72842	0.000319761	0.0213631	0.064714
ENSAPLG00000003429	ENSAPLT00000003552	NA	Stk11ip	-0.423167	4.4103	-3.40169	0.000964335	0.0432454	-0.922411
ENSAPLG00000003615	ENSAPLT00000003695	NA	MFF	-0.42544	4.15969	-3.70696	0.000344501	0.0224062	0.0172148
ENSAPLG00000013151	ENSAPLT00000013785	C16orf62	C16orf62	-0.42552	5.42365	-3.45474	0.000809798	0.0384204	-0.889016
ENSAPLG00000006356	ENSAPLT00000006584	AK3	AK3	-0.435977	4.18988	-3.63389	0.000443085	0.0261008	-0.204328
ENSAPLG00000002275	ENSAPLT00000002272	UQCRFS1	UQCRFS1	-0.443116	5.43028	-4.6022	1.23088e-05	0.00307425	2.99988
ENSAPLG00000012549	ENSAPLT00000013094	RNF111	RNF111	-0.449866	6.65202	-4.426	2.45385e-05	0.00491822	2.27086
ENSAPLG00000008524	ENSAPLT00000008904	NOP58	NOP58	-0.462266	4.12434	-3.74517	0.000301631	0.0210412	0.147991
ENSAPLG00000006638	ENSAPLT00000006902	LRRC41	LRRC41	-0.464125	4.08943	-3.44632	0.000832669	0.0390296	-0.768833
ENSAPLG00000008547	ENSAPLT00000008897	PTPN1	PTPN1	-0.471346	6.3331	-3.87592	0.000190153	0.017133	0.371901
ENSAPLG00000015997	ENSAPLT00000016705	UBLCP1	UBLCP1	-0.477113	4.74855	-3.54331	0.000602541	0.0316447	-0.537123
ENSAPLG00000009775	ENSAPLT00000010210	ADAL	ADAL	-0.478679	4.47029	-3.5079	0.000678534	0.0341115	-0.622496
ENSAPLG00000014003	ENSAPLT00000014596	ELF2	ELF2	-0.489894	4.47518	-4.01714	0.000114235	0.0125902	0.993178
ENSAPLG00000013192	ENSAPLT00000013807	NAE1	NAE1	-0.504038	4.59543	-4.88496	3.94084e-06	0.00161263	4.11166
ENSAPLG00000002183	ENSAPLT00000002397	TRMT11	TRMT11	-0.513917	4.46371	-3.37746	0.00104381	0.0453596	-1.01452
ENSAPLG00000011887	ENSAPLT00000012420	PMS1	PMS1	-0.518671	4.66421	-3.69468	0.000359467	0.0227763	-0.0641922
ENSAPLG00000004534	ENSAPLT00000004694	KDM2B	KDM2B	-0.526907	4.39374	-4.76774	6.34798e-06	0.002164	3.67493
ENSAPLG00000010626	ENSAPLT00000011099	ACOX3	ACOX3	-0.539201	4.52444	-3.76339	0.000283021	0.0208609	0.162766
ENSAPLG00000003928	ENSAPLT00000004035	TTC4	TTC4	-0.550052	3.51227	-3.67267	0.000387851	0.0238068	-0.0457062
ENSAPLG00000005013	ENSAPLT00000005202	NA		-0.550231	4.85028	-3.83394	0.000220753	0.018373	0.364023
ENSAPLG00000006574	ENSAPLT00000006836	AMN1	AMN1	-0.551931	3.09436	-3.68687	0.000369305	0.0228109	0.0189865
ENSAPLG00000015227	ENSAPLT00000015921	SEC31B	SEC31B	-0.562176	4.88234	-4.08075	9.0469e-05	0.0111062	1.18997
ENSAPLG00000014849	ENSAPLT00000015497	EIF2D	EIF2D	-0.565517	5.84798	-4.35225	3.25997e-05	0.00561687	2.05109
ENSAPLG00000003135	ENSAPLT00000003186	SMOX	SMOX	-0.577091	4.95855	-3.38226	0.00102758	0.0448526	-1.0488
ENSAPLG00000003251	ENSAPLT00000003345	IGHMBP2	IGHMBP2	-0.580162	3.44494	-3.8131	0.00023764	0.0192882	0.404213
ENSAPLG00000009803	ENSAPLT00000010222	NA		-0.581145	2.19575	-3.46664	0.000778484	0.0379241	-0.611717
ENSAPLG00000004979	ENSAPLT00000005156	SUSD1	SUSD1	-0.603616	8.38567	-3.94878	0.0001464	0.0145139	0.544246
ENSAPLG00000014945	ENSAPLT00000015598	NA	Pon2	-0.604387	6.93368	-3.92223	0.000161092	0.0149253	0.492865
ENSAPLG00000004583	ENSAPLT00000004711	CCDC82	CCDC82	-0.606332	3.97601	-4.05488	9.94988e-05	0.0120639	1.16432
ENSAPLG00000012257	ENSAPLT00000012785	FBXO21	FBXO21	-0.608728	5.67863	-4.91508	3.48303e-06	0.00161263	4.17183
ENSAPLG00000010752	ENSAPLT00000011195	NA	Insig2	-0.622992	2.06455	-3.3303	0.00121638	0.0493638	-0.992037
ENSAPLG00000004629	ENSAPLT00000004790	KIF3B	KIF3B	-0.635482	4.18602	-3.34464	0.00116128	0.0491059	-1.07733
ENSAPLG00000015139	ENSAPLT00000015797	CALD1	CALD1	-0.652321	3.7349	-3.34278	0.0011683	0.0491059	-1.0434
ENSAPLG00000014020	ENSAPLT00000014609	HGSNAT	HGSNAT	-0.65297	3.688	-4.14957	7.01118e-05	0.00956345	1.49291
ENSAPLG00000009913	ENSAPLT00000010438	HK1	HK1	-0.653945	6.43454	-4.02435	0.000111266	0.0125603	0.864665
ENSAPLG00000016437	ENSAPLT00000017156	PTGES2	PTGES2	-0.655113	3.57079	-4.60032	1.24006e-05	0.00307425	3.06891
ENSAPLG00000004296	ENSAPLT00000004438	NA	JARID2	-0.661871	4.68799	-3.75676	0.000289665	0.0209177	0.14082
ENSAPLG00000006744	ENSAPLT00000007064	KAT7	KAT7	-0.68674	4.35294	-4.60631	1.21101e-05	0.00307425	3.07747
ENSAPLG00000003393	ENSAPLT00000003469	SGCB	SGCB	-0.692143	2.23755	-3.74473	0.000302088	0.0210412	0.207816
ENSAPLG00000012048	ENSAPLT00000012557	PMPCB	PMPCB	-0.694856	3.68041	-3.63265	0.000444963	0.0261008	-0.173696
ENSAPLG00000006926	ENSAPLT00000007252	HDAC2	HDAC2	-0.699197	5.41042	-5.08403	1.72894e-06	0.0013674	4.85183
ENSAPLG00000014306	ENSAPLT00000014981	ATIC	ATIC	-0.70803	2.53017	-3.33801	0.00118644	0.0491059	-0.987199
ENSAPLG00000009158	ENSAPLT00000009535	CPT2	CPT2	-0.712058	3.25956	-3.79963	0.0002492	0.0197371	0.364243
ENSAPLG00000013681	ENSAPLT00000014285	ILF3	ILF3	-0.737137	2.81479	-3.76273	0.000283678	0.0208609	0.261089
ENSAPLG00000015751	ENSAPLT00000016411	NA	DAD1	-0.742123	3.67213	-3.9001	0.000174409	0.0158599	0.668561
ENSAPLG00000003819	ENSAPLT00000003918	BLVRA	BLVRA	-0.789773	4.59162	-3.70205	0.000350416	0.022493	-0.031067
ENSAPLG00000006617	ENSAPLT00000006907	EMC2	EMC2	-0.792684	2.13151	-3.56183	0.000566075	0.0304157	-0.336498
ENSAPLG00000004660	ENSAPLT00000004818	TRDMT1	TRDMT1	-0.803461	5.57707	-4.66293	9.669e-06	0.00279292	3.22194
ENSAPLG00000012225	ENSAPLT00000012740	PM20D1	PM20D1	-0.8158	2.22615	-3.53512	0.000619376	0.0320152	-0.414323
ENSAPLG00000005374	ENSAPLT00000005589	NA	Mettl2	-0.835519	3.30917	-4.40155	2.69706e-05	0.00519369	2.36055
ENSAPLG00000004254	ENSAPLT00000004472	NEDD4	NEDD4	-0.836429	1.35117	-3.69015	0.000365135	0.0228109	0.02082
ENSAPLG00000016139	ENSAPLT00000016838	TIMM17A	TIMM17A	-0.884329	0.449192	-3.44563	0.000834561	0.0390296	-0.734706
ENSAPLG00000001531	ENSAPLT00000001520	RIOX1	RIOX1	-0.91686	1.19985	-3.65219	0.000416153	0.0252287	-0.0949286
ENSAPLG00000010085	ENSAPLT00000010513	GIN1	GIN1	-0.985909	1.73418	-3.8147	0.0002363	0.0192882	0.39514
ENSAPLG00000011243	ENSAPLT00000011715	EFCAB5	EFCAB5	-1.00122	0.874203	-4.03378	0.000107496	0.0124202	0.999222
ENSAPLG00000012400	ENSAPLT00000012903	VGLL1	VGLL1	-1.04527	0.0161113	-3.33059	0.00121527	0.0493638	-1.07739
ENSAPLG00000003212	ENSAPLT00000003266	NA	Klrd1	-1.0854	4.57628	-5.57778	2.08536e-07	0.000512009	6.86062
ENSAPLG00000007431	ENSAPLT00000007751	LAP3	LAP3	-1.10152	2.47822	-4.70168	8.28119e-06	0.00257822	3.36733
ENSAPLG00000007561	ENSAPLT00000007840	CARF	CARF	-1.10384	1.13401	-3.7083	0.000342899	0.0224062	0.0582179
ENSAPLG00000011612	ENSAPLT00000012080	NA	P2RY10	-1.20628	0.497481	-3.3635	0.00109235	0.0470525	-0.954458
ENSAPLG00000007639	ENSAPLT00000007926	NA		-1.22491	1.22262	-3.61451	0.000473414	0.0268752	-0.211657
ENSAPLG00000007284	ENSAPLT00000007583	FAN1	FAN1	-1.25278	1.84655	-4.36234	3.13623e-05	0.00561687	2.14028
ENSAPLG00000001663	ENSAPLT00000001657	GPR183	GPR183	-1.27446	0.517541	-3.40245	0.000961938	0.0432454	-0.841709
ENSAPLG00000014607	ENSAPLT00000015325	DAPK1	DAPK1	-1.28267	1.8887	-4.04153	0.000104488	0.0122273	1.10842
ENSAPLG00000006836	ENSAPLT00000007250	PLCG1	PLCG1	-1.36778	1.66594	-3.34068	0.00117626	0.0491059	-0.961306
ENSAPLG00000016297	ENSAPLT00000017032	DMD	DMD	-1.39693	0.0696558	-4.52767	1.65117e-05	0.00377119	2.29301
ENSAPLG00000014476	ENSAPLT00000015125	NAPB	NAPB	-1.42653	-0.909683	-3.49451	0.00070958	0.0351959	-0.94191
ENSAPLG00000007669	ENSAPLT00000007947	NA	Trbc1	-1.42662	-0.171742	-3.50692	0.000680772	0.0341115	-0.676689
ENSAPLG00000002682	ENSAPLT00000002742	NA	Cd4	-1.45018	0.766048	-3.5207	0.000650096	0.0332531	-0.507414
ENSAPLG00000003526	ENSAPLT00000003631	ETS1	ETS1	-1.45839	1.15425	-3.53758	0.000614278	0.0319197	-0.43835
ENSAPLG00000007983	ENSAPLT00000008287	SKAP1	SKAP1	-1.62311	0.149869	-3.93598	0.000153318	0.0146188	0.533292
ENSAPLG00000004622	ENSAPLT00000004777	NA	Ctsg	-1.67608	0.507079	-3.94069	0.00015074	0.0145139	0.580394
ENSAPLG00000009851	ENSAPLT00000010346	PLXNA2	PLXNA2	-1.72008	-0.951472	-3.76991	0.000276631	0.0208609	-0.290698
ENSAPLG00000008392	ENSAPLT00000008720	TRAF1	TRAF1	-1.7683	-0.461885	-3.41427	0.000925364	0.0425707	-1.02752
ENSAPLG00000010562	ENSAPLT00000010996	NA	Cd3g	-1.87501	2.75399	-4.14458	7.14247e-05	0.00960907	1.47806
ENSAPLG00000016371	ENSAPLT00000017086	NA		-1.88743	0.286834	-4.23846	5.02466e-05	0.00783289	1.46347
ENSAPLG00000012271	ENSAPLT00000012796	CD40LG	CD40LG	-1.89253	-0.136947	-3.55381	0.000581601	0.0308752	-0.586615
ENSAPLG00000015744	ENSAPLT00000016409	NA	Trac	-1.91557	2.21051	-5.25235	8.50009e-07	0.000907973	5.33502
ENSAPLG00000014651	ENSAPLT00000015266	NA	Ighv3-5	-1.949	-1.38547	-3.4123	0.000931378	0.0425707	-1.21947
ENSAPLG00000008028	ENSAPLT00000008323	CCR7	CCR7	-1.9643	0.0310543	-3.85212	0.000206964	0.0179311	0.157177
ENSAPLG00000012436	ENSAPLT00000012945	SH2D1A	SH2D1A	-1.97136	0.18129	-4.61269	1.18077e-05	0.00307425	2.54827
ENSAPLG00000010862	ENSAPLT00000011305	NA	Tcrg-C4	-1.9906	2.46598	-3.62879	0.00045089	0.0261008	-0.140904
ENSAPLG00000015988	ENSAPLT00000016713	DTNA	DTNA	-2.0007	-0.714829	-4.3596	3.16935e-05	0.00561687	1.33955
ENSAPLG00000008138	ENSAPLT00000008476	UBASH3A	UBASH3A	-2.03404	0.0972562	-3.46455	0.000783892	0.0379241	-0.859367
ENSAPLG00000009697	ENSAPLT00000010106	GRAP2	GRAP2	-2.05646	0.48791	-4.53076	1.63126e-05	0.00377119	2.31856
ENSAPLG00000001174	ENSAPLT00000001192	IL20RA	IL20RA	-2.10671	0.644846	-3.92706	0.000158321	0.0149253	0.506656
ENSAPLG00000002101	ENSAPLT00000002097	GPR34	GPR34	-2.13549	-0.564969	-3.87119	0.000193388	0.0172661	0.0611169
ENSAPLG00000014573	ENSAPLT00000015178	NA	Trdc	-2.232	3.32528	-3.85596	0.000204164	0.0179026	0.54962
ENSAPLG00000001205	ENSAPLT00000001191	CCR4	CCR4	-2.23834	0.576896	-3.63015	0.000448786	0.0261008	-0.261464
ENSAPLG00000005998	ENSAPLT00000006216	NA	Alms1	-2.25206	-1.52814	-4.17324	6.41862e-05	0.00899966	0.482655
ENSAPLG00000010696	ENSAPLT00000011154	CD3E	CD3E	-2.30496	2.11925	-4.45598	2.18446e-05	0.0045646	2.44952
ENSAPLG00000003911	ENSAPLT00000004001	PIK3IP1	PIK3IP1	-2.35334	0.0391285	-5.07306	1.81003e-06	0.0013674	3.90244
ENSAPLG00000008809	ENSAPLT00000009201	LIPG	LIPG	-2.37676	-1.38626	-3.60328	0.000491878	0.0277628	-0.872449
ENSAPLG00000013114	ENSAPLT00000013789	MME	MME	-2.39038	-1.28972	-3.56244	0.000564909	0.0304157	-0.94162
ENSAPLG00000007041	ENSAPLT00000007303	NA		-2.42628	-0.892027	-3.85684	0.000203524	0.0179026	-0.134154
ENSAPLG00000008827	ENSAPLT00000009173	CD226	CD226	-2.45048	-0.523291	-3.33611	0.00119377	0.0491059	-1.23517
ENSAPLG00000005677	ENSAPLT00000005865	NCALD	NCALD	-2.4821	-1.29494	-3.40839	0.000943401	0.0428942	-1.30204
ENSAPLG00000007308	ENSAPLT00000007582	IL7R	IL7R	-2.5999	1.9323	-5.34198	5.79639e-07	0.000907973	5.41425
ENSAPLG00000011101	ENSAPLT00000011579	CDCA7L	CDCA7L	-2.69512	-1.49207	-4.11056	8.10354e-05	0.0105139	0.290747
ENSAPLG00000016446	ENSAPLT00000017165	PLD4	PLD4	-2.72575	-1.71887	-3.63129	0.000447049	0.0261008	-0.832711
ENSAPLG00000008309	ENSAPLT00000008669	NDST4	NDST4	-2.74034	-1.23967	-3.73796	0.000309306	0.0210951	-0.55187
ENSAPLG00000006283	ENSAPLT00000006506	BCL11B	BCL11B	-2.78953	-1.06132	-4.16961	6.50622e-05	0.00899966	0.489119
ENSAPLG00000015598	ENSAPLT00000016249	NA		-3.33114	-2.05078	-4.18961	6.03734e-05	0.00871952	0.297108

## Sheet: 12 hrs ps LPS
Duck_gene_stable_ID	Duck_transcript_stable_ID	Duck_gene_name	merged_Gene_ID	logFC	AveExpr	t	P.Value	adj.P.Val	B	GG5_A_vs_B	GG5_B_vs_A	GG5_Gene.stable.ID	GG5_Transcript.stable.ID	GG5_Protein.stable.ID.version	GG5_Protein.stable.ID	GG5_Gene.name	TG_A_vs_B	TG_B_vs_A	TG_Gene.stable.ID	TG_Transcript.stable.ID	TG_Protein.stable.ID	TG_Protein.stable.ID.version	TG_Gene.name	MG_A_vs_B	MG_B_vs_A	MG_Gene.stable.ID	MG_Transcript.stable.ID	MG_Protein.stable.ID	MG_Protein.stable.ID.version	MG_Gene.name	FA_A_vs_B	FA_B_vs_A	FA_Gene_stable_ID	FA_Transcript_stable_ID	FA_Protein_stable_ID	FA_Gene_name	FA_Protein_stable_ID_version	MM_A_vs_B	MM_B_vs_A	MM_Gene.stable.ID	MM_Transcript.stable.ID	MM_Protein.stable.ID	MM_Protein.stable.ID.version	MM_Gene.name	HS_A_vs_B	HS_B_vs_A	HS_Gene.stable.ID	HS_Transcript.stable.ID	HS_Protein.stable.ID
NO DEGs
[truncated: 2 more columns]

## Sheet: 24 hrs ps LPS
Duck_gene_stable_ID	Duck_transcript_stable_ID	Duck_gene_name	merged_Gene_ID	logFC	AveExpr	t	P.Value	adj.P.Val	B	GG5_A_vs_B	GG5_B_vs_A	GG5_Gene.stable.ID	GG5_Transcript.stable.ID	GG5_Protein.stable.ID.version	GG5_Protein.stable.ID	GG5_Gene.name	TG_A_vs_B	TG_B_vs_A	TG_Gene.stable.ID	TG_Transcript.stable.ID	TG_Protein.stable.ID	TG_Protein.stable.ID.version	TG_Gene.name	MG_A_vs_B	MG_B_vs_A	MG_Gene.stable.ID	MG_Transcript.stable.ID	MG_Protein.stable.ID	MG_Protein.stable.ID.version	MG_Gene.name	FA_A_vs_B	FA_B_vs_A	FA_Gene_stable_ID	FA_Transcript_stable_ID	FA_Protein_stable_ID	FA_Gene_name	FA_Protein_stable_ID_version	MM_A_vs_B	MM_B_vs_A	MM_Gene.stable.ID	MM_Transcript.stable.ID	MM_Protein.stable.ID	MM_Protein.stable.ID.version	MM_Gene.name	HS_A_vs_B	HS_B_vs_A	HS_Gene.stable.ID	HS_Transcript.stable.ID	HS_Protein.stable.ID
NO DEGs
[truncated: 2 more columns]
