# Supplementary material for: Health monitoring in birds using bio-loggers and whole blood transcriptomics
Source: Sci Rep. 2021 May 24;11:10815. doi: 10.1038/s41598-021-90212-8 (PMC8144624; doi:10.1038/s41598-021-90212-8)
Supplement: Supplementary file 3 — Supplementary Data 3. [file 41598_2021_90212_MOESM3_ESM.xlsx]

## Sheet: 3 hrs ps S. aureus
Duck_gene_stable_ID	Duck_transcript_stable_ID	Duck_gene_name	merged_Gene_ID	logFC	AveExpr	t	P.Value	adj.P.Val	B	GG5_A_vs_B	GG5_B_vs_A	GG5_Gene.stable.ID	GG5_Transcript.stable.ID	GG5_Protein.stable.ID.version	GG5_Protein.stable.ID	GG5_Gene.name	TG_A_vs_B	TG_B_vs_A	TG_Gene.stable.ID	TG_Transcript.stable.ID	TG_Protein.stable.ID	TG_Protein.stable.ID.version	TG_Gene.name	MG_A_vs_B	MG_B_vs_A	MG_Gene.stable.ID	MG_Transcript.stable.ID	MG_Protein.stable.ID	MG_Protein.stable.ID.version	MG_Gene.name	FA_A_vs_B	FA_B_vs_A	FA_Gene_stable_ID	FA_Transcript_stable_ID	FA_Protein_stable_ID	FA_Gene_name	FA_Protein_stable_ID_version	MM_A_vs_B	MM_B_vs_A	MM_Gene.stable.ID	MM_Transcript.stable.ID	MM_Protein.stable.ID	MM_Protein.stable.ID.version	MM_Gene.name	HS_A_vs_B	HS_B_vs_A	HS_Gene.stable.ID	HS_Transcript.stable.ID	HS_Protein.stable.ID
ENSAPLG00000002420	ENSAPLT00000002452	SLC25A25	SLC25A25	0.681241	5.92386	5.98235	3.44403e-08	0.000338238	8.54926	0	0	ENSGALG00000005095	ENSGALT00000008172	ENSGALP00000008158.3	ENSGALP00000008158	SLC25A25	0	0	ENSTGUG00000003504	ENSTGUT00000003660	ENSTGUP00000003621	ENSTGUP00000003621.1	SLC25A25	0	0	ENSMGAG00000003552	ENSMGAT00000003978	ENSMGAP00000003279	ENSMGAP00000003279.2	SLC25A25	0	0	ENSFALG00000001296	ENSFALT00000001354	ENSFALP00000001347	SLC25A25	ENSFALP00000001347.1	0	0	ENSMUSG00000026819	ENSMUST00000113307	ENSMUSP00000108932	ENSMUSP00000108932.2	Slc25a25	0	0	ENSG00000148339	ENST00000373064	ENSP00000362155
[truncated: 2 more columns]

## Sheet: 6 hrs ps S. aureus
Duck_gene_stable_ID	Duck_transcript_stable_ID	Duck_gene_name	merged_Gene_ID	logFC	AveExpr	t	P.Value	adj.P.Val	B
ENSAPLG00000005998	ENSAPLT00000006216	NA	Alms1	-2.7342	-1.52814	-5.07003	1.8331e-06	0.0180029	2.51345
ENSAPLG00000014306	ENSAPLT00000014981	ATIC	ATIC	-1.04675	2.53017	-4.87239	4.14884e-06	0.0203729	3.95407
ENSAPLG00000008495	ENSAPLT00000008872	STK38L	STK38L	-0.840201	2.23613	-4.48128	1.97964e-05	0.0341325	2.54708
ENSAPLG00000013027	ENSAPLT00000013576	ARMC1	ARMC1	0.315073	7.30102	4.46138	2.13913e-05	0.0341325	2.41488
ENSAPLG00000016180	ENSAPLT00000016879	B4GALT1	B4GALT1	0.550564	3.12296	4.43336	2.38493e-05	0.0341325	2.45758
ENSAPLG00000007308	ENSAPLT00000007582	IL7R	IL7R	-1.85582	1.9323	-4.43289	2.38924e-05	0.0341325	2.34823
ENSAPLG00000001221	ENSAPLT00000001211	SLC5A3	SLC5A3	0.757366	5.95097	4.40726	2.63826e-05	0.0341325	2.27464
ENSAPLG00000008858	ENSAPLT00000009227	MORC4	MORC4	-1.06181	2.8713	-4.39366	2.78037e-05	0.0341325	2.29652
ENSAPLG00000015164	ENSAPLT00000015813	NA	Lyg2	2.35726	0.753236	4.3362	3.46659e-05	0.0369338	1.79263
ENSAPLG00000004736	ENSAPLT00000004879	SKA1	SKA1	1.1517	0.451513	4.31487	3.7607e-05	0.0369338	1.77801
ENSAPLG00000010562	ENSAPLT00000010996	NA	Cd3g	-1.86507	2.75399	-4.27036	4.45399e-05	0.039766	1.88511
ENSAPLG00000010198	ENSAPLT00000010658	NA	TGM3	1.41207	5.56513	4.2095	5.60335e-05	0.045593	1.63643
ENSAPLG00000013138	ENSAPLT00000013707	EPN2	EPN2	0.362475	5.97499	4.18971	6.03512e-05	0.045593	1.49921

## Sheet: 12 hrs ps S. aureus
Duck_gene_stable_ID	Duck_transcript_stable_ID	Duck_gene_name	merged_Gene_ID	logFC	AveExpr	t	P.Value	adj.P.Val	B
ENSAPLG00000003721	ENSAPLT00000003809	LIN7C	LIN7C	0.550152	4.631	5.74573	9.94204e-08	0.00079668	7.51565
ENSAPLG00000009392	ENSAPLT00000009779	ARPP19	ARPP19	0.427052	6.93158	5.63496	1.6224e-07	0.00079668	7.08622
ENSAPLG00000013223	ENSAPLT00000013766	CREBL2	CREBL2	0.469591	7.6528	5.09699	1.63766e-06	0.00491905	4.88648
ENSAPLG00000010477	ENSAPLT00000010900	NA		0.66439	10.0077	5.04873	2.00348e-06	0.00491905	4.68336
ENSAPLG00000016192	ENSAPLT00000016890	GINS3	GINS3	0.466683	5.78264	4.8813	4.00039e-06	0.00658378	4.08998
ENSAPLG00000015318	ENSAPLT00000015954	MAFG	MAFG	0.679819	6.72521	4.87997	4.02227e-06	0.00658378	4.05413
ENSAPLG00000010148	ENSAPLT00000010591	NA	SELENBP1	0.618777	7.35719	4.82501	5.03304e-06	0.00706136	3.82826
ENSAPLG00000007357	ENSAPLT00000007697	NA	NUF2	-0.952759	1.53895	-4.73219	7.32621e-06	0.00899384	3.18145
ENSAPLG00000007205	ENSAPLT00000007510	NA	FTH1	0.473325	13.9434	4.63422	1.08403e-05	0.0109322	3.12169
ENSAPLG00000013027	ENSAPLT00000013576	ARMC1	ARMC1	0.32677	7.30102	4.62755	1.11315e-05	0.0109322	3.08253
ENSAPLG00000005652	ENSAPLT00000005835	TMEM69	TMEM69	0.492731	4.52388	4.5922	1.28059e-05	0.0110975	3.04038
ENSAPLG00000006871	ENSAPLT00000007150	RRAS2	RRAS2	0.410097	7.05088	4.57772	1.35597e-05	0.0110975	2.90252
ENSAPLG00000005088	ENSAPLT00000005289	OSGIN1	OSGIN1	0.628874	8.60898	4.51962	1.70412e-05	0.012874	2.66662
ENSAPLG00000007230	ENSAPLT00000007520	ALAD	ALAD	-1.26932	1.44615	-4.47262	2.04757e-05	0.0143637	2.29023
ENSAPLG00000009259	ENSAPLT00000009662	PKNOX1	PKNOX1	0.470702	7.1844	4.44399	2.28866e-05	0.0149846	2.40958
ENSAPLG00000015086	ENSAPLT00000015726	USP30	USP30	0.402946	5.38802	4.40402	2.67143e-05	0.0163976	2.33809
ENSAPLG00000003249	ENSAPLT00000003393	DYNC1I2	DYNC1I2	0.299093	7.0468	4.3334	3.50389e-05	0.0202422	2.01413
ENSAPLG00000006126	ENSAPLT00000006361	CIAPIN1	CIAPIN1	0.341642	9.21183	4.29192	4.10412e-05	0.0223925	1.83739
ENSAPLG00000007479	ENSAPLT00000007753	ZNF438	ZNF438	0.480877	5.18919	4.25941	4.64252e-05	0.0236436	1.83815
ENSAPLG00000009948	ENSAPLT00000010422	ENO1	ENO1	0.547804	6.68179	4.24976	4.81491e-05	0.0236436	1.72729
ENSAPLG00000005247	ENSAPLT00000005479	RPL7A	RPL7A	0.508433	9.47764	4.19902	5.8283e-05	0.027257	1.50744
ENSAPLG00000011028	ENSAPLT00000011490	NFKBIA	NFKBIA	-0.785294	4.82288	-4.17797	6.3061e-05	0.0274754	1.57147
ENSAPLG00000006751	ENSAPLT00000007048	EIF4A2	EIF4A2	0.411809	10.7024	4.17258	6.43452e-05	0.0274754	1.41587
ENSAPLG00000004797	ENSAPLT00000004946	UBE2L3	UBE2L3	0.370244	7.00259	4.11449	7.98667e-05	0.0305236	1.24417
ENSAPLG00000006445	ENSAPLT00000006678	MOB1A	MOB1A	0.299831	6.05874	4.09015	8.73867e-05	0.0305236	1.20282
ENSAPLG00000014107	ENSAPLT00000014694	COA5	COA5	0.428652	7.43955	4.07942	9.09115e-05	0.0305236	1.11358
ENSAPLG00000014770	ENSAPLT00000015389	NDUFA5	NDUFA5	0.359164	6.50781	4.07657	9.187e-05	0.0305236	1.13078
ENSAPLG00000008636	ENSAPLT00000009037	MLLT6	MLLT6	-0.900669	1.31744	-4.07142	9.36299e-05	0.0305236	1.05756
ENSAPLG00000005135	ENSAPLT00000005320	NA	Entpd2	-1.28858	0.0281697	-4.06582	9.5577e-05	0.0305236	0.630776
ENSAPLG00000013779	ENSAPLT00000014355	NA		0.625718	8.71742	4.06458	9.60151e-05	0.0305236	1.04693
ENSAPLG00000008216	ENSAPLT00000008564	HAGH	HAGH	0.371528	8.52824	4.0374	0.000106082	0.0305236	0.954529
ENSAPLG00000013375	ENSAPLT00000013924	NA	RP4-613B23.5	0.347625	8.43753	4.03724	0.000106145	0.0305236	0.95527
ENSAPLG00000009556	ENSAPLT00000009943	NA		-0.803891	2.04704	-4.02174	0.000112333	0.0305236	1.00014
ENSAPLG00000007754	ENSAPLT00000008107	KPNA4	KPNA4	0.358534	10.9394	4.01806	0.000113853	0.0305236	0.884817
ENSAPLG00000011102	ENSAPLT00000011549	NA		-1.1533	0.720249	-4.00989	0.000117293	0.0305236	0.73692
ENSAPLG00000008081	ENSAPLT00000008392	C6orf106	C6orf106	0.317354	9.23255	4.00903	0.000117663	0.0305236	0.852635
ENSAPLG00000009843	ENSAPLT00000010311	IPO8	IPO8	-0.434601	4.99632	-4.00007	0.000121564	0.0305236	0.964987
ENSAPLG00000014146	ENSAPLT00000014884	CHD4	CHD4	-0.345182	7.22233	-3.998	0.000122486	0.0305236	0.840696
ENSAPLG00000014884	ENSAPLT00000015509	OSTF1	OSTF1	0.380599	6.81927	3.99514	0.000123766	0.0305236	0.848983
ENSAPLG00000008455	ENSAPLT00000008826	RPS2	RPS2	0.364414	8.75249	3.9833	0.000129204	0.0305236	0.768904
ENSAPLG00000001773	ENSAPLT00000001767	ATF4	ATF4	0.382481	7.94721	3.98182	0.000129902	0.0305236	0.771918
ENSAPLG00000008173	ENSAPLT00000008484	TAB2	TAB2	0.379502	8.70649	3.97746	0.000131974	0.0305236	0.749131
ENSAPLG00000007200	ENSAPLT00000007525	TXNRD1	TXNRD1	0.653057	9.89083	3.96802	0.000136567	0.0305236	0.71174
ENSAPLG00000003160	ENSAPLT00000003249	RAE1	RAE1	0.229003	8.66074	3.96764	0.000136752	0.0305236	0.717708
ENSAPLG00000005452	ENSAPLT00000005638	NA	Tmem14c	0.438703	9.29624	3.95975	0.000140714	0.0307101	0.685102
ENSAPLG00000009715	ENSAPLT00000010147	WIPI2	WIPI2	0.267404	6.98549	3.93226	0.000155386	0.0319713	0.627083
ENSAPLG00000005998	ENSAPLT00000006216	NA	Alms1	-2.00661	-1.52814	-3.93178	0.000155654	0.0319713	-0.390536
ENSAPLG00000009934	ENSAPLT00000010447	MTR	MTR	-1.62046	-0.516054	-3.9307	0.000156259	0.0319713	0.168216
ENSAPLG00000005425	ENSAPLT00000005597	NA	ARCN1	0.228262	5.37148	3.91841	0.000163322	0.0327344	0.667022
ENSAPLG00000015324	ENSAPLT00000016011	DDX47	DDX47	-0.647062	3.1414	-3.89086	0.00018027	0.0354087	0.658911
ENSAPLG00000007388	ENSAPLT00000007702	PSMD12	PSMD12	0.296492	7.79868	3.88245	0.000185771	0.0357737	0.442143
ENSAPLG00000004802	ENSAPLT00000004953	DESI1	DESI1	0.325102	5.34397	3.86271	0.000199318	0.0370309	0.485216
ENSAPLG00000000981	ENSAPLT00000000964	NA	Uqcr11	0.39308	7.33623	3.85723	0.000203243	0.0370309	0.367258
ENSAPLG00000002143	ENSAPLT00000002138	TMEM11	TMEM11	0.444585	5.77896	3.85672	0.000203612	0.0370309	0.433909
ENSAPLG00000008858	ENSAPLT00000009227	MORC4	MORC4	-0.885267	2.8713	-3.8438	0.000213176	0.0378631	0.504132
ENSAPLG00000014079	ENSAPLT00000014717	ENTPD5	ENTPD5	0.442606	8.04952	3.84022	0.000215898	0.0378631	0.299205
ENSAPLG00000005907	ENSAPLT00000006143	CHMP7	CHMP7	0.261223	7.2872	3.82605	0.000227014	0.0391141	0.266695
ENSAPLG00000009369	ENSAPLT00000009772	ARSG	ARSG	-0.626231	4.21581	-3.81188	0.000238668	0.0398932	0.391221
ENSAPLG00000002622	ENSAPLT00000002719	RPS6KA5	RPS6KA5	0.377463	8.00841	3.8107	0.00023966	0.0398932	0.203148
ENSAPLG00000013328	ENSAPLT00000013873	MRPL33	MRPL33	0.382956	5.46834	3.80506	0.000244479	0.0400171	0.290668
ENSAPLG00000009553	ENSAPLT00000009963	NA		-0.779651	2.09003	-3.78828	0.000259358	0.041374	0.29176
ENSAPLG00000013444	ENSAPLT00000014011	PDCD6	PDCD6	0.328754	7.3742	3.78627	0.000261194	0.041374	0.134355
ENSAPLG00000003475	ENSAPLT00000003549	CHIC2	CHIC2	0.337856	7.06983	3.77588	0.000270904	0.0419821	0.111758
ENSAPLG00000005690	ENSAPLT00000005888	GIPC2	GIPC2	0.944819	1.59926	3.7707	0.000275865	0.0419821	0.18872
ENSAPLG00000002713	ENSAPLT00000002782	PHC1	PHC1	-0.548342	3.59162	-3.76865	0.000277857	0.0419821	0.279318
ENSAPLG00000014111	ENSAPLT00000014703	EPM2A	EPM2A	1.0448	1.56499	3.75829	0.000288113	0.042301	0.157138
ENSAPLG00000001964	ENSAPLT00000002046	AREL1	AREL1	-0.564859	4.16665	-3.75783	0.000288582	0.042301	0.222995
ENSAPLG00000006365	ENSAPLT00000006590	HINT1	HINT1	0.339765	4.76842	3.739	0.00030819	0.0445108	0.125389
ENSAPLG00000005503	ENSAPLT00000005683	NA	Gsta4	0.873634	3.01938	3.73331	0.000314361	0.0447441	0.173869
ENSAPLG00000014649	ENSAPLT00000015275	NA	HS2ST1	-0.795181	1.56979	-3.72424	0.000324445	0.0452795	0.0787696
ENSAPLG00000008771	ENSAPLT00000009116	NA	TXN	0.450377	8.01679	3.72168	0.000327344	0.0452795	-0.0843762
ENSAPLG00000010032	ENSAPLT00000010528	FXR1	FXR1	0.430412	10.6243	3.70777	0.000343535	0.0468591	-0.143548
ENSAPLG00000007161	ENSAPLT00000007450	CRAT	CRAT	-0.429388	5.762	-3.69953	0.000353484	0.0471485	-0.0657145
ENSAPLG00000007765	ENSAPLT00000008067	NA	SUGT1	0.58073	8.64228	3.69808	0.000355258	0.0471485	-0.168564
ENSAPLG00000011618	ENSAPLT00000012093	MED10	MED10	0.480251	4.59125	3.67882	0.000379703	0.0494273	-0.0440666
ENSAPLG00000004296	ENSAPLT00000004438	NA	JARID2	-0.601386	4.68799	-3.67335	0.000386943	0.0494273	-0.0765651
ENSAPLG00000002212	ENSAPLT00000002209	BLCAP	BLCAP	0.425343	6.86708	3.66754	0.000394755	0.0494273	-0.231377
ENSAPLG00000013689	ENSAPLT00000014288	TRA2A	TRA2A	0.394277	8.06111	3.667	0.000395497	0.0494273	-0.26038
ENSAPLG00000010933	ENSAPLT00000011453	ORC3	ORC3	0.715546	7.74889	3.66546	0.000397592	0.0494273	-0.260815
ENSAPLG00000009812	ENSAPLT00000010220	POLR2D	POLR2D	0.45586	5.99053	3.65906	0.00040644	0.0495107	-0.217803
ENSAPLG00000005929	ENSAPLT00000006227	POU2F1	POU2F1	0.391032	5.84721	3.65633	0.000410271	0.0495107	-0.205425
ENSAPLG00000005410	ENSAPLT00000005592	BDH1	BDH1	0.579054	6.07257	3.65413	0.000413387	0.0495107	-0.235217
ENSAPLG00000011620	ENSAPLT00000012091	PLEKHF2	PLEKHF2	0.39512	5.37676	3.64846	0.00042151	0.0496404	-0.198223
ENSAPLG00000009961	ENSAPLT00000010368	CYB5A	CYB5A	0.412415	8.50879	3.64286	0.000429687	0.0496404	-0.342441
ENSAPLG00000005449	ENSAPLT00000005648	NA	Rheb	0.378528	7.34379	3.64275	0.000429851	0.0496404	-0.32358
ENSAPLG00000013522	ENSAPLT00000014078	ATG12	ATG12	0.459508	3.36596	3.63851	0.000436139	0.0496404	-0.111513
ENSAPLG00000012525	ENSAPLT00000013069	RAD23B	RAD23B	0.285232	8.25021	3.63591	0.000440041	0.0496404	-0.360581
ENSAPLG00000007471	ENSAPLT00000007743	FOPNL	FOPNL	0.383969	6.79588	3.62991	0.000449157	0.0496404	-0.351597
ENSAPLG00000015291	ENSAPLT00000015945	NA		-1.54168	-0.595062	-3.62946	0.000449852	0.0496404	-0.696254
ENSAPLG00000014609	ENSAPLT00000015294	UHRF1	UHRF1	-0.603438	2.95285	-3.61822	0.000467462	0.0499788	-0.171079
ENSAPLG00000014846	ENSAPLT00000015468	UBE2B	UBE2B	0.301897	8.14367	3.61512	0.00047243	0.0499788	-0.426396
ENSAPLG00000003364	ENSAPLT00000003506	MKLN1	MKLN1	0.243009	8.16322	3.61441	0.000473573	0.0499788	-0.428869
ENSAPLG00000012351	ENSAPLT00000012895	TBC1D7	TBC1D7	0.386825	5.76992	3.61385	0.000474483	0.0499788	-0.332803
ENSAPLG00000012456	ENSAPLT00000012983	SSR2	SSR2	0.332295	5.93995	3.61146	0.000478363	0.0499788	-0.360769

## Sheet: 24 hrs ps S. aureus
Duck_gene_stable_ID	Duck_transcript_stable_ID	Duck_gene_name	merged_Gene_ID	logFC	AveExpr	t	P.Value	adj.P.Val	B
