# Supplementary material for: Health monitoring in birds using bio-loggers and whole blood transcriptomics
Source: Sci Rep. 2021 May 24;11:10815. doi: 10.1038/s41598-021-90212-8 (PMC8144624; doi:10.1038/s41598-021-90212-8)
Supplement: Supplementary file 4 — Supplementary Data 4. [file 41598_2021_90212_MOESM4_ESM.xlsx]

## Sheet: Reciprocal blast hits
Duck_gene_stable_ID	Duck_transcript_stable_ID	merged_Gene_ID	GG5_A_vs_B	GG5_B_vs_A	GG5_Gene.stable.ID	GG5_Transcript.stable.ID	GG5_Protein.stable.ID.version	GG5_Protein.stable.ID	GG5_Gene.me	TG_A_vs_B	TG_B_vs_A	TG_Gene.stable.ID	TG_Transcript.stable.ID	TG_Protein.stable.ID	TG_Protein.stable.ID.version	TG_Gene.me	MG_A_vs_B	MG_B_vs_A	MG_Gene.stable.ID	MG_Transcript.stable.ID	MG_Protein.stable.ID	MG_Protein.stable.ID.version	MG_Gene.me	FA_A_vs_B	FA_B_vs_A	FA_Gene_stable_ID	FA_Transcript_stable_ID	FA_Protein_stable_ID	FA_Gene_me	FA_Protein_stable_ID_version	MM_A_vs_B	MM_B_vs_A	MM_Gene.stable.ID	MM_Transcript.stable.ID	MM_Protein.stable.ID	MM_Protein.stable.ID.version	MM_Gene.me	HS_A_vs_B	HS_B_vs_A	HS_Gene.stable.ID	HS_Transcript.stable.ID	HS_Protein.stable.ID	HS_Protein.stable.ID.version	HS_Gene.name
ENSAPLG00000003514	ENSAPLT00000003582	MARCH1	5.95e-178	2.36e-177	ENSGALG00000009520	ENSGALT00000062117	ENSGALP00000057846.1	ENSGALP00000057846		5.84e-170	4.4e-169	ENSTGUG00000005830	ENSTGUT00000006057	ENSTGUP00000005998	ENSTGUP00000005998.1		6.08e-173	3.76e-172	ENSMGAG00000002154	ENSMGAT00000002357	ENSMGAP00000001692	ENSMGAP00000001692.2		3.76e-177	2.27e-176	ENSFALG00000011167	ENSFALT00000011702	ENSFALP00000011654		ENSFALP00000011654.1	7.15e-162	1.56e-161	ENSMUSG00000036469	ENSMUST00000110253	ENSMUSP00000105882	ENSMUSP00000105882.2	2001-03-01	9.58e-163	1.43e-162	ENSG00000145416	ENST00000339875	ENSP00000345676	ENSP00000345676.5	MARCH1
ENSAPLG00000006359	ENSAPLT00000006581	MARCH2	2.25e-128	4.73e-128	ENSGALG00000009453	ENSGALT00000015385	ENSGALP00000015369.4	ENSGALP00000015369		6.83e-127	5.47e-126	ENSTGUG00000002713	ENSTGUT00000002826	ENSTGUP00000002797	ENSTGUP00000002797.1		9.41e-132	7.94e-131	ENSMGAG00000009007	ENSMGAT00000010093	ENSMGAP00000009275	ENSMGAP00000009275.1		2.46e-125	2.82e-124	ENSFALG00000012057	ENSFALT00000012644	ENSFALP00000012594		ENSFALP00000012594.1	5.4e-91	2.62e-90	ENSMUSG00000073481	ENSMUST00000068725	ENSMUSP00000066715	ENSMUSP00000066715.3	2002-03-01	6.58e-93	4.15e-92	ENSG00000186205	ENST00000366910	ENSP00000355877	ENSP00000355877.5	MARCH1
ENSAPLG00000007579	ENSAPLT00000007856	0610009O20Rik	6.48e-148	1.63e-135	ENSGALG00000042423	ENSGALT00000051133	ENSGALP00000058390.1	ENSGALP00000058390		3.07e-110	2.37e-103	ENSTGUG00000014654	ENSTGUT00000015253	ENSTGUP00000015025	ENSTGUP00000015025.1																5.79e-73	5.15e-72	ENSMUSG00000024442	ENSMUST00000025314	ENSMUSP00000025314	ENSMUSP00000025314.5	0610009O20Rik	1.93e-76	1.23e-75	ENSG00000081791	ENST00000194118	ENSP00000194118	ENSP00000194118.4	KIAA0141
ENSAPLG00000013372	ENSAPLT00000013921	1110008F13Rik	4.42e-58	1.37e-58	ENSGALG00000001054	ENSGALT00000001580	ENSGALP00000001578.2	ENSGALP00000001578		2.1e-58	1.56e-58	ENSTGUG00000003394	ENSTGUT00000003531	ENSTGUP00000003495	ENSTGUP00000003495.1		3.12e-61	8.03e-61	ENSMGAG00000000819	ENSMGAT00000000837	ENSMGAP00000000204	ENSMGAP00000000204.2		5.16e-62	1.45e-61	ENSFALG00000012694	ENSFALT00000013301	ENSFALP00000013245		ENSFALP00000013245.1	2.3e-52	2.55e-52	ENSMUSG00000027637	ENSMUST00000029165	ENSMUSP00000029165	ENSMUSP00000029165.3	1110008F13Rik	2.49e-53	2.32e-53	ENSG00000259399	ENST00000558530	ENSP00000454021	ENSP00000454021.1	TGIF2-C20orf24
ENSAPLG00000010757	ENSAPLT00000011224	1110008L16Rik																													7.16e-174	2.13e-167	ENSMUSG00000021023	ENSMUST00000184766	ENSMUSP00000139204	ENSMUSP00000139204.1	1110008L16Rik	8.19e-176	8.21e-164	ENSG00000100890	ENST00000604948	ENSP00000474620	ENSP00000474620.1	KIAA0391
ENSAPLG00000003441	ENSAPLT00000003501	1110012L19Rik	1.93e-96	6.19e-96	ENSGALG00000009128	ENSGALT00000014861	ENSGALP00000014845.2	ENSGALP00000014845		2.4e-95	1.88e-82	ENSTGUG00000004664	ENSTGUT00000004840	ENSTGUP00000004791	ENSTGUP00000004791.1		1.14e-95	6.37e-95	ENSMGAG00000008175	ENSMGAT00000009145	ENSMGAP00000008349	ENSMGAP00000008349.1		1.75e-92	1.6e-79	ENSFALG00000012109	ENSFALT00000012696	ENSFALP00000012646		ENSFALP00000012646.1	5.91e-70	1.11e-60	ENSMUSG00000045237	ENSMUST00000053981	ENSMUSP00000052765	ENSMUSP00000052765.5	1110012L19Rik	4.8e-74	5.99e-74	ENSG00000197620	ENST00000359293	ENSP00000420882	ENSP00000420882.1	CXorf40A
ENSAPLG00000001558	ENSAPLT00000001550	1110034G24Rik																													1.3e-25	7.11e-25	ENSMUSG00000044991	ENSMUST00000110132	ENSMUSP00000105759	ENSMUSP00000105759.2	1110034G24Rik	8.3e-27	2.68e-26	ENSG00000171984	ENST00000303142	ENSP00000305875	ENSP00000305875.6	C20orf196
ENSAPLG00000002033	ENSAPLT00000002028	1700017B05Rik	4.78e-59	5.12e-57	ENSGALG00000027805	ENSGALT00000046094	ENSGALP00000043368.2	ENSGALP00000043368		1.89e-68	2.17e-67	ENSTGUG00000015992	ENSTGUT00000016625	ENSTGUP00000016310	ENSTGUP00000016310.1		1.21e-61	3.18e-59	ENSMGAG00000002194	ENSMGAT00000002401	ENSMGAP00000001736	ENSMGAP00000001736.2		4.38e-70	4.73e-69	ENSFALG00000010845	ENSFALT00000011358	ENSFALP00000011313		ENSFALP00000011313.1	1.36e-56	6.21e-48	ENSMUSG00000032300	ENSMUST00000213199	ENSMUSP00000150884	ENSMUSP00000150884.1	1700017B05Rik	8.8e-56	3.73e-49	ENSG00000167173	ENST00000565074	ENSP00000454405	ENSP00000454405.1	C15orf39
ENSAPLG00000001365	ENSAPLT00000001355	1810055G02Rik																													1.62e-16	2.44e-15	ENSMUSG00000035372	ENSMUST00000039048	ENSMUSP00000047063	ENSMUSP00000047063.1	1810055G02Rik	1.03e-20	3.85e-14	ENSG00000171067	ENST00000304271	ENSP00000307264	ENSP00000307264.6	C11orf24
ENSAPLG00000013762	ENSAPLT00000014329	2010111I01Rik	9.9e-62	4.54e-61	ENSGALG00000036057	ENSGALT00000063077	ENSGALP00000044184.1	ENSGALP00000044184																							4.56e-43	1.25e-42	ENSMUSG00000021458	ENSMUST00000220884	ENSMUSP00000152100	ENSMUSP00000152100.1	2010111I01Rik	2.13e-48	7.9e-48	ENSG00000148120	ENST00000478473	ENSP00000431923	ENSP00000431923.1	C9orf3
ENSAPLG00000016237	ENSAPLT00000016937	2310022A10Rik																													4.85e-63	6.14e-63	ENSMUSG00000049643	ENSMUST00000067386	ENSMUSP00000066803	ENSMUSP00000066803.7	2310022A10Rik	1.24e-39	1.97e-39	ENSG00000160392	ENST00000580606	ENSP00000464478	ENSP00000464478.1	C19orf47
ENSAPLG00000014972	ENSAPLT00000015595	2310061I04Rik																													9.55e-35	4.11e-34	ENSMUSG00000050705	ENSMUST00000059740	ENSMUSP00000050693	ENSMUSP00000050693.8	2310061I04Rik	6.02e-36	3.17e-35	ENSG00000204564	ENST00000376471	ENSP00000365654	ENSP00000365654.4	C6orf136
ENSAPLG00000014588	ENSAPLT00000015216	6820408C15Rik															1.31e-99	9.77e-106	ENSMGAG00000007068	ENSMGAT00000020584	ENSMGAP00000019382	ENSMGAP00000019382.1									1.14e-28	9.74e-36	ENSMUSG00000032680	ENSMUST00000039961	ENSMUSP00000037024	ENSMUSP00000037024.5	6820408C15Rik	1.45e-28	1.52e-33	ENSG00000196476	ENST00000382369	ENSP00000371806	ENSP00000371806.5	C20orf96
ENSAPLG00000010962	ENSAPLT00000011417	9130401M01Rik	1.67e-147	1.58e-141	ENSGALG00000039590	ENSGALT00000059524	ENSGALP00000057174.1	ENSGALP00000057174		5.08e-124	6.96e-127	ENSTGUG00000012429	ENSTGUT00000012937	ENSTGUP00000012791	ENSTGUP00000012791.1		2.41e-147	1.63e-141	ENSMGAG00000012607	ENSMGAT00000014183	ENSMGAP00000013280	ENSMGAP00000013280.1		7.37e-135	2.62e-136	ENSFALG00000002452	ENSFALT00000002564	ENSFALP00000002552		ENSFALP00000002552.1	4.33e-81	9.16e-37	ENSMUSG00000101892	ENSMUST00000100655	ENSMUSP00000098220	ENSMUSP00000098220.3	9130401M01Rik	2.75e-83	2.19e-79	ENSG00000189376	ENST00000276704	ENSP00000276704	ENSP00000276704.4	C8orf76
ENSAPLG00000011608	ENSAPLT00000012072	A630033H20Rik	0	0	ENSGALG00000004113	ENSGALT00000006540	ENSGALP00000006530.4	ENSGALP00000006530		0	0	ENSTGUG00000018371	ENSTGUT00000019096	ENSTGUP00000018082	ENSTGUP00000018082.1									0	0	ENSFALG00000014911	ENSFALT00000015591	ENSFALP00000015526		ENSFALP00000015526.1	1.27e-151	3.73e-151	ENSMUSG00000054293	ENSMUST00000180182	ENSMUSP00000136348	ENSMUSP00000136348.1	A630033H20Rik
ENSAPLG00000004132	ENSAPLT00000004244	AARSD1	0	0	ENSGALG00000002880	ENSGALT00000004541	ENSGALP00000004532.6	ENSGALP00000004532	AARSD1	0	0	ENSTGUG00000002837	ENSTGUT00000002955	ENSTGUP00000002926	ENSTGUP00000002926.1	AARSD1	1.45e-161	4.22e-165	ENSMGAG00000004245	ENSMGAT00000004758	ENSMGAP00000004047	ENSMGAP00000004047.2		0	0	ENSFALG00000000757	ENSFALT00000000794	ENSFALP00000000790		ENSFALP00000000790.1	2.2e-180	0	ENSMUSG00000075528	ENSMUST00000070395	ENSMUSP00000067912	ENSMUSP00000067912.8	Aarsd1	6.19e-176	3.26e-173	ENSG00000266967	ENST00000427569	ENSP00000400870	ENSP00000400870.1	AARSD1
ENSAPLG00000002878	ENSAPLT00000003006	ABCA3	0	0	ENSGALG00000037837	ENSGALT00000079236	ENSGALP00000046137.1	ENSGALP00000046137	ABCA3	0	0	ENSTGUG00000003346	ENSTGUT00000003536	ENSTGUP00000003500	ENSTGUP00000003500.1	ABCA3	0	0	ENSMGAG00000010098	ENSMGAT00000011353	ENSMGAP00000010494	ENSMGAP00000010494.2		0	0	ENSFALG00000004730	ENSFALT00000004988	ENSFALP00000004964	ABCA3	ENSFALP00000004964.1	0	0	ENSMUSG00000024130	ENSMUST00000079594	ENSMUSP00000078544	ENSMUSP00000078544.5	Abca3	0	0	ENSG00000167972	ENST00000301732	ENSP00000301732	ENSP00000301732.5	ABCA3
ENSAPLG00000003561	ENSAPLT00000003667	Abcc10								0	0	ENSTGUG00000009082	ENSTGUT00000009472	ENSTGUP00000009373	ENSTGUP00000009373.1		0	0	ENSMGAG00000011043	ENSMGAT00000012402	ENSMGAP00000011524	ENSMGAP00000011524.2									0	0	ENSMUSG00000032842	ENSMUST00000167360	ENSMUSP00000131843	ENSMUSP00000131843.1	Abcc10	0	0	ENSG00000124574	ENST00000372530	ENSP00000361608	ENSP00000361608.4	ABCC10
ENSAPLG00000009046	ENSAPLT00000009507	ABCC6	0	0	ENSGALG00000038152	ENSGALT00000048627	ENSGALP00000053657.1	ENSGALP00000053657	ABCC6	0	0	ENSTGUG00000005678	ENSTGUT00000005974	ENSTGUP00000005915	ENSTGUP00000005915.1		0	0	ENSMGAG00000007379	ENSMGAT00000008484	ENSMGAP00000007703	ENSMGAP00000007703.2	ABCC6	0	0	ENSFALG00000014053	ENSFALT00000014730	ENSFALP00000014666		ENSFALP00000014666.1	0	0	ENSMUSG00000030834	ENSMUST00000002850	ENSMUSP00000002850	ENSMUSP00000002850.5	Abcc6	0	0	ENSG00000091262	ENST00000205557	ENSP00000205557	ENSP00000205557.7	ABCC6
ENSAPLG00000005840	ENSAPLT00000006035	ABCF1																																				1.64e-44	1.39e-43	ENSG00000225989	ENST00000456791	ENSP00000397199	ENSP00000397199.2	ABCF1
ENSAPLG00000001479	ENSAPLT00000001469	Abl1																													4.35e-28	1.93e-27	ENSMUSG00000026842	ENSMUST00000142554	ENSMUSP00000142123	ENSMUSP00000142123.1	Abl1
ENSAPLG00000000697	ENSAPLT00000000671	AC008560.1	1.08e-162	5.19e-162	ENSGALG00000031991	ENSGALT00000071193	ENSGALP00000046721.1	ENSGALP00000046721									5.19e-163	4.5e-162	ENSMGAG00000016007	ENSMGAT00000017920	ENSMGAP00000016946	ENSMGAP00000016946.1																1e-93	1.9e-93	ENSG00000253251	ENST00000510585	ENSP00000424007	ENSP00000424007.2	AC008560.1
ENSAPLG00000007401	ENSAPLT00000007711	Accs	0	0	ENSGALG00000033730	ENSGALT00000057586	ENSGALP00000057472.1	ENSGALP00000057472		0	0	ENSTGUG00000010232	ENSTGUT00000010678	ENSTGUP00000010567	ENSTGUP00000010567.1		0	0	ENSMGAG00000010485	ENSMGAT00000011767	ENSMGAP00000010902	ENSMGAP00000010902.2		0	0	ENSFALG00000012325	ENSFALT00000012951	ENSFALP00000012900		ENSFALP00000012900.1	0	0	ENSMUSG00000040272	ENSMUST00000111246	ENSMUSP00000106877	ENSMUSP00000106877.1	Accs	0	0	ENSG00000110455	ENST00000263776	ENSP00000263776	ENSP00000263776.8	ACCS
ENSAPLG00000013319	ENSAPLT00000013860	Acin1																													4.03e-16	5.55e-17	ENSMUSG00000022185	ENSMUST00000147714	ENSMUSP00000119080	ENSMUSP00000119080.1	Acin1	4.81e-13	7.64e-19	ENSG00000100813	ENST00000457657	ENSP00000405677	ENSP00000405677.1	ACIN1
ENSAPLG00000007409	ENSAPLT00000007704	Acot3	0	0	ENSGALG00000009292	ENSGALT00000047068	ENSGALP00000055840.1	ENSGALP00000055840		0	0	ENSTGUG00000011215	ENSTGUT00000011687	ENSTGUP00000011562	ENSTGUP00000011562.1		0	0	ENSMGAG00000011665	ENSMGAT00000013111	ENSMGAP00000012223	ENSMGAP00000012223.1		3.99e-173	9.88e-178	ENSFALG00000005508	ENSFALT00000005757	ENSFALP00000005730		ENSFALP00000005730.1	2.83e-178	1.29e-167	ENSMUSG00000021228	ENSMUST00000120927	ENSMUSP00000112678	ENSMUSP00000112678.1	Acot3	0	0	ENSG00000184227	ENST00000311148	ENSP00000311224	ENSP00000311224.4	ACOT1
ENSAPLG00000002999	ENSAPLT00000003125	Acsl6	0	0	ENSGALG00000006644	ENSGALT00000010736	ENSGALP00000010722.5	ENSGALP00000010722		0	0	ENSTGUG00000001326	ENSTGUT00000001398	ENSTGUP00000001385	ENSTGUP00000001385.1		0	0	ENSMGAG00000008698	ENSMGAT00000009821	ENSMGAP00000009009	ENSMGAP00000009009.2		0	0	ENSFALG00000001062	ENSFALT00000001153	ENSFALP00000001147		ENSFALP00000001147.1	0	0	ENSMUSG00000020333	ENSMUST00000108905	ENSMUSP00000104533	ENSMUSP00000104533.3	Acsl6	0	0	ENSG00000164398	ENST00000379264	ENSP00000368566	ENSP00000368566.2	ACSL6
ENSAPLG00000005168	ENSAPLT00000005339	Actb																													0	0	ENSMUSG00000029580	ENSMUST00000167721	ENSMUSP00000127663	ENSMUSP00000127663.1	Actb
ENSAPLG00000004785	ENSAPLT00000004973	Actr3b	0	0	ENSGALG00000006292	ENSGALT00000010164	ENSGALP00000010150.4	ENSGALP00000010150		0	0	ENSTGUG00000000635	ENSTGUT00000000665	ENSTGUP00000000654	ENSTGUP00000000654.1		0	0	ENSMGAG00000004807	ENSMGAT00000005399	ENSMGAP00000004678	ENSMGAP00000004678.1		0	0	ENSFALG00000006847	ENSFALT00000007177	ENSFALP00000007146		ENSFALP00000007146.1	0	0	ENSMUSG00000056367	ENSMUST00000088244	ENSMUSP00000085578	ENSMUSP00000085578.4	Actr3b	0	0	ENSG00000133627	ENST00000256001	ENSP00000256001	ENSP00000256001.8	ACTR3B
ENSAPLG00000012495	ENSAPLT00000013042	Acy1	0	0	ENSGALG00000042984	ENSGALT00000085569	ENSGALP00000063067.1	ENSGALP00000063067		0	0	ENSTGUG00000006344	ENSTGUT00000006605	ENSTGUP00000006540	ENSTGUP00000006540.1		0	0	ENSMGAG00000003829	ENSMGAT00000004305	ENSMGAP00000003601	ENSMGAP00000003601.2		0	0	ENSFALG00000008839	ENSFALT00000009260	ENSFALP00000009221		ENSFALP00000009221.1	0	0	ENSMUSG00000023262	ENSMUST00000024031	ENSMUSP00000024031	ENSMUSP00000024031.6	Acy1	0	0	ENSG00000243989	ENST00000404366	ENSP00000384296	ENSP00000384296.2	ACY1
ENSAPLG00000000861	ENSAPLT00000000837	ACYP1	7.69e-30	5.7e-29	ENSGALG00000010307	ENSGALT00000037727	ENSGALP00000036932.2	ENSGALP00000036932	ACYP1	2.67e-28	4.01e-27	ENSTGUG00000012209	ENSTGUT00000012712	ENSTGUP00000012573	ENSTGUP00000012573.1	ACYP1	2.16e-29	2.81e-28	ENSMGAG00000012741	ENSMGAT00000014333	ENSMGAP00000013426	ENSMGAP00000013426.2	ACYP1	3.3e-28	4.49e-27	ENSFALG00000006347	ENSFALT00000006647	ENSFALP00000006618	ACYP1	ENSFALP00000006618.1
ENSAPLG00000013050	ENSAPLT00000013690	ADAMDEC1	0	0	ENSGALG00000000357	ENSGALT00000000481	ENSGALP00000000480.6	ENSGALP00000000480	ADAMDEC1
ENSAPLG00000004481	ENSAPLT00000004663	ADD3	0	0	ENSGALG00000008542	ENSGALT00000013918	ENSGALP00000013902.1	ENSGALP00000013902	ADD3	0	0	ENSTGUG00000010566	ENSTGUT00000011038	ENSTGUP00000010924	ENSTGUP00000010924.1		0	0	ENSMGAG00000010717	ENSMGAT00000012034	ENSMGAP00000011165	ENSMGAP00000011165.1	ADD3	0	0	ENSFALG00000002315	ENSFALT00000002424	ENSFALP00000002412	ADD3	ENSFALP00000002412.1	0	0	ENSMUSG00000025026	ENSMUST00000025999	ENSMUSP00000025999	ENSMUSP00000025999.6	Add3	0	0	ENSG00000148700	ENST00000356080	ENSP00000348381	ENSP00000348381.4	ADD3
ENSAPLG00000014657	ENSAPLT00000015272	ADGB								2.4e-117	6.04e-117	ENSTGUG00000010743	ENSTGUT00000011192	ENSTGUP00000011072	ENSTGUP00000011072.1		0	0	ENSMGAG00000012559	ENSMGAT00000014131	ENSMGAP00000013228	ENSMGAP00000013228.2																6.95e-171	1.87e-176	ENSG00000118492	ENST00000367490	ENSP00000356460	ENSP00000356460.1	ADGB
ENSAPLG00000014533	ENSAPLT00000015139	ADGB	0	0	ENSGALG00000012317	ENSGALT00000020126	ENSGALP00000020099.5	ENSGALP00000020099	ADGB	0	0	ENSTGUG00000010747	ENSTGUT00000011199	ENSTGUP00000011079	ENSTGUP00000011079.1									0	0	ENSFALG00000013099	ENSFALT00000013722	ENSFALP00000013666	ADGB	ENSFALP00000013666.1	0	0	ENSMUSG00000050994	ENSMUST00000179956	ENSMUSP00000136386	ENSMUSP00000136386.1	Adgb	0	0	ENSG00000118492	ENST00000397944	ENSP00000381036	ENSP00000381036.3	ADGB
ENSAPLG00000014948	ENSAPLT00000015567	Adgre4																													1.11e-84	3.14e-97	ENSMUSG00000032915	ENSMUST00000025004	ENSMUSP00000025004	ENSMUSP00000025004.6	Adgre4	2.1e-78	7.9e-75	ENSG00000131355	ENST00000599900	ENSP00000471853	ENSP00000471853.1	ADGRE3
ENSAPLG00000013300	ENSAPLT00000013843	Adgrv1	2.7e-174	6.03e-170	ENSGALG00000032066	ENSGALT00000071697	ENSGALP00000047771.1	ENSGALP00000047771									4.82e-79	1.86e-86	ENSMGAG00000016887	ENSMGAT00000018847	ENSMGAP00000019756	ENSMGAP00000019756.1									8.24e-141	3.83e-140	ENSMUSG00000069170	ENSMUST00000224088	ENSMUSP00000153419	ENSMUSP00000153419.1	Adgrv1	1.31e-144	3.32e-150	ENSG00000164199	ENST00000640815	ENSP00000491767	ENSP00000491767.1	ADGRV1
ENSAPLG00000016148	ENSAPLT00000016859	Adipor1	0	0	ENSGALG00000000094	ENSGALT00000000132	ENSGALP00000000131.3	ENSGALP00000000131		0	0	ENSTGUG00000001415	ENSTGUT00000001476	ENSTGUP00000001463	ENSTGUP00000001463.1		0	0	ENSMGAG00000005370	ENSMGAT00000006010	ENSMGAP00000005277	ENSMGAP00000005277.2		0	0	ENSFALG00000002406	ENSFALT00000002521	ENSFALP00000002509		ENSFALP00000002509.1	0	0	ENSMUSG00000026457	ENSMUST00000112237	ENSMUSP00000107856	ENSMUSP00000107856.1	Adipor1	0	0	ENSG00000159346	ENST00000340990	ENSP00000341785	ENSP00000341785.5	ADIPOR1
ENSAPLG00000013694	ENSAPLT00000014257	Adora3	7.74e-168	2.13e-157	ENSGALG00000001462	ENSGALT00000002217	ENSGALP00000002215.5	ENSGALP00000002215									2.3e-157	2.71e-138	ENSMGAG00000004569	ENSMGAT00000020711	ENSMGAP00000017791	ENSMGAP00000017791.1		1.05e-136	1.3e-119	ENSFALG00000000655	ENSFALT00000000680	ENSFALP00000000676		ENSFALP00000000676.1	2.69e-117	4.53e-120	ENSMUSG00000000562	ENSMUST00000000574	ENSMUSP00000000574	ENSMUSP00000000574.1	Adora3	7.4e-125	3.23e-124	ENSG00000282608	ENST00000241356	ENSP00000241356	ENSP00000241356.4	ADORA3
ENSAPLG00000006478	ENSAPLT00000006706	AEN	8.36e-33	1.21e-42	ENSGALG00000044204	ENSGALT00000085338	ENSGALP00000060217.1	ENSGALP00000060217	AEN								3.98e-36	1.34e-46	ENSMGAG00000008752	ENSMGAT00000009793	ENSMGAP00000008981	ENSMGAP00000008981.1	AEN
ENSAPLG00000003660	ENSAPLT00000003772	AFF2	0	0	ENSGALG00000009168	ENSGALT00000014934	ENSGALP00000014918.6	ENSGALP00000014918	AFF2	0	0	ENSTGUG00000004690	ENSTGUT00000004911	ENSTGUP00000004862	ENSTGUP00000004862.1	AFF2	0	0	ENSMGAG00000008246	ENSMGAT00000009243	ENSMGAP00000008446	ENSMGAP00000008446.2		0	0	ENSFALG00000012089	ENSFALT00000012675	ENSFALP00000012625	AFF2	ENSFALP00000012625.1	8.95e-112	6.78e-122	ENSMUSG00000031189	ENSMUST00000033532	ENSMUSP00000033532	ENSMUSP00000033532.6	Aff2	7.41e-128	1.19e-123	ENSG00000155966	ENST00000370460	ENSP00000359489	ENSP00000359489.2	AFF2
ENSAPLG00000001395	ENSAPLT00000001461	AGTPBP1															0	0	ENSMGAG00000006444	ENSMGAT00000007224	ENSMGAP00000006471	ENSMGAP00000006471.2	AGTPBP1
ENSAPLG00000008769	ENSAPLT00000009156	Ahr	0	0	ENSGALG00000010836	ENSGALT00000017616	ENSGALP00000017595.4	ENSGALP00000017595		0	0	ENSTGUG00000002585	ENSTGUT00000002693	ENSTGUP00000002665	ENSTGUP00000002665.1		0	0	ENSMGAG00000010174	ENSMGAT00000011418	ENSMGAP00000010559	ENSMGAP00000010559.2									0	0	ENSMUSG00000019256	ENSMUST00000116436	ENSMUSP00000112137	ENSMUSP00000112137.2	Ahr	0	0	ENSG00000106546	ENST00000463496	ENSP00000436466	ENSP00000436466.1	AHR
ENSAPLG00000005498	ENSAPLT00000005687	AHSA2	1.13e-161	5.18e-161	ENSGALG00000004483	ENSGALT00000087868	ENSGALP00000058692.1	ENSGALP00000058692		4.75e-157	4.28e-156	ENSTGUG00000006674	ENSTGUT00000006943	ENSTGUP00000006874	ENSTGUP00000006874.1	AHSA2	5.45e-164	3.41e-163	ENSMGAG00000001569	ENSMGAT00000001734	ENSMGAP00000001083	ENSMGAP00000001083.1		2.09e-155	1.3e-154	ENSFALG00000011014	ENSFALT00000011551	ENSFALP00000011504		ENSFALP00000011504.1	6.58e-112	1.34e-111	ENSMUSG00000020288	ENSMUST00000109539	ENSMUSP00000105166	ENSMUSP00000105166.1	Ahsa2
ENSAPLG00000001392	ENSAPLT00000001382	AIRE																																				1.4e-15	3.25e-14	ENSG00000160224	ENST00000291582	ENSP00000291582	ENSP00000291582.5	AIRE
ENSAPLG00000014528	ENSAPLT00000015147	AK4	6.16e-81	3.58e-80	ENSGALG00000011035	ENSGALT00000017973	ENSGALP00000017952.4	ENSGALP00000017952	AK4								5.08e-81	4.1e-80	ENSMGAG00000011832	ENSMGAT00000013308	ENSMGAP00000012418	ENSMGAP00000012418.1	AK4
ENSAPLG00000007058	ENSAPLT00000007315	AK4								9.02e-62	1.92e-60	ENSTGUG00000010010	ENSTGUT00000010433	ENSTGUP00000010324	ENSTGUP00000010324.1	AK4
ENSAPLG00000008181	ENSAPLT00000008492	Ak6	1.89e-99	5.7e-99	ENSGALG00000004187	ENSGALT00000006654	ENSGALP00000006643.3	ENSGALP00000006643									9.69e-100	3.81e-101	ENSMGAG00000001600	ENSMGAT00000001746	ENSMGAP00000001095	ENSMGAP00000001095.1		6.63e-89	3.19e-97	ENSFALG00000004104	ENSFALT00000004296	ENSFALP00000004275		ENSFALP00000004275.1	2.17e-78	4.56e-86	ENSMUSG00000078941	ENSMUST00000084721	ENSMUSP00000081772	ENSMUSP00000081772.6	Ak6	6.78e-81	6.49e-88	ENSG00000276463	ENST00000615404	ENSP00000478935	ENSP00000478935.1	TAF9
ENSAPLG00000010960	ENSAPLT00000011405	AKAP14	6.47e-45	1.79e-44	ENSGALG00000020261	ENSGALT00000059229	ENSGALP00000051664.1	ENSGALP00000051664		3.89e-62	1.83e-61	ENSTGUG00000003440	ENSTGUT00000003580	ENSTGUP00000003544	ENSTGUP00000003544.1		1.24e-84	7.14e-84	ENSMGAG00000007709	ENSMGAT00000008630	ENSMGAP00000007847	ENSMGAP00000007847.1	AKAP14	6.32e-65	2.46e-51	ENSFALG00000001561	ENSFALT00000001632	ENSFALP00000001623	AKAP14	ENSFALP00000001623.1	1.81e-32	8.23e-31	ENSMUSG00000036551	ENSMUST00000046557	ENSMUSP00000048773	ENSMUSP00000048773.5	Akap14	3.72e-25	5.42e-25	ENSG00000186471	ENST00000371431	ENSP00000360485	ENSP00000360485.3	AKAP14
ENSAPLG00000006575	ENSAPLT00000006814	AKAP2	0	0	ENSGALG00000015656	ENSGALT00000077603	ENSGALP00000052514.1	ENSGALP00000052514		0	0	ENSTGUG00000001233	ENSTGUT00000001286	ENSTGUP00000001274	ENSTGUP00000001274.1	AKAP2	0	0	ENSMGAG00000016093	ENSMGAT00000018007	ENSMGAP00000017033	ENSMGAP00000017033.1		0	0	ENSFALG00000000116	ENSFALT00000000122	ENSFALP00000000121		ENSFALP00000000121.1	1.77e-178	0	ENSMUSG00000038729	ENSMUST00000043456	ENSMUSP00000048678	ENSMUSP00000048678.5	Akap2	0	0	ENSG00000157654	ENST00000374530	ENSP00000363654	ENSP00000363654.3	PALM2-AKAP2
ENSAPLG00000007188	ENSAPLT00000007488	AKAP8															2.78e-124	2.55e-132	ENSMGAG00000009065	ENSMGAT00000010186	ENSMGAP00000009365	ENSMGAP00000009365.2	AKAP8								2.96e-161	0	ENSMUSG00000024045	ENSMUST00000002699	ENSMUSP00000002699	ENSMUSP00000002699.5	Akap8	1.39e-154	6.16e-173	ENSG00000105127	ENST00000269701	ENSP00000269701	ENSP00000269701.1	AKAP8
ENSAPLG00000013599	ENSAPLT00000014181	Akap8l																													1.49e-157	3.67e-146	ENSMUSG00000002625	ENSMUST00000050214	ENSMUSP00000051389	ENSMUSP00000051389.7	Akap8l	3.48e-163	1e-145	ENSG00000011243	ENST00000397410	ENSP00000380557	ENSP00000380557.3	AKAP8L
ENSAPLG00000006632	ENSAPLT00000006934	AKAP9								0	0	ENSTGUG00000001443	ENSTGUT00000001503	ENSTGUP00000001490	ENSTGUP00000001490.1		0	0	ENSMGAG00000008551	ENSMGAT00000009626	ENSMGAP00000008822	ENSMGAP00000008822.2		0	0	ENSFALG00000010490	ENSFALT00000010992	ENSFALP00000010948	AKAP9	ENSFALP00000010948.1	0	0	ENSMUSG00000040407	ENSMUST00000044492	ENSMUSP00000046129	ENSMUSP00000046129.8	Akap9	0	0	ENSG00000127914	ENST00000356239	ENSP00000348573	ENSP00000348573.3	AKAP9
ENSAPLG00000013750	ENSAPLT00000014322	Aknad1																						2.07e-101	4.22e-99	ENSFALG00000002686	ENSFALT00000002807	ENSFALP00000002795		ENSFALP00000002795.1	9.51e-12	4.74e-11	ENSMUSG00000049565	ENSMUST00000133931	ENSMUSP00000121755	ENSMUSP00000121755.2	Akd1	1.38e-45	2.22e-37	ENSG00000162641	ENST00000461774	ENSP00000433889	ENSP00000433889.1	AKNAD1
ENSAPLG00000006235	ENSAPLT00000006530	AKR1B1	0	0	ENSGALG00000045122	ENSGALT00000021332	ENSGALP00000021301.4	ENSGALP00000021301	AKR1B1	0	0	ENSTGUG00000012479	ENSTGUT00000013000	ENSTGUP00000012853	ENSTGUP00000012853.1		0	0	ENSMGAG00000013513	ENSMGAT00000015216	ENSMGAP00000014288	ENSMGAP00000014288.2		0	0	ENSFALG00000009589	ENSFALT00000010034	ENSFALP00000009994		ENSFALP00000009994.1	2.19e-167	3.67e-167	ENSMUSG00000001642	ENSMUST00000102980	ENSMUSP00000100045	ENSMUSP00000100045.4	Akr1b3	3.35e-174	3.92e-174	ENSG00000085662	ENST00000285930	ENSP00000285930	ENSP00000285930.3	AKR1B1
ENSAPLG00000014206	ENSAPLT00000014844	AKR7A2	3.07e-135	7.8e-135	ENSGALG00000004005	ENSGALT00000006382	ENSGALP00000006372.3	ENSGALP00000006372		0	0	ENSTGUG00000016951	ENSTGUT00000017630	ENSTGUP00000017247	ENSTGUP00000017247.1	AKR7A2	0	0	ENSMGAG00000005392	ENSMGAT00000006022	ENSMGAP00000005290	ENSMGAP00000005290.2		0	0	ENSFALG00000010615	ENSFALT00000011118	ENSFALP00000011073		ENSFALP00000011073.1	4.06e-156	1.02e-155	ENSMUSG00000028743	ENSMUST00000073787	ENSMUSP00000073459	ENSMUSP00000073459.6	Akr7a5	8.67e-154	1.86e-153	ENSG00000053371	ENST00000235835	ENSP00000235835	ENSP00000235835.3	AKR7A2
ENSAPLG00000008579	ENSAPLT00000008975	Aldh2	0	0	ENSGALG00000004725	ENSGALT00000007523	ENSGALP00000007511.5	ENSGALP00000007511		0	0	ENSTGUG00000006552	ENSTGUT00000006873	ENSTGUP00000006805	ENSTGUP00000006805.1		0	0	ENSMGAG00000005346	ENSMGAT00000006016	ENSMGAP00000005283	ENSMGAP00000005283.1		0	0	ENSFALG00000008993	ENSFALT00000009422	ENSFALP00000009382		ENSFALP00000009382.1	0	0	ENSMUSG00000029455	ENSMUST00000031411	ENSMUSP00000031411	ENSMUSP00000031411.8	Aldh2	0	0	ENSG00000111275	ENST00000261733	ENSP00000261733	ENSP00000261733.2	ALDH2
ENSAPLG00000002714	ENSAPLT00000002758	ALDH3A1								0	0	ENSTGUG00000007154	ENSTGUT00000007474	ENSTGUP00000007399	ENSTGUP00000007399.1		0	0	ENSMGAG00000006870	ENSMGAT00000019899	ENSMGAP00000018504	ENSMGAP00000018504.1	ALDH3A1
ENSAPLG00000004058	ENSAPLT00000004152	Alg1	1.31e-164	5.23e-164	ENSGALG00000002067	ENSGALT00000003218	ENSGALP00000003213.4	ENSGALP00000003213		0	1.32e-174	ENSTGUG00000003443	ENSTGUT00000003599	ENSTGUP00000003562	ENSTGUP00000003562.1									0	3.43e-174	ENSFALG00000004659	ENSFALT00000004890	ENSFALP00000004866		ENSFALP00000004866.1	1.21e-152	5.06e-152	ENSMUSG00000039427	ENSMUST00000100196	ENSMUSP00000097770	ENSMUSP00000097770.2	Alg1	4.45e-157	7.35e-157	ENSG00000033011	ENST00000262374	ENSP00000262374	ENSP00000262374.4	ALG1
ENSAPLG00000016352	ENSAPLT00000017064	Alg10b	0	0	ENSGALG00000040272	ENSGALT00000070013	ENSGALP00000052802.1	ENSGALP00000052802		0	0	ENSTGUG00000003649	ENSTGUT00000003793	ENSTGUP00000003751	ENSTGUP00000003751.1		0	0	ENSMGAG00000007514	ENSMGAT00000008416	ENSMGAP00000007636	ENSMGAP00000007636.1		0	0	ENSFALG00000010049	ENSFALT00000010522	ENSFALP00000010480		ENSFALP00000010480.1	0	0	ENSMUSG00000075470	ENSMUST00000100309	ENSMUSP00000097882	ENSMUSP00000097882.1	Alg10b	0	0	ENSG00000139133	ENST00000266483	ENSP00000266483	ENSP00000266483.2	ALG10
ENSAPLG00000010209	ENSAPLT00000010634	Alg13	2.26e-75	1.01e-74	ENSGALG00000030718	ENSGALT00000060920	ENSGALP00000057325.1	ENSGALP00000057325		2.43e-63	1.3e-62	ENSTGUG00000006174	ENSTGUT00000006402	ENSTGUP00000006338	ENSTGUP00000006338.1																1.51e-62	3.8e-62	ENSMUSG00000041718	ENSMUST00000070801	ENSMUSP00000068403	ENSMUSP00000068403.4	Alg13	1.31e-62	2.3e-62	ENSG00000101901	ENST00000371979	ENSP00000361047	ENSP00000361047.3	ALG13
ENSAPLG00000004285	ENSAPLT00000004411	Alg9								0	0	ENSTGUG00000000331	ENSTGUT00000000345	ENSTGUP00000000340	ENSTGUP00000000340.1		0	0	ENSMGAG00000004749	ENSMGAT00000005314	ENSMGAP00000004594	ENSMGAP00000004594.2		0	0	ENSFALG00000006166	ENSFALT00000006468	ENSFALP00000006439		ENSFALP00000006439.1	0	0	ENSMUSG00000032059	ENSMUST00000034561	ENSMUSP00000034561	ENSMUSP00000034561.4	Alg9	0	0	ENSG00000258529	ENST00000622211	ENSP00000482396	ENSP00000482396.1	AP001781.3
ENSAPLG00000005998	ENSAPLT00000006216	Alms1	7.42e-136	6.18e-138	ENSGALG00000044620	ENSGALT00000089783	ENSGALP00000059752.1	ENSGALP00000059752																1.1e-08	0.000323	ENSFALG00000012655	ENSFALT00000013266	ENSFALP00000013210		ENSFALP00000013210.1	2.91e-25	2.74e-24	ENSMUSG00000063810	ENSMUST00000072018	ENSMUSP00000071904	ENSMUSP00000071904.5	Alms1	4.62e-32	5.7e-31	ENSG00000116127	ENST00000484298	ENSP00000478155	ENSP00000478155.1	ALMS1
ENSAPLG00000002149	ENSAPLT00000002144	AMIGO3																						3.86e-140	7.88e-131	ENSFALG00000014350	ENSFALT00000015030	ENSFALP00000014965	AMIGO3	ENSFALP00000014965.1
ENSAPLG00000015681	ENSAPLT00000016383	Amy2a2	0	0	ENSGALG00000005147	ENSGALT00000008265	ENSGALP00000008251.3	ENSGALP00000008251		0	0	ENSTGUG00000004806	ENSTGUT00000005040	ENSTGUP00000004990	ENSTGUP00000004990.1		0	0	ENSMGAG00000006347	ENSMGAT00000020801	ENSMGAP00000017677	ENSMGAP00000017677.1		0	0	ENSFALG00000002583	ENSFALT00000002699	ENSFALP00000002687		ENSFALP00000002687.1	0	0	ENSMUSG00000096569	ENSMUST00000098667	ENSMUSP00000096264	ENSMUSP00000096264.3	Amy2a2	0	0	ENSG00000243480	ENST00000622339	ENSP00000481450	ENSP00000481450.1	AMY2A
ENSAPLG00000002418	ENSAPLT00000002480	Ankhd1								0	0	ENSTGUG00000001656	ENSTGUT00000001739	ENSTGUP00000001723	ENSTGUP00000001723.1																0	0	ENSMUSG00000024483	ENSMUST00000142977	ENSMUSP00000120290	ENSMUSP00000120290.1	Ankhd1	0	0	ENSG00000131503	ENST00000360839	ENSP00000354085	ENSP00000354085.2	ANKHD1
ENSAPLG00000004753	ENSAPLT00000004959	Ankrd26								0	0	ENSTGUG00000004698	ENSTGUT00000004903	ENSTGUP00000004854	ENSTGUP00000004854.1		0	0	ENSMGAG00000008756	ENSMGAT00000009846	ENSMGAP00000009033	ENSMGAP00000009033.2		0	0	ENSFALG00000010011	ENSFALT00000010492	ENSFALP00000010450		ENSFALP00000010450.1	0	0	ENSMUSG00000007827	ENSMUST00000112830	ENSMUSP00000108449	ENSMUSP00000108449.1	Ankrd26	0	0	ENSG00000107890	ENST00000436985	ENSP00000405112	ENSP00000405112.2	ANKRD26
ENSAPLG00000006971	ENSAPLT00000007229	Ankrd31																													1.24e-107	1.26e-112	ENSMUSG00000109561	ENSMUST00000208758	ENSMUSP00000146720	ENSMUSP00000146720.1	Ankrd31
ENSAPLG00000015126	ENSAPLT00000015769	Ankrd40	2.21e-179	1.23e-160	ENSGALG00000007389	ENSGALT00000011948	ENSGALP00000011934.3	ENSGALP00000011934		1.21e-166	2.24e-156	ENSTGUG00000009204	ENSTGUT00000009592	ENSTGUP00000009491	ENSTGUP00000009491.1		1.97e-104	7.8e-104	ENSMGAG00000008693	ENSMGAT00000009738	ENSMGAP00000008928	ENSMGAP00000008928.2		1.88e-159	4.6e-144	ENSFALG00000001393	ENSFALT00000001460	ENSFALP00000001451		ENSFALP00000001451.1	2.5e-119	9.34e-105	ENSMUSG00000020864	ENSMUST00000107818	ENSMUSP00000103448	ENSMUSP00000103448.2	Ankrd40	1.42e-122	9.73e-104	ENSG00000154945	ENST00000285243	ENSP00000285243	ENSP00000285243.6	ANKRD40
ENSAPLG00000015535	ENSAPLT00000016183	ANKRD40	4.35e-107	1.18e-107	ENSGALG00000026189	ENSGALT00000045234	ENSGALP00000041530.2	ENSGALP00000041530	ANKRD40								2.03e-66	1.39e-66	ENSMGAG00000008652	ENSMGAT00000009683	ENSMGAP00000008874	ENSMGAP00000008874.2
ENSAPLG00000010638	ENSAPLT00000011070	ANKRD42	5.71e-81	1.17e-77	ENSGALG00000017250	ENSGALT00000027885	ENSGALP00000027832.5	ENSGALP00000027832		1.69e-70	3.67e-68	ENSTGUG00000012948	ENSTGUT00000013485	ENSTGUP00000013334	ENSTGUP00000013334.1	ANKRD42	1.48e-80	8.78e-71	ENSMGAG00000015232	ENSMGAT00000017134	ENSMGAP00000016162	ENSMGAP00000016162.2	ANKRD42	5.67e-67	2.31e-65	ENSFALG00000007744	ENSFALT00000008111	ENSFALP00000008078	ANKRD42	ENSFALP00000008078.1	1.25e-44	4.66e-39	ENSMUSG00000041343	ENSMUST00000056106	ENSMUSP00000061208	ENSMUSP00000061208.7	Ankrd42	4.6e-48	9.65e-39	ENSG00000137494	ENST00000531895	ENSP00000434666	ENSP00000434666.1	ANKRD42
ENSAPLG00000015350	ENSAPLT00000015994	ANKRD54	4.55e-122	2.61e-121	ENSGALG00000037235	ENSGALT00000063338	ENSGALP00000054700.1	ENSGALP00000054700		5.3e-119	5.35e-118	ENSTGUG00000010502	ENSTGUT00000010947	ENSTGUP00000010834	ENSTGUP00000010834.1	ANKRD54	4.16e-121	3.97e-120	ENSMGAG00000012479	ENSMGAT00000014043	ENSMGAP00000013141	ENSMGAP00000013141.2	ANKRD54	1.63e-118	1.3e-117	ENSFALG00000012782	ENSFALT00000013402	ENSFALP00000013346	ANKRD54	ENSFALP00000013346.1	2.98e-108	4.23e-108	ENSMUSG00000033055	ENSMUST00000040676	ENSMUSP00000047042	ENSMUSP00000047042.4	Ankrd54	1.6e-107	2.67e-107	ENSG00000100124	ENST00000215941	ENSP00000215941	ENSP00000215941.4	ANKRD54
ENSAPLG00000005329	ENSAPLT00000005522	ANP32A	3.84e-82	1.04e-86	ENSGALG00000008054	ENSGALT00000074750	ENSGALP00000047276.1	ENSGALP00000047276		7.15e-81	9.61e-84	ENSTGUG00000009670	ENSTGUT00000010107	ENSTGUP00000010000	ENSTGUP00000010000.1	ANP32A	3.03e-81	3.31e-80	ENSMGAG00000010171	ENSMGAT00000011408	ENSMGAP00000010549	ENSMGAP00000010549.2									2.48e-73	3.52e-68	ENSMUSG00000032249	ENSMUST00000085519	ENSMUSP00000082652	ENSMUSP00000082652.6	Anp32a	6.59e-79	4.16e-79	ENSG00000140350	ENST00000560303	ENSP00000453838	ENSP00000453838.1	ANP32A
ENSAPLG00000003609	ENSAPLT00000003692	ANP32B	2.55e-108	3.37e-99	ENSGALG00000037483	ENSGALT00000072790	ENSGALP00000045966.1	ENSGALP00000045966	ANP32B	9.9e-81	7.85e-80	ENSTGUG00000000352	ENSTGUT00000000368	ENSTGUP00000000363	ENSTGUP00000000363.1		6.69e-108	3.71e-96	ENSMGAG00000001727	ENSMGAT00000001897	ENSMGAP00000001245	ENSMGAP00000001245.2		1.59e-103	1.14e-98	ENSFALG00000013819	ENSFALT00000014480	ENSFALP00000014420		ENSFALP00000014420.1
ENSAPLG00000005605	ENSAPLT00000005850	ANXA4								0	0	ENSTGUG00000003734	ENSTGUT00000003976	ENSTGUP00000003934	ENSTGUP00000003934.1	ANXA4	1.34e-177	4.45e-177	ENSMGAG00000001788	ENSMGAT00000001930	ENSMGAP00000001277	ENSMGAP00000001277.2	ANXA4								1.25e-169	1.65e-169	ENSMUSG00000029994	ENSMUST00000001187	ENSMUSP00000001187	ENSMUSP00000001187.8	Anxa4	9.57e-172	8.88e-172	ENSG00000196975	ENST00000394295	ENSP00000377833	ENSP00000377833.4	ANXA4
ENSAPLG00000004193	ENSAPLT00000004364	Aoc3	0	0	ENSGALG00000046412	ENSGALT00000084726	ENSGALP00000061506.1	ENSGALP00000061506		0	0	ENSTGUG00000002817	ENSTGUT00000002937	ENSTGUP00000002908	ENSTGUP00000002908.1		0	0	ENSMGAG00000003968	ENSMGAT00000004426	ENSMGAP00000003719	ENSMGAP00000003719.2		0	0	ENSFALG00000000744	ENSFALT00000000773	ENSFALP00000000769		ENSFALP00000000769.1	0	0	ENSMUSG00000019326	ENSMUST00000103105	ENSMUSP00000099394	ENSMUSP00000099394.3	Aoc3	0	0	ENSG00000131471	ENST00000308423	ENSP00000312326	ENSP00000312326.1	AOC3
ENSAPLG00000003316	ENSAPLT00000003375	AP002360.1																																				3.94e-40	7.91e-40	ENSG00000179240	ENST00000530460	ENSP00000489606	ENSP00000489606.1	AP002360.1
ENSAPLG00000001000	ENSAPLT00000000980	AP2S1								6.28e-20	1.05e-18	ENSTGUG00000015127	ENSTGUT00000015737	ENSTGUP00000015476	ENSTGUP00000015476.1	AP2S1								2.98e-10	1.68e-09	ENSFALG00000014644	ENSFALT00000015324	ENSFALP00000015259		ENSFALP00000015259.1	2.35e-19	1.1e-18	ENSMUSG00000008036	ENSMUST00000205590	ENSMUSP00000146095	ENSMUSP00000146095.1	Ap2s1
ENSAPLG00000013675	ENSAPLT00000014333	AP3B1	0	0	ENSGALG00000004390	ENSGALT00000006998	ENSGALP00000006987.4	ENSGALP00000006987	AP3B1	0	0	ENSTGUG00000003895	ENSTGUT00000004118	ENSTGUP00000004073	ENSTGUP00000004073.1	AP3B1								0	0	ENSFALG00000009993	ENSFALT00000010464	ENSFALP00000010422	AP3B1	ENSFALP00000010422.1	0	0	ENSMUSG00000021686	ENSMUST00000022196	ENSMUSP00000022196	ENSMUSP00000022196.3	Ap3b1	0	0	ENSG00000132842	ENST00000255194	ENSP00000255194	ENSP00000255194.6	AP3B1
ENSAPLG00000001412	ENSAPLT00000001777	Apc	0	0	ENSGALG00000000220	ENSGALT00000000296	ENSGALP00000000295.5	ENSGALP00000000295		0	0	ENSTGUG00000001015	ENSTGUT00000001051	ENSTGUP00000001039	ENSTGUP00000001039.1		0	0	ENSMGAG00000006760	ENSMGAT00000007558	ENSMGAP00000006801	ENSMGAP00000006801.2		0	0	ENSFALG00000000047	ENSFALT00000000051	ENSFALP00000000051		ENSFALP00000000051.1	0	0	ENSMUSG00000005871	ENSMUST00000079362	ENSMUSP00000078337	ENSMUSP00000078337.5	Apc	0	0	ENSG00000134982	ENST00000508376	ENSP00000427089	ENSP00000427089.2	APC
ENSAPLG00000010823	ENSAPLT00000011260	APEX1								1.15e-36	2.33e-44	ENSTGUG00000014378	ENSTGUT00000014965	ENSTGUP00000014760	ENSTGUP00000014760.1	APEX1	1.73e-22	3.98e-32	ENSMGAG00000015502	ENSMGAT00000017417	ENSMGAP00000016443	ENSMGAP00000016443.1									2.66e-40	3.91e-47	ENSMUSG00000035960	ENSMUST00000049411	ENSMUSP00000042602	ENSMUSP00000042602.5	Apex1	1.36e-40	7.61e-48	ENSG00000100823	ENST00000553681	ENSP00000451327	ENSP00000451327.1	APEX1
ENSAPLG00000006351	ENSAPLT00000006578	APITD1	1.24e-59	3.4e-59	ENSGALG00000024481	ENSGALT00000041394	ENSGALP00000040599.2	ENSGALP00000040599		9.63e-56	5.02e-55	ENSTGUG00000003298	ENSTGUT00000003430	ENSTGUP00000003396	ENSTGUP00000003396.1	APITD1								2.44e-53	1.48e-52	ENSFALG00000007226	ENSFALT00000007572	ENSFALP00000007540		ENSFALP00000007540.1	1.24e-42	1.52e-42	ENSMUSG00000073705	ENSMUST00000030813	ENSMUSP00000030813	ENSMUSP00000030813.3	Cenps	1.48e-45	1.58e-45	ENSG00000175279	ENST00000309048	ENSP00000308583	ENSP00000308583.2	CENPS
ENSAPLG00000006358	ENSAPLT00000006587	APOPT1	8.49e-63	1.13e-57	ENSGALG00000044519	ENSGALT00000088671	ENSGALP00000063903.1	ENSGALP00000063903	APOPT1	5.06e-57	1.59e-49	ENSTGUG00000012869	ENSTGUT00000013402	ENSTGUP00000013252	ENSTGUP00000013252.1	APOPT1								9.18e-56	1.58e-49	ENSFALG00000002865	ENSFALT00000002998	ENSFALP00000002985	APOPT1	ENSFALP00000002985.1	1.25e-47	9.04e-62	ENSMUSG00000037787	ENSMUST00000040519	ENSMUSP00000038865	ENSMUSP00000038865.5	Apopt1	1.16e-46	2.28e-60	ENSG00000256053	ENST00000409074	ENSP00000386485	ENSP00000386485.2	APOPT1
ENSAPLG00000004485	ENSAPLT00000004620	AQP3	0	0	ENSGALG00000002452	ENSGALT00000003868	ENSGALP00000003859.4	ENSGALP00000003859	AQP3	0	0	ENSTGUG00000001667	ENSTGUT00000001737	ENSTGUP00000001721	ENSTGUP00000001721.1	AQP3	2.4e-129	1.08e-128	ENSMGAG00000001744	ENSMGAT00000001958	ENSMGAP00000001305	ENSMGAP00000001305.2	AQP3	0	0	ENSFALG00000010005	ENSFALT00000010474	ENSFALP00000010432	AQP3	ENSFALP00000010432.1	2.57e-174	3.79e-174	ENSMUSG00000028435	ENSMUST00000055327	ENSMUSP00000055110	ENSMUSP00000055110.7	Aqp3	3.75e-173	3.88e-173	ENSG00000165272	ENST00000297991	ENSP00000297991	ENSP00000297991.4	AQP3
ENSAPLG00000004623	ENSAPLT00000004753	AQP7	2.37e-147	1.43e-147	ENSGALG00000018534	ENSGALT00000003866	ENSGALP00000003857.5	ENSGALP00000003857		2.72e-121	7.93e-133	ENSTGUG00000001658	ENSTGUT00000001727	ENSTGUP00000001711	ENSTGUP00000001711.1		8.9e-130	3.36e-130	ENSMGAG00000001674	ENSMGAT00000001875	ENSMGAP00000001223	ENSMGAP00000001223.2		2.61e-117	2.48e-128	ENSFALG00000010012	ENSFALT00000010487	ENSFALP00000010445		ENSFALP00000010445.1								7.64e-77	8.17e-84	ENSG00000165269	ENST00000379507	ENSP00000368821	ENSP00000368821.3	AQP7
ENSAPLG00000005425	ENSAPLT00000005597	ARCN1	3.97e-104	8.53e-103	ENSGALG00000007430	ENSGALT00000012021	ENSGALP00000012007.5	ENSGALP00000012007	ARCN1								2.44e-104	8.02e-103	ENSMGAG00000003774	ENSMGAT00000004228	ENSMGAP00000003524	ENSMGAP00000003524.1	ARCN1	2.76e-104	9.54e-103	ENSFALG00000009912	ENSFALT00000010388	ENSFALP00000010347	ARCN1	ENSFALP00000010347.1	7.26e-104	9.92e-103	ENSMUSG00000032096	ENSMUST00000034607	ENSMUSP00000034607	ENSMUSP00000034607.9	Arcn1	1.25e-107	3.02e-107	ENSG00000095139	ENST00000614498	ENSP00000482114	ENSP00000482114.1	ARCN1
ENSAPLG00000012561	ENSAPLT00000013076	ARCN1								6.32e-75	8.5e-74	ENSTGUG00000000056	ENSTGUT00000000056	ENSTGUP00000000056	ENSTGUP00000000056.1	ARCN1
ENSAPLG00000006312	ENSAPLT00000006558	Arhgap11a	0	0	ENSGALG00000009731	ENSGALT00000044056	ENSGALP00000041861.2	ENSGALP00000041861		0	0	ENSTGUG00000011736	ENSTGUT00000012226	ENSTGUP00000012092	ENSTGUP00000012092.1		0	0	ENSMGAG00000012241	ENSMGAT00000013769	ENSMGAP00000012870	ENSMGAP00000012870.2		0	0	ENSFALG00000005630	ENSFALT00000005901	ENSFALP00000005874		ENSFALP00000005874.1	0	0	ENSMUSG00000041219	ENSMUST00000110949	ENSMUSP00000106574	ENSMUSP00000106574.2	Arhgap11a	0	0	ENSG00000198826	ENST00000361627	ENSP00000355090	ENSP00000355090.3	ARHGAP11A
ENSAPLG00000014166	ENSAPLT00000014808	Arhgap19	0	0	ENSGALG00000007609	ENSGALT00000033235	ENSGALP00000032595.2	ENSGALP00000032595		0	0	ENSTGUG00000009730	ENSTGUT00000010141	ENSTGUP00000010034	ENSTGUP00000010034.1		0	0	ENSMGAG00000009856	ENSMGAT00000019634	ENSMGAP00000018868	ENSMGAP00000018868.1		0	0	ENSFALG00000008462	ENSFALT00000008865	ENSFALP00000008827		ENSFALP00000008827.1	0	0	ENSMUSG00000025154	ENSMUST00000026150	ENSMUSP00000026150	ENSMUSP00000026150.8	Arhgap19	0	0	ENSG00000269891	ENST00000479633	ENSP00000473567	ENSP00000473567.1	ARHGAP19-SLIT1
ENSAPLG00000007670	ENSAPLT00000007957	Arhgap8	0	0	ENSGALG00000019261	ENSGALT00000022983	ENSGALP00000022941.3	ENSGALP00000022941									0	0	ENSMGAG00000013807	ENSMGAT00000015532	ENSMGAP00000014595	ENSMGAP00000014595.2									2.64e-140	1.09e-139	ENSMUSG00000078954	ENSMUST00000006029	ENSMUSP00000006029	ENSMUSP00000006029.4	Arhgap8	2.93e-153	5.74e-153	ENSG00000241484	ENST00000356099	ENSP00000348407	ENSP00000348407.6	ARHGAP8
ENSAPLG00000013274	ENSAPLT00000013812	ARHGAP8																						1.63e-65	1.7e-64	ENSFALG00000002774	ENSFALT00000002908	ENSFALP00000002896		ENSFALP00000002896.1								1.01e-57	1.56e-57	ENSG00000241484	ENST00000412433	ENSP00000402775	ENSP00000402775.1	ARHGAP8
ENSAPLG00000010719	ENSAPLT00000011175	ARHGEF11	0	0	ENSGALG00000039163	ENSGALT00000067188	ENSGALP00000049384.1	ENSGALP00000049384	ARHGEF11								0	0	ENSMGAG00000014176	ENSMGAT00000015940	ENSMGAP00000014996	ENSMGAP00000014996.2	ARHGEF11								0	0	ENSMUSG00000041977	ENSMUST00000039476	ENSMUSP00000039900	ENSMUSP00000039900.8	Arhgef11	0	0	ENSG00000132694	ENST00000368194	ENSP00000357177	ENSP00000357177.3	ARHGEF11
ENSAPLG00000015732	ENSAPLT00000016437	Arhgef18															0	0	ENSMGAG00000005142	ENSMGAT00000005757	ENSMGAP00000005031	ENSMGAP00000005031.2									0	0	ENSMUSG00000004568	ENSMUST00000004684	ENSMUSP00000004684	ENSMUSP00000004684.6	Arhgef18
ENSAPLG00000002594	ENSAPLT00000002659	Arhgef5	0	0	ENSGALG00000017276	ENSGALT00000027929	ENSGALP00000027876.5	ENSGALP00000027876		0	0	ENSTGUG00000011885	ENSTGUT00000012389	ENSTGUP00000012254	ENSTGUP00000012254.1		0	0	ENSMGAG00000013903	ENSMGAT00000015645	ENSMGAP00000014707	ENSMGAP00000014707.2		0	0	ENSFALG00000004577	ENSFALT00000004794	ENSFALP00000004770		ENSFALP00000004770.1	0	0	ENSMUSG00000033542	ENSMUST00000031750	ENSMUSP00000031750	ENSMUSP00000031750.6	Arhgef5	0	0	ENSG00000050327	ENST00000056217	ENSP00000056217	ENSP00000056217.5	ARHGEF5
ENSAPLG00000014172	ENSAPLT00000014754	ARL16								1.36e-18	1.18e-14	ENSTGUG00000003409	ENSTGUT00000003542	ENSTGUP00000003506	ENSTGUP00000003506.1	ARL16	2.5e-20	2.76e-15	ENSMGAG00000005714	ENSMGAT00000006385	ENSMGAP00000005645	ENSMGAP00000005645.1	ARL16	2.37e-16	4.68e-15	ENSFALG00000012115	ENSFALT00000012700	ENSFALP00000012650	ARL16	ENSFALP00000012650.1								2.43e-10	7.07e-10	ENSG00000214087	ENST00000573715	ENSP00000458980	ENSP00000458980.2	ARL16
ENSAPLG00000011729	ENSAPLT00000012214	ARL6IP1	2.1e-126	1.44e-125	ENSGALG00000006780	ENSGALT00000082721	ENSGALP00000044389.1	ENSGALP00000044389		7.45e-126	9.12e-125	ENSTGUG00000005889	ENSTGUT00000006120	ENSTGUP00000006061	ENSTGUP00000006061.1	ARL6IP1	4.22e-128	3.2e-127	ENSMGAG00000007732	ENSMGAT00000008680	ENSMGAP00000007894	ENSMGAP00000007894.1		1.16e-127	1.03e-126	ENSFALG00000014049	ENSFALT00000014726	ENSFALP00000014662		ENSFALP00000014662.1	2.25e-114	8.2e-114	ENSMUSG00000030654	ENSMUST00000032888	ENSMUSP00000032888	ENSMUSP00000032888.7	Arl6ip1	3.78e-115	3.71e-106	ENSG00000170540	ENST00000304414	ENSP00000306788	ENSP00000306788.7	ARL6IP1
ENSAPLG00000012097	ENSAPLT00000012591	Armc10	4.57e-154	2.4e-153	ENSGALG00000008288	ENSGALT00000013487	ENSGALP00000013472.6	ENSGALP00000013472		1.18e-100	6.63e-100	ENSTGUG00000002765	ENSTGUT00000002874	ENSTGUP00000002845	ENSTGUP00000002845.1		4.51e-156	3.66e-155	ENSMGAG00000006198	ENSMGAT00000006929	ENSMGAP00000006182	ENSMGAP00000006182.1		1.82e-154	1.59e-153	ENSFALG00000010417	ENSFALT00000010909	ENSFALP00000010865		ENSFALP00000010865.1	1.63e-65	3.84e-58	ENSMUSG00000038525	ENSMUST00000072896	ENSMUSP00000072669	ENSMUSP00000072669.6	Armc10	1.11e-71	1.08e-64	ENSG00000170632	ENST00000441711	ENSP00000413619	ENSP00000413619.2	ARMC10
ENSAPLG00000006788	ENSAPLT00000007037	ARMC7	2.04e-63	1.26e-62	ENSGALG00000007961	ENSGALT00000012930	ENSGALP00000012915.3	ENSGALP00000012915	ARMC7	2.65e-57	9.02e-67	ENSTGUG00000008742	ENSTGUT00000009097	ENSTGUP00000009000	ENSTGUP00000009000.1	ARMC7	1.61e-63	1.56e-62	ENSMGAG00000009358	ENSMGAT00000010486	ENSMGAP00000009655	ENSMGAP00000009655.1	ARMC7	8.66e-56	1.78e-66	ENSFALG00000001229	ENSFALT00000001286	ENSFALP00000001279	ARMC7	ENSFALP00000001279.1	1.71e-38	6.3e-48	ENSMUSG00000057219	ENSMUST00000035240	ENSMUSP00000046120	ENSMUSP00000046120.6	Armc7	5.26e-37	1.22e-46	ENSG00000125449	ENST00000245543	ENSP00000245543	ENSP00000245543.1	ARMC7
ENSAPLG00000012220	ENSAPLT00000012716	ARPC1B																																				4.5e-91	8.58e-91	ENSG00000130429	ENST00000458033	ENSP00000388802	ENSP00000388802.1	ARPC1B
ENSAPLG00000012000	ENSAPLT00000012509	AS3MT	0	0	ENSGALG00000008133	ENSGALT00000013199	ENSGALP00000013184.4	ENSGALP00000013184	AS3MT	1.91e-179	0	ENSTGUG00000010233	ENSTGUT00000010672	ENSTGUP00000010561	ENSTGUP00000010561.1	AS3MT	0	0	ENSMGAG00000010402	ENSMGAT00000011668	ENSMGAP00000010803	ENSMGAP00000010803.1	AS3MT	0	0	ENSFALG00000008732	ENSFALT00000009150	ENSFALP00000009111	AS3MT	ENSFALP00000009111.1	2.27e-139	3.43e-140	ENSMUSG00000003559	ENSMUST00000003655	ENSMUSP00000003655	ENSMUSP00000003655.7	As3mt	1.7e-142	1.11e-151	ENSG00000214435	ENST00000369880	ENSP00000358896	ENSP00000358896.3	AS3MT
ENSAPLG00000002662	ENSAPLT00000002704	ASAH2								0	0	ENSTGUG00000005068	ENSTGUT00000005281	ENSTGUP00000005229	ENSTGUP00000005229.1																							0	0	ENSG00000188611	ENST00000395526	ENSP00000378897	ENSP00000378897.3	ASAH2
ENSAPLG00000009033	ENSAPLT00000009391	ASB13	8.23e-79	2.25e-72	ENSGALG00000008401	ENSGALT00000013685	ENSGALP00000013670.4	ENSGALP00000013670	ASB13															2.27e-77	4.32e-76	ENSFALG00000011684	ENSFALT00000012243	ENSFALP00000012193	ASB13	ENSFALP00000012193.1	1.39e-69	1.4e-68	ENSMUSG00000033781	ENSMUST00000042288	ENSMUSP00000046476	ENSMUSP00000046476.6	Asb13	3.16e-70	8.62e-70	ENSG00000196372	ENST00000459912	ENSP00000433358	ENSP00000433358.1	ASB13
ENSAPLG00000010271	ENSAPLT00000010721	Asb3																													0	0	ENSMUSG00000020305	ENSMUST00000203878	ENSMUSP00000144900	ENSMUSP00000144900.1	Asb3	0	0	ENSG00000270898	ENST00000406625	ENSP00000385085	ENSP00000385085.3	GPR75-ASB3
ENSAPLG00000005436	ENSAPLT00000005705	ASL2	0	0	ENSGALG00000002576	ENSGALT00000080158	ENSGALP00000057554.1	ENSGALP00000057554	ASL2	0	0	ENSTGUG00000018246	ENSTGUT00000019008	ENSTGUP00000018000	ENSTGUP00000018000.1		0	0	ENSMGAG00000004499	ENSMGAT00000005078	ENSMGAP00000004363	ENSMGAP00000004363.1		0	0	ENSFALG00000006731	ENSFALT00000007063	ENSFALP00000007032		ENSFALP00000007032.1	0	0	ENSMUSG00000025533	ENSMUST00000160129	ENSMUSP00000124579	ENSMUSP00000124579.1	Asl	0	0	ENSG00000126522	ENST00000395332	ENSP00000378741	ENSP00000378741.3	ASL
ENSAPLG00000008103	ENSAPLT00000008444	ASPG	0	0	ENSGALG00000011572	ENSGALT00000018877	ENSGALP00000018854.4	ENSGALP00000018854	ASPG	0	0	ENSTGUG00000012891	ENSTGUT00000013424	ENSTGUP00000013274	ENSTGUP00000013274.1	ASPG	0	0	ENSMGAG00000013435	ENSMGAT00000015122	ENSMGAP00000014197	ENSMGAP00000014197.2	ASPG	0	0	ENSFALG00000002919	ENSFALT00000003054	ENSFALP00000003041	ASPG	ENSFALP00000003041.1	0	1.23e-180	ENSMUSG00000037686	ENSMUST00000079400	ENSMUSP00000078369	ENSMUSP00000078369.4	Aspg	0	0	ENSG00000166183	ENST00000551177	ENSP00000450040	ENSP00000450040.1	ASPG
ENSAPLG00000007627	ENSAPLT00000007948	Atad3a	0	0	ENSGALG00000035869	ENSGALT00000075030	ENSGALP00000045897.1	ENSGALP00000045897		0	0	ENSTGUG00000003082	ENSTGUT00000003227	ENSTGUP00000003196	ENSTGUP00000003196.1		0	0	ENSMGAG00000002740	ENSMGAT00000003045	ENSMGAP00000002368	ENSMGAP00000002368.2		0	0	ENSFALG00000009350	ENSFALT00000009788	ENSFALP00000009748		ENSFALP00000009748.1	0	0	ENSMUSG00000029036	ENSMUST00000030903	ENSMUSP00000030903	ENSMUSP00000030903.5	Atad3a	0	0	ENSG00000197785	ENST00000378756	ENSP00000368031	ENSP00000368031.3	ATAD3A
ENSAPLG00000004752	ENSAPLT00000004884	ATG101	2.08e-96	1.71e-95	ENSGALG00000042016	ENSGALT00000059739	ENSGALP00000047992.1	ENSGALP00000047992	ATG101	8.89e-96	1.39e-94	ENSTGUG00000016801	ENSTGUT00000017460	ENSTGUP00000017089	ENSTGUP00000017089.1	ATG101								8.64e-96	1.27e-94	ENSFALG00000000102	ENSFALT00000000106	ENSFALP00000000105	ATG101	ENSFALP00000000105.1	1.58e-87	6.81e-87	ENSMUSG00000037204	ENSMUST00000048393	ENSMUSP00000045474	ENSMUSP00000045474.6	Atg101	7.65e-89	2.31e-88	ENSG00000123395	ENST00000336854	ENSP00000338990	ENSP00000338990.4	ATG101
ENSAPLG00000005048	ENSAPLT00000005291	ATP11C	0	0	ENSGALG00000006623	ENSGALT00000062220	ENSGALP00000047192.1	ENSGALP00000047192	ATP11C	0	0	ENSTGUG00000002206	ENSTGUT00000002333	ENSTGUP00000002312	ENSTGUP00000002312.1	ATP11C	0	0	ENSMGAG00000003966	ENSMGAT00000004522	ENSMGAP00000003813	ENSMGAP00000003813.2	ATP11C	0	0	ENSFALG00000003817	ENSFALT00000003995	ENSFALP00000003977	ATP11C	ENSFALP00000003977.1	0	0	ENSMUSG00000108408	ENSMUST00000206006	ENSMUSP00000146015	ENSMUSP00000146015.1	Atp11c	0	0	ENSG00000101974	ENST00000327569	ENSP00000332756	ENSP00000332756.3	ATP11C
ENSAPLG00000009007	ENSAPLT00000009403	ATP5A1	0	0	ENSGALG00000037880	ENSGALT00000052913	ENSGALP00000054293.1	ENSGALP00000054293		0	0	ENSTGUG00000001582	ENSTGUT00000001647	ENSTGUP00000001633	ENSTGUP00000001633.1	ATP5A1								0	0	ENSFALG00000008875	ENSFALT00000009305	ENSFALP00000009266	ATP5A1	ENSFALP00000009266.1	0	0	ENSMUSG00000025428	ENSMUST00000026495	ENSMUSP00000026495	ENSMUSP00000026495.8	Atp5a1	0	0	ENSG00000152234	ENST00000282050	ENSP00000282050	ENSP00000282050.2	ATP5A1
ENSAPLG00000009343	ENSAPLT00000009724	ATP5B								4.38e-115	1.3e-113	ENSTGUG00000015620	ENSTGUT00000016243	ENSTGUP00000015953	ENSTGUP00000015953.1	ATP5B
ENSAPLG00000014652	ENSAPLT00000015262	Atp5e								3.74e-23	1.19e-08	ENSTGUG00000016524	ENSTGUT00000017174	ENSTGUP00000016825	ENSTGUP00000016825.1									5.11e-23	1.34e-08	ENSFALG00000015031	ENSFALT00000015711	ENSFALP00000015646		ENSFALP00000015646.1	3.34e-19	1.63e-15	ENSMUSG00000016252	ENSMUST00000016396	ENSMUSP00000016396	ENSMUSP00000016396.7	Atp5e	8.09e-21	1.54e-20	ENSG00000124172	ENST00000395659	ENSP00000379019	ENSP00000379019.1	ATP5E
ENSAPLG00000009600	ENSAPLT00000009990	ATP5J	4.83e-22	7.64e-21	ENSGALG00000015751	ENSGALT00000084094	ENSGALP00000059074.1	ENSGALP00000059074	ATP5J	3.06e-20	4.78e-26	ENSTGUG00000016724	ENSTGUT00000017377	ENSTGUP00000017014	ENSTGUP00000017014.1		2.66e-22	7.37e-21	ENSMGAG00000014493	ENSMGAT00000016298	ENSMGAP00000015343	ENSMGAP00000015343.2	ATP5J	1.35e-20	5.11e-20	ENSFALG00000011994	ENSFALT00000012575	ENSFALP00000012525	ATP5J	ENSFALP00000012525.1	4.56e-09	7.4e-10	ENSMUSG00000022890	ENSMUST00000138279	ENSMUSP00000122527	ENSMUSP00000122527.1	Atp5j	0.00012	3.1e-09	ENSG00000154723	ENST00000400099	ENSP00000382971	ENSP00000382971.1	ATP5J
ENSAPLG00000014811	ENSAPLT00000015427	ATP5L	8.19e-40	4.59e-39	ENSGALG00000006899	ENSGALT00000011174	ENSGALP00000011160.5	ENSGALP00000011160		3.22e-37	3.89e-27	ENSTGUG00000000076	ENSTGUT00000000080	ENSTGUP00000000080	ENSTGUP00000000080.1	ATP5L								1.85e-38	1.73e-27	ENSFALG00000009966	ENSFALT00000010435	ENSFALP00000010394		ENSFALP00000010394.1	9.95e-28	3e-27	ENSMUSG00000096486	ENSMUST00000074615	ENSMUSP00000136869	ENSMUSP00000136869.1	Gm5426	1.57e-29	3.31e-29	ENSG00000167283	ENST00000300688	ENSP00000300688	ENSP00000300688.3	ATP5L
ENSAPLG00000007097	ENSAPLT00000007375	ATP5O	3.78e-118	4.77e-117	ENSGALG00000041812	ENSGALT00000073955	ENSGALP00000048855.1	ENSGALP00000048855		2.72e-118	3.64e-117	ENSTGUG00000000461	ENSTGUT00000000475	ENSTGUP00000000469	ENSTGUP00000000469.1	ATP5O	1.83e-117	4.02e-116	ENSMGAG00000014531	ENSMGAT00000016342	ENSMGAP00000015387	ENSMGAP00000015387.1		1.44e-116	1.77e-125	ENSFALG00000004716	ENSFALT00000004949	ENSFALP00000004925		ENSFALP00000004925.1	7.09e-81	7.51e-91	ENSMUSG00000022956	ENSMUST00000023677	ENSMUSP00000023677	ENSMUSP00000023677.3	Atp5o	4.89e-80	2.4e-90	ENSG00000241837	ENST00000290299	ENSP00000290299	ENSP00000290299.2	ATP5O
ENSAPLG00000012718	ENSAPLT00000013260	ATP6V1E1	1.04e-119	7.83e-119	ENSGALG00000013036	ENSGALT00000021281	ENSGALP00000021250.2	ENSGALP00000021250		4.21e-117	5.93e-116	ENSTGUG00000012508	ENSTGUT00000013030	ENSTGUP00000012882	ENSTGUP00000012882.1	ATP6V1E1	1.84e-119	1.69e-118	ENSMGAG00000013477	ENSMGAT00000015166	ENSMGAP00000014239	ENSMGAP00000014239.2		4.65e-117	4.53e-116	ENSFALG00000009645	ENSFALT00000010111	ENSFALP00000010071		ENSFALP00000010071.1	8.55e-104	1.06e-87	ENSMUSG00000019210	ENSMUST00000019354	ENSMUSP00000019354	ENSMUSP00000019354.8	Atp6v1e1	3.2e-104	2.12e-88	ENSG00000131100	ENST00000253413	ENSP00000253413	ENSP00000253413.5	ATP6V1E1
ENSAPLG00000009563	ENSAPLT00000009982	ATP8A2	0	0	ENSGALG00000017106	ENSGALT00000027641	ENSGALP00000027589.4	ENSGALP00000027589	ATP8A2	0	0	ENSTGUG00000011487	ENSTGUT00000012006	ENSTGUP00000011876	ENSTGUP00000011876.1	ATP8A2	0	0	ENSMGAG00000015110	ENSMGAT00000016991	ENSMGAP00000016023	ENSMGAP00000016023.1	ATP8A2	0	0	ENSFALG00000008667	ENSFALT00000009078	ENSFALP00000009039	ATP8A2	ENSFALP00000009039.1	0	0	ENSMUSG00000021983	ENSMUST00000080368	ENSMUSP00000079238	ENSMUSP00000079238.5	Atp8a2	0	0	ENSG00000132932	ENST00000381655	ENSP00000371070	ENSP00000371070.2	ATP8A2
ENSAPLG00000004472	ENSAPLT00000004599	Atrip	0	0	ENSGALG00000004670	ENSGALT00000007442	ENSGALP00000007430.5	ENSGALP00000007430		0	0	ENSTGUG00000005323	ENSTGUT00000005534	ENSTGUP00000005480	ENSTGUP00000005480.1		0	0	ENSMGAG00000004355	ENSMGAT00000004875	ENSMGAP00000004162	ENSMGAP00000004162.1		0	0	ENSFALG00000009049	ENSFALT00000009478	ENSFALP00000009438		ENSFALP00000009438.1	4.96e-170	7.64e-135	ENSMUSG00000025646	ENSMUST00000045011	ENSMUSP00000044831	ENSMUSP00000044831.2	Atrip	1.42e-170	4.04e-150	ENSG00000164053	ENST00000412052	ENSP00000400930	ENSP00000400930.1	ATRIP
ENSAPLG00000006002	ENSAPLT00000006264	Atxn3	0	0	ENSGALG00000010766	ENSGALT00000017509	ENSGALP00000017488.3	ENSGALP00000017488		0	0	ENSTGUG00000012565	ENSTGUT00000013082	ENSTGUP00000012934	ENSTGUP00000012934.1		0	0	ENSMGAG00000013119	ENSMGAT00000014760	ENSMGAP00000013842	ENSMGAP00000013842.1		0	0	ENSFALG00000002388	ENSFALT00000002504	ENSFALP00000002492		ENSFALP00000002492.1	1.05e-174	1.11e-167	ENSMUSG00000021189	ENSMUST00000021606	ENSMUSP00000021606	ENSMUSP00000021606.5	Atxn3	0	0	ENSG00000066427	ENST00000558190	ENSP00000478320	ENSP00000478320.1	ATXN3
ENSAPLG00000008963	ENSAPLT00000009317	Atxn7l2																													4.8e-25	8.11e-25	ENSMUSG00000048997	ENSMUST00000127157	ENSMUSP00000119223	ENSMUSP00000119223.1	Atxn7l2
ENSAPLG00000003415	ENSAPLT00000003481	AUH															2.75e-73	1.93e-72	ENSMGAG00000006642	ENSMGAT00000007419	ENSMGAP00000006664	ENSMGAP00000006664.2	AUH
ENSAPLG00000003413	ENSAPLT00000003470	AUH	6.45e-33	2.05e-31	ENSGALG00000021843	ENSGALT00000024542	ENSGALP00000024496.2	ENSGALP00000024496	AUH
ENSAPLG00000000655	ENSAPLT00000000628	B3GALNT1								2.46e-107	1.57e-106	ENSTGUG00000011156	ENSTGUT00000011621	ENSTGUP00000011496	ENSTGUP00000011496.1									1.88e-160	7.38e-139	ENSFALG00000001402	ENSFALT00000001471	ENSFALP00000001462	B3GALNT1	ENSFALP00000001462.1	8.46e-151	2.3e-150	ENSMUSG00000043300	ENSMUST00000061826	ENSMUSP00000058363	ENSMUSP00000058363.1	B3galnt1	2.34e-151	5.04e-151	ENSG00000169255	ENST00000488170	ENSP00000420163	ENSP00000420163.1	B3GALNT1
ENSAPLG00000009258	ENSAPLT00000009635	B4galt3	0	0	ENSGALG00000022891	ENSGALT00000024316	ENSGALP00000024270.3	ENSGALP00000024270		4.08e-146	2.53e-145	ENSTGUG00000013396	ENSTGUT00000013951	ENSTGUP00000013793	ENSTGUP00000013793.1		0	0	ENSMGAG00000014308	ENSMGAT00000016085	ENSMGAP00000015136	ENSMGAP00000015136.2		0	0	ENSFALG00000006068	ENSFALT00000006357	ENSFALP00000006328		ENSFALP00000006328.1	3.88e-117	7.94e-104	ENSMUSG00000052423	ENSMUST00000111313	ENSMUSP00000106945	ENSMUSP00000106945.3	B4galt3	5.14e-117	8.64e-104	ENSG00000158850	ENST00000622395	ENSP00000480428	ENSP00000480428.1	B4GALT3
ENSAPLG00000005166	ENSAPLT00000005331	B4galt3	1.59e-87	1.72e-83	ENSGALG00000030605	ENSGALT00000046260	ENSGALP00000047176.1	ENSGALP00000047176		1.37e-52	8.47e-52	ENSTGUG00000014914	ENSTGUT00000015516	ENSTGUP00000015268	ENSTGUP00000015268.1																2.78e-82	3.04e-75	ENSMUSG00000052423	ENSMUST00000126699	ENSMUSP00000141958	ENSMUSP00000141958.1	B4galt3
ENSAPLG00000003191	ENSAPLT00000003232	Babam1	7.49e-42	3.66e-41	ENSGALG00000038189	ENSGALT00000048750	ENSGALP00000044869.1	ENSGALP00000044869									7.2e-38	3.78e-36	ENSMGAG00000004487	ENSMGAT00000005012	ENSMGAP00000004298	ENSMGAP00000004298.2									1.49e-34	5.58e-34	ENSMUSG00000031820	ENSMUST00000212769	ENSMUSP00000148639	ENSMUSP00000148639.1	Babam1	1.32e-33	6.48e-33	ENSG00000105393	ENST00000599474	ENSP00000472632	ENSP00000472632.1	BABAM1
ENSAPLG00000001546	ENSAPLT00000001536	BAG4	9.55e-50	3.41e-48	ENSGALG00000003254	ENSGALT00000080108	ENSGALP00000048325.1	ENSGALP00000048325	BAG4															8.42e-40	3.63e-38	ENSFALG00000014263	ENSFALT00000014943	ENSFALP00000014879		ENSFALP00000014879.1
ENSAPLG00000012974	ENSAPLT00000013520	BAP1	0	0	ENSGALG00000004366	ENSGALT00000076311	ENSGALP00000048912.1	ENSGALP00000048912	BAP1	0	0	ENSTGUG00000006264	ENSTGUT00000006515	ENSTGUP00000006451	ENSTGUP00000006451.1	BAP1	1.43e-122	3.5e-124	ENSMGAG00000016713	ENSMGAT00000019080	ENSMGAP00000018273	ENSMGAP00000018273.1		0	0	ENSFALG00000008877	ENSFALT00000009297	ENSFALP00000009258	BAP1	ENSFALP00000009258.1	0	0	ENSMUSG00000021901	ENSMUST00000022458	ENSMUSP00000022458	ENSMUSP00000022458.4	Bap1	0	0	ENSG00000163930	ENST00000460680	ENSP00000417132	ENSP00000417132.1	BAP1
ENSAPLG00000007022	ENSAPLT00000007300	Bbs5	0	0	ENSGALG00000009846	ENSGALT00000016007	ENSGALP00000015990.3	ENSGALP00000015990		0	0	ENSTGUG00000007830	ENSTGUT00000008167	ENSTGUP00000008082	ENSTGUP00000008082.1		0	0	ENSMGAG00000010423	ENSMGAT00000011704	ENSMGAP00000010839	ENSMGAP00000010839.2		0	0	ENSFALG00000000904	ENSFALT00000000944	ENSFALP00000000939		ENSFALP00000000939.1	0	0	ENSMUSG00000063145	ENSMUST00000074963	ENSMUSP00000074494	ENSMUSP00000074494.2	Bbs5	0	0	ENSG00000163093	ENST00000295240	ENSP00000295240	ENSP00000295240.3	BBS5
ENSAPLG00000014142	ENSAPLT00000014724	Bckdha																													1.99e-85	2.85e-84	ENSMUSG00000060376	ENSMUST00000071329	ENSMUSP00000071292	ENSMUSP00000071292.6	Bckdha	6.32e-88	4.71e-87	ENSG00000248098	ENST00000269980	ENSP00000269980	ENSP00000269980.2	BCKDHA
ENSAPLG00000001510	ENSAPLT00000001499	Bckdk																													5.08e-21	1.75e-19	ENSMUSG00000030802	ENSMUST00000151451	ENSMUSP00000116990	ENSMUSP00000116990.1	Bckdk	1.69e-20	1.98e-19	ENSG00000103507	ENST00000567530	ENSP00000456479	ENSP00000456479.1	BCKDK
ENSAPLG00000012751	ENSAPLT00000013279	BCL2L13								3.08e-69	4.27e-62	ENSTGUG00000012506	ENSTGUT00000013020	ENSTGUP00000012872	ENSTGUP00000012872.1	BCL2L13																						6.13e-62	4.27e-67	ENSG00000099968	ENST00000493680	ENSP00000434764	ENSP00000434764.1	BCL2L13
ENSAPLG00000008978	ENSAPLT00000009330	BCL2L13	7.44e-98	4.19e-129	ENSGALG00000013037	ENSGALT00000021282	ENSGALP00000021251.5	ENSGALP00000021251	BCL2L13								1.92e-97	1.75e-118	ENSMGAG00000013479	ENSMGAT00000015167	ENSMGAP00000014240	ENSMGAP00000014240.2	BCL2L13	2.99e-95	6.1e-111	ENSFALG00000009635	ENSFALT00000010085	ENSFALP00000010045	BCL2L13	ENSFALP00000010045.1	2.97e-70	1.31e-86	ENSMUSG00000009112	ENSMUST00000009256	ENSMUSP00000009256	ENSMUSP00000009256.2	Bcl2l13	6.29e-79	6.29e-91	ENSG00000099968	ENST00000418951	ENSP00000410019	ENSP00000410019.3	BCL2L13
ENSAPLG00000015218	ENSAPLT00000015870	BCOR	0	0	ENSGALG00000016245	ENSGALT00000036653	ENSGALP00000035864.3	ENSGALP00000035864		0	0	ENSTGUG00000006646	ENSTGUT00000006912	ENSTGUP00000006844	ENSTGUP00000006844.1		0	0	ENSMGAG00000014615	ENSMGAT00000016440	ENSMGAP00000015483	ENSMGAP00000015483.2	BCOR	0	0	ENSFALG00000001552	ENSFALT00000001623	ENSFALP00000001614	BCOR	ENSFALP00000001614.1	0	0	ENSMUSG00000040363	ENSMUST00000115513	ENSMUSP00000111175	ENSMUSP00000111175.2	Bcor	0	0	ENSG00000183337	ENST00000378444	ENSP00000367705	ENSP00000367705.4	BCOR
ENSAPLG00000011278	ENSAPLT00000011732	BDP1								1.06e-12	4.75e-17	ENSTGUG00000001538	ENSTGUT00000001598	ENSTGUP00000001584	ENSTGUP00000001584.1																							2.62e-06	3.66e-06	ENSG00000273873	ENST00000614425	ENSP00000479247	ENSP00000479247.1	BDP1
ENSAPLG00000011144	ENSAPLT00000011616	Bdp1								3.87e-163	2.36e-146	ENSTGUG00000001540	ENSTGUT00000001603	ENSTGUP00000001589	ENSTGUP00000001589.1		6.37e-130	5.76e-126	ENSMGAG00000016715	ENSMGAT00000019565	ENSMGAP00000019518	ENSMGAP00000019518.1									1.1e-129	4.13e-136	ENSMUSG00000049658	ENSMUST00000038104	ENSMUSP00000038321	ENSMUSP00000038321.5	Bdp1	6.79e-159	2.86e-165	ENSG00000274803	ENST00000613844	ENSP00000480411	ENSP00000480411.1	BDP1
ENSAPLG00000000616	ENSAPLT00000000589	BEAN1								1.9e-66	1.82e-65	ENSTGUG00000009809	ENSTGUT00000010220	ENSTGUP00000010113	ENSTGUP00000010113.1									4.82e-66	2e-64	ENSFALG00000014334	ENSFALT00000015014	ENSFALP00000014949		ENSFALP00000014949.1								1.91e-16	4.75e-16	ENSG00000166546	ENST00000622872	ENSP00000483700	ENSP00000483700.1	BEAN1
ENSAPLG00000005387	ENSAPLT00000005609	Birc2	0	0	ENSGALG00000017186	ENSGALT00000036426	ENSGALP00000035646.1	ENSGALP00000035646		0	0	ENSTGUG00000012745	ENSTGUT00000013274	ENSTGUP00000013125	ENSTGUP00000013125.1		0	0	ENSMGAG00000015174	ENSMGAT00000017069	ENSMGAP00000016097	ENSMGAP00000016097.2		0	0	ENSFALG00000000370	ENSFALT00000000378	ENSFALP00000000375		ENSFALP00000000375.1	0	0	ENSMUSG00000057367	ENSMUST00000074246	ENSMUSP00000091422	ENSMUSP00000091422.4	Birc2	0	0	ENSG00000023445	ENST00000615299	ENSP00000481903	ENSP00000481903.1	BIRC3
ENSAPLG00000014195	ENSAPLT00000014881	BIRC6	0	0	ENSGALG00000010541	ENSGALT00000017157	ENSGALP00000017138.4	ENSGALP00000017138	BIRC6	0	0	ENSTGUG00000008833	ENSTGUT00000009248	ENSTGUP00000009149	ENSTGUP00000009149.1	BIRC6	0	0	ENSMGAG00000011117	ENSMGAT00000012528	ENSMGAP00000011649	ENSMGAP00000011649.2		0	0	ENSFALG00000011954	ENSFALT00000012555	ENSFALP00000012505	BIRC6	ENSFALP00000012505.1	0	0	ENSMUSG00000024073	ENSMUST00000180037	ENSMUSP00000136329	ENSMUSP00000136329.1	Birc6	0	0	ENSG00000115760	ENST00000421745	ENSP00000393596	ENSP00000393596.2	BIRC6
ENSAPLG00000005009	ENSAPLT00000005175	BLB1	4.78e-103	4.56e-89	ENSGALG00000000141	ENSGALT00000008925	ENSGALP00000008911.6	ENSGALP00000008911	BLB1								2.42e-86	1.11e-84	ENSMGAG00000005944	ENSMGAT00000006649	ENSMGAP00000005904	ENSMGAP00000005904.2									1.06e-74	3.43e-75	ENSMUSG00000073421	ENSMUST00000040828	ENSMUSP00000041008	ENSMUSP00000041008.5	H2-Ab1	1.65e-75	3.5e-79	ENSG00000230463	ENST00000426847	ENSP00000416022	ENSP00000416022.2	HLA-DRB3
ENSAPLG00000013667	ENSAPLT00000014233	Blec2	3.25e-46	4.61e-39	ENSGALG00000000136	ENSGALT00000000188	ENSGALP00000000187.4	ENSGALP00000000187	Blec2								1.07e-48	1.6e-45	ENSMGAG00000000643	ENSMGAT00000000644	ENSMGAP00000000016	ENSMGAP00000000016.2		7.48e-51	1.85e-48	ENSFALG00000010531	ENSFALT00000011032	ENSFALP00000010987		ENSFALP00000010987.1
ENSAPLG00000011052	ENSAPLT00000011494	BLOC1S4	5.12e-70	6.84e-69	ENSGALG00000013591	ENSGALT00000022115	ENSGALP00000022076.6	ENSGALP00000022076		1.01e-70	4.99e-69	ENSTGUG00000008890	ENSTGUT00000009253	ENSTGUP00000009154	ENSTGUP00000009154.1	BLOC1S4	1.97e-70	5.04e-69	ENSMGAG00000007830	ENSMGAT00000008772	ENSMGAP00000007983	ENSMGAP00000007983.1	BLOC1S4	8.75e-72	9.3e-71	ENSFALG00000004739	ENSFALT00000004956	ENSFALP00000004932	BLOC1S4	ENSFALP00000004932.1	1.67e-43	1.48e-42	ENSMUSG00000060708	ENSMUST00000071949	ENSMUSP00000071840	ENSMUSP00000071840.3	Bloc1s4	2.15e-45	9.72e-45	ENSG00000186222	ENST00000320776	ENSP00000318128	ENSP00000318128.3	BLOC1S4
ENSAPLG00000003057	ENSAPLT00000003091	Bloc1s5	9.12e-98	1.25e-96	ENSGALG00000012782	ENSGALT00000020852	ENSGALP00000020823.1	ENSGALP00000020823		6.38e-97	6.11e-96	ENSTGUG00000002370	ENSTGUT00000002461	ENSTGUP00000002437	ENSTGUP00000002437.1		4.37e-80	3.45e-79	ENSMGAG00000003719	ENSMGAT00000004156	ENSMGAP00000003454	ENSMGAP00000003454.2		1.27e-95	1.1e-94	ENSFALG00000013278	ENSFALT00000013917	ENSFALP00000013860		ENSFALP00000013860.1	3.75e-67	1.17e-66	ENSMUSG00000038982	ENSMUST00000035899	ENSMUSP00000036614	ENSMUSP00000036614.6	Bloc1s5	7.6e-74	1.68e-73	ENSG00000188428	ENST00000397457	ENSP00000380598	ENSP00000380598.2	BLOC1S5
ENSAPLG00000001027	ENSAPLT00000001010	Blvrb																													2.28e-07	5.09e-06	ENSMUSG00000040466	ENSMUST00000037399	ENSMUSP00000043092	ENSMUSP00000043092.9	Blvrb	2.31e-07	4.24e-06	ENSG00000090013	ENST00000263368	ENSP00000263368	ENSP00000263368.3	BLVRB
ENSAPLG00000007420	ENSAPLT00000007689	BOC	8.57e-171	1.11e-162	ENSGALG00000015152	ENSGALT00000024449	ENSGALP00000024403.5	ENSGALP00000024403	BOC								4.12e-169	1.05e-160	ENSMGAG00000014333	ENSMGAT00000016114	ENSMGAP00000015165	ENSMGAP00000015165.2	BOC	1.82e-178	5.35e-169	ENSFALG00000005921	ENSFALT00000006196	ENSFALP00000006169	BOC	ENSFALP00000006169.1	8.28e-132	6.42e-135	ENSMUSG00000022687	ENSMUST00000114634	ENSMUSP00000110281	ENSMUSP00000110281.2	Boc	8.39e-139	2.8e-139	ENSG00000144857	ENST00000273395	ENSP00000273395	ENSP00000273395.4	BOC
ENSAPLG00000015054	ENSAPLT00000015691	BOC								4.6e-165	0	ENSTGUG00000013417	ENSTGUT00000013974	ENSTGUP00000013815	ENSTGUP00000013815.1	BOC
ENSAPLG00000002435	ENSAPLT00000002444	Bod1	1.38e-56	8.92e-56	ENSGALG00000039995	ENSGALT00000062072	ENSGALP00000050880.1	ENSGALP00000050880		4.16e-57	4.27e-56	ENSTGUG00000000324	ENSTGUT00000000336	ENSTGUP00000000331	ENSTGUP00000000331.1		3.85e-55	1.46e-55	ENSMGAG00000003652	ENSMGAT00000004071	ENSMGAP00000003370	ENSMGAP00000003370.2		7.58e-56	3.5e-54	ENSFALG00000008811	ENSFALT00000009229	ENSFALP00000009190		ENSFALP00000009190.1	2.16e-55	6.97e-56	ENSMUSG00000044502	ENSMUST00000109415	ENSMUSP00000105042	ENSMUSP00000105042.1	Bod1	2.58e-56	3.21e-52	ENSG00000145919	ENST00000311086	ENSP00000309644	ENSP00000309644.4	BOD1
ENSAPLG00000001415	ENSAPLT00000001404	Bola2																													8.22e-09	6.88e-08	ENSMUSG00000047721	ENSMUST00000130498	ENSMUSP00000114873	ENSMUSP00000114873.1	Bola2	2.58e-07	2.68e-06	ENSG00000169627	ENST00000305321	ENSP00000306752	ENSP00000306752.4	BOLA2B
ENSAPLG00000012807	ENSAPLT00000013360	BORA	6.73e-179	1.32e-178	ENSGALG00000016931	ENSGALT00000027371	ENSGALP00000027320.3	ENSGALP00000027320		0	0	ENSTGUG00000012496	ENSTGUT00000013011	ENSTGUP00000012864	ENSTGUP00000012864.1	BORA	0	0	ENSMGAG00000014950	ENSMGAT00000016811	ENSMGAP00000015848	ENSMGAP00000015848.2	BORA	0	0	ENSFALG00000001031	ENSFALT00000001072	ENSFALP00000001067	BORA	ENSFALP00000001067.1	1.32e-145	8.48e-150	ENSMUSG00000022070	ENSMUST00000022656	ENSMUSP00000022656	ENSMUSP00000022656.6	Bora	0	0	ENSG00000136122	ENST00000613797	ENSP00000479266	ENSP00000479266.1	BORA
ENSAPLG00000001624	ENSAPLT00000001614	BORCS6	1.15e-12	7.17e-11	ENSGALG00000028145	ENSGALT00000045345	ENSGALP00000042751.3	ENSGALP00000042751	BORCS6															2.42e-13	8.01e-12	ENSFALG00000014792	ENSFALT00000015470	ENSFALP00000015405		ENSFALP00000015405.1
ENSAPLG00000004416	ENSAPLT00000004532	Borcs7	6.36e-24	7.29e-23	ENSGALG00000008124	ENSGALT00000013188	ENSGALP00000013173.5	ENSGALP00000013173		3.3e-24	7.62e-23	ENSTGUG00000010228	ENSTGUT00000010661	ENSTGUP00000010550	ENSTGUP00000010550.1																4.54e-24	2.89e-23	ENSMUSG00000062376	ENSMUST00000074912	ENSMUSP00000074447	ENSMUSP00000074447.7	Borcs7	6.1e-24	2.74e-23	ENSG00000270316	ENST00000299353	ENSP00000299353	ENSP00000299353.5	BORCS7-ASMT
ENSAPLG00000009994	ENSAPLT00000010483	BRD8								0	0	ENSTGUG00000000354	ENSTGUT00000000377	ENSTGUP00000000372	ENSTGUP00000000372.1	BRD8	0	0	ENSMGAG00000003959	ENSMGAT00000019869	ENSMGAP00000019516	ENSMGAP00000019516.1	BRD8															0	0	ENSG00000112983	ENST00000254900	ENSP00000254900	ENSP00000254900.5	BRD8
ENSAPLG00000008810	ENSAPLT00000009158	BRF2																																				3.62e-54	1.1e-53	ENSG00000104221	ENST00000520601	ENSP00000430107	ENSP00000430107.1	BRF2
ENSAPLG00000014570	ENSAPLT00000015277	BRWD1	0	0	ENSGALG00000016065	ENSGALT00000025882	ENSGALP00000025835.5	ENSGALP00000025835	BRWD1	0	0	ENSTGUG00000005062	ENSTGUT00000005301	ENSTGUP00000005249	ENSTGUP00000005249.1		0	0	ENSMGAG00000014556	ENSMGAT00000019235	ENSMGAP00000019613	ENSMGAP00000019613.1	BRWD1	0	0	ENSFALG00000005039	ENSFALT00000005265	ENSFALP00000005240	BRWD1	ENSFALP00000005240.1	0	0	ENSMUSG00000022914	ENSMUST00000153398	ENSMUSP00000117066	ENSMUSP00000117066.1	Brwd1	0	0	ENSG00000185658	ENST00000333229	ENSP00000330753	ENSP00000330753.2	BRWD1
ENSAPLG00000006270	ENSAPLT00000006491	BSN	0	0	ENSGALG00000001849	ENSGALT00000036284	ENSGALP00000035506.3	ENSGALP00000035506	BSN	0	0	ENSTGUG00000005096	ENSTGUT00000005291	ENSTGUP00000005239	ENSTGUP00000005239.1		0	0	ENSMGAG00000002878	ENSMGAT00000003214	ENSMGAP00000002534	ENSMGAP00000002534.2	BSN	0	0	ENSFALG00000008990	ENSFALT00000009420	ENSFALP00000009380	BSN	ENSFALP00000009380.1	0	0	ENSMUSG00000032589	ENSMUST00000035208	ENSMUSP00000035208	ENSMUSP00000035208.6	Bsn	0	0	ENSG00000164061	ENST00000296452	ENSP00000296452	ENSP00000296452.4	BSN
ENSAPLG00000004401	ENSAPLT00000004509	Bsn																													6.46e-145	2.8e-163	ENSMUSG00000032589	ENSMUST00000124763	ENSMUSP00000139053	ENSMUSP00000139053.1	Bsn
ENSAPLG00000004652	ENSAPLT00000004804	BTF3	1.92e-110	6.15e-99	ENSGALG00000013512	ENSGALT00000086847	ENSGALP00000060919.1	ENSGALP00000060919		4.7e-111	2.29e-99	ENSTGUG00000005853	ENSTGUT00000006090	ENSTGUP00000006032	ENSTGUP00000006032.1	BTF3								1.06e-111	6.52e-100	ENSFALG00000010233	ENSFALT00000010708	ENSFALP00000010666	BTF3	ENSFALP00000010666.1	2.14e-111	5.05e-100	ENSMUSG00000021660	ENSMUST00000022163	ENSMUSP00000022163	ENSMUSP00000022163.8	Btf3	3.51e-111	9.56e-100	ENSG00000145741	ENST00000380591	ENSP00000369965	ENSP00000369965.3	BTF3
ENSAPLG00000009637	ENSAPLT00000010049	BTN3A3	0	0	ENSGALG00000000589	ENSGALT00000000824	ENSGALP00000000823.3	ENSGALP00000000823									2.35e-158	2.06e-149	ENSMGAG00000000850	ENSMGAT00000020652	ENSMGAP00000018636	ENSMGAP00000018636.1																2.07e-115	2.47e-116	ENSG00000111801	ENST00000244519	ENSP00000244519	ENSP00000244519.2	BTN3A3
ENSAPLG00000011912	ENSAPLT00000012454	BUB1	0	0	ENSGALG00000008233	ENSGALT00000013400	ENSGALP00000013385.4	ENSGALP00000013385	BUB1	0	0	ENSTGUG00000007339	ENSTGUT00000007651	ENSTGUP00000007573	ENSTGUP00000007573.1	BUB1	0	0	ENSMGAG00000002837	ENSMGAT00000018439	ENSMGAP00000018274	ENSMGAP00000018274.1	BUB1	0	0	ENSFALG00000011482	ENSFALT00000012038	ENSFALP00000011989		ENSFALP00000011989.1	0	0	ENSMUSG00000027379	ENSMUST00000028858	ENSMUSP00000028858	ENSMUSP00000028858.7	Bub1	0	0	ENSG00000169679	ENST00000535254	ENSP00000441013	ENSP00000441013.1	BUB1
ENSAPLG00000000642	ENSAPLT00000000614	C11orf31	1.34e-14	2.05e-13	ENSGALG00000031031	ENSGALT00000075788	ENSGALP00000055457.1	ENSGALP00000055457	C11orf31																						3.59e-10	3.13e-09	ENSMUSG00000076437	ENSMUST00000102646	ENSMUSP00000099706	ENSMUSP00000099706.1	Selenoh	1.15e-09	5.56e-09	ENSG00000211450	ENST00000528798	ENSP00000434875	ENSP00000434875.1	SELENOH
ENSAPLG00000013519	ENSAPLT00000014074	C11orf74								8.59e-76	7.5e-75	ENSTGUG00000010152	ENSTGUT00000010580	ENSTGUP00000010470	ENSTGUP00000010470.1																							4.98e-18	7.6e-18	ENSG00000166352	ENST00000534635	ENSP00000433152	ENSP00000433152.1	C11orf74
ENSAPLG00000005417	ENSAPLT00000005586	C12orf10	4.15e-25	8.33e-24	ENSGALG00000037688	ENSGALT00000085377	ENSGALP00000064185.1	ENSGALP00000064185	C12orf10								1.49e-26	3.14e-25	ENSMGAG00000007548	ENSMGAT00000008453	ENSMGAP00000007672	ENSMGAP00000007672.2		1.37e-25	5.81e-24	ENSFALG00000001289	ENSFALT00000001355	ENSFALP00000001348	C12orf10	ENSFALP00000001348.1	8.81e-19	1.08e-17	ENSMUSG00000001285	ENSMUST00000001331	ENSMUSP00000001331	ENSMUSP00000001331.6	Myg1	7.7e-21	2.69e-20	ENSG00000139637	ENST00000547864	ENSP00000455319	ENSP00000455319.1	C12orf10
ENSAPLG00000002932	ENSAPLT00000002965	C12orf43								1.47e-45	4.36e-44	ENSTGUG00000009701	ENSTGUT00000010114	ENSTGUP00000010007	ENSTGUP00000010007.1	C12orf43	3.64e-52	3.13e-51	ENSMGAG00000008537	ENSMGAT00000009551	ENSMGAP00000008748	ENSMGAP00000008748.2	C12orf43	1.41e-49	3.79e-46	ENSFALG00000007488	ENSFALT00000007847	ENSFALP00000007815	C12orf43	ENSFALP00000007815.1	4.49e-29	9.91e-27	ENSMUSG00000029559	ENSMUST00000031538	ENSMUSP00000031538	ENSMUSP00000031538.8	2210016L21Rik	1.04e-38	1.35e-33	ENSG00000157895	ENST00000535367	ENSP00000438856	ENSP00000438856.1	C12orf43
ENSAPLG00000010347	ENSAPLT00000010768	C12orf45								1.89e-38	5.86e-37	ENSTGUG00000011119	ENSTGUT00000011588	ENSTGUP00000011464	ENSTGUP00000011464.1	C12orf45								2.55e-41	6.18e-40	ENSFALG00000013450	ENSFALT00000014093	ENSFALP00000014036	C12orf45	ENSFALP00000014036.1	8e-25	4.1e-24	ENSMUSG00000020255	ENSMUST00000020488	ENSMUSP00000020488	ENSMUSP00000020488.7	D10Wsu102e	1.46e-24	7.35e-24	ENSG00000151131	ENST00000552951	ENSP00000447057	ENSP00000447057.1	C12orf45
ENSAPLG00000008125	ENSAPLT00000008427	C12orf45	3.08e-44	1.78e-46	ENSGALG00000012694	ENSGALT00000087364	ENSGALP00000061478.1	ENSGALP00000061478	C12orf45								1.01e-43	1.18e-53	ENSMGAG00000012947	ENSMGAT00000014562	ENSMGAP00000013650	ENSMGAP00000013650.2	C12orf45
ENSAPLG00000001726	ENSAPLT00000001720	C12orf57	8.5e-20	2.82e-18	ENSGALG00000014555	ENSGALT00000023478	ENSGALP00000023432.3	ENSGALP00000023432	C12orf57								4.58e-20	2.53e-18	ENSMGAG00000014137	ENSMGAT00000015897	ENSMGAP00000014953	ENSMGAP00000014953.1	C12orf57	4.68e-20	1.28e-18	ENSFALG00000004649	ENSFALT00000004863	ENSFALP00000004839	C12orf57	ENSFALP00000004839.1	1.12e-17	1.88e-16	ENSMUSG00000072772	ENSMUST00000004389	ENSMUSP00000004389	ENSMUSP00000004389.5	Grcc10	1.13e-17	1e-16	ENSG00000111678	ENST00000544681	ENSP00000475422	ENSP00000475422.1	C12orf57
ENSAPLG00000001086	ENSAPLT00000001070	C130050O18Rik								1.09e-134	3.95e-120	ENSTGUG00000008349	ENSTGUT00000008687	ENSTGUP00000008596	ENSTGUP00000008596.1									2.1e-140	7.62e-129	ENSFALG00000014253	ENSFALT00000014933	ENSFALP00000014869		ENSFALP00000014869.1	8.19e-53	1.58e-48	ENSMUSG00000044092	ENSMUST00000052176	ENSMUSP00000055600	ENSMUSP00000055600.8	C130050O18Rik
ENSAPLG00000005395	ENSAPLT00000005567	C15orf40	2.14e-41	4.06e-41	ENSGALG00000026607	ENSGALT00000044915	ENSGALP00000040742.2	ENSGALP00000040742	C15orf40	4.8e-40	3.96e-39	ENSTGUG00000007701	ENSTGUT00000008008	ENSTGUP00000007923	ENSTGUP00000007923.1	C15orf40	4.44e-42	1.2e-41	ENSMGAG00000007736	ENSMGAT00000008665	ENSMGAP00000007881	ENSMGAP00000007881.1		6.03e-38	1.58e-37	ENSFALG00000011204	ENSFALT00000011737	ENSFALP00000011689		ENSFALP00000011689.1	5.61e-33	8.13e-33	ENSMUSG00000025102	ENSMUST00000026092	ENSMUSP00000026092	ENSMUSP00000026092.8	3110040N11Rik	4.71e-29	2.43e-27	ENSG00000169609	ENST00000304177	ENSP00000307071	ENSP00000307071.6	C15orf40
ENSAPLG00000001076	ENSAPLT00000001057	C15orf61	1.65e-24	2.83e-23	ENSGALG00000028141	ENSGALT00000012856	ENSGALP00000012841.4	ENSGALP00000012841	C15orf61	6.6e-26	3.77e-24	ENSTGUG00000009527	ENSTGUT00000009921	ENSTGUP00000009815	ENSTGUP00000009815.1	C10H15orf61								2.01e-25	4.67e-24	ENSFALG00000012905	ENSFALT00000013529	ENSFALP00000013473	C15orf61	ENSFALP00000013473.1	3.48e-23	3.46e-22	ENSMUSG00000032403	ENSMUST00000168665	ENSMUSP00000127596	ENSMUSP00000127596.1	2300009A05Rik	1.81e-23	3.53e-22	ENSG00000189227	ENST00000342683	ENSP00000342254	ENSP00000342254.4	C15orf61
ENSAPLG00000005114	ENSAPLT00000005284	C18orf25	3.36e-93	1e-80	ENSGALG00000041081	ENSGALT00000061473	ENSGALP00000054848.1	ENSGALP00000054848		4.99e-129	3.37e-104	ENSTGUG00000001578	ENSTGUT00000001640	ENSTGUP00000001626	ENSTGUP00000001626.1	C18orf25								3.9e-129	4.66e-124	ENSFALG00000008886	ENSFALT00000009308	ENSFALP00000009269	C18orf25	ENSFALP00000009269.1	6.32e-101	3.97e-108	ENSMUSG00000047466	ENSMUST00000074653	ENSMUSP00000074225	ENSMUSP00000074225.4	8030462N17Rik	1.95e-108	4.86e-104	ENSG00000152242	ENST00000615052	ENSP00000481626	ENSP00000481626.1	C18orf25
ENSAPLG00000011191	ENSAPLT00000011647	C18orf25	2.36e-50	3.97e-50	ENSGALG00000036983	ENSGALT00000079539	ENSGALP00000049631.1	ENSGALP00000049631									3.13e-54	2.7e-63	ENSMGAG00000001408	ENSMGAT00000001500	ENSMGAP00000000853	ENSMGAP00000000853.2	C18orf25
ENSAPLG00000001693	ENSAPLT00000001686	C1galt1c1	0	0	ENSGALG00000008513	ENSGALT00000013866	ENSGALP00000013850.3	ENSGALP00000013850		1.33e-108	9.29e-122	ENSTGUG00000016995	ENSTGUT00000017663	ENSTGUP00000017277	ENSTGUP00000017277.1		0	0	ENSMGAG00000016867	ENSMGAT00000018452	ENSMGAP00000019564	ENSMGAP00000019564.1		0	0	ENSFALG00000014562	ENSFALT00000015242	ENSFALP00000015177		ENSFALP00000015177.1	4.36e-169	2.28e-180	ENSMUSG00000048970	ENSMUST00000058265	ENSMUSP00000059224	ENSMUSP00000059224.7	C1galt1c1	3.12e-176	0	ENSG00000171155	ENST00000371313	ENSP00000360363	ENSP00000360363.2	C1GALT1C1
ENSAPLG00000012558	ENSAPLT00000013089	C1H21ORF59	1.69e-158	1.64e-161	ENSGALG00000037962	ENSGALT00000047798	ENSGALP00000049265.1	ENSGALP00000049265	C1H21ORF59	4.54e-148	5.23e-149	ENSTGUG00000013444	ENSTGUT00000014002	ENSTGUP00000013843	ENSTGUP00000013843.1	C1H21orf59	1.07e-159	2.64e-161	ENSMGAG00000014517	ENSMGAT00000016325	ENSMGAP00000015370	ENSMGAP00000015370.2		2.74e-149	1.17e-150	ENSFALG00000004671	ENSFALT00000004894	ENSFALP00000004870		ENSFALP00000004870.1	3.64e-132	2.39e-144	ENSMUSG00000022972	ENSMUST00000023694	ENSMUSP00000023694	ENSMUSP00000023694.3	1110004E09Rik	3.15e-133	1.39e-151	ENSG00000159079	ENST00000290155	ENSP00000290155	ENSP00000290155.3	C21orf59
ENSAPLG00000001760	ENSAPLT00000001753	C1orf74	1.57e-53	2.76e-52	ENSGALG00000001378	ENSGALT00000002100	ENSGALP00000002098.5	ENSGALP00000002098	C1orf74															1.72e-45	1.68e-44	ENSFALG00000014589	ENSFALT00000015269	ENSFALP00000015203		ENSFALP00000015203.1	1.5e-28	1.06e-27	ENSMUSG00000079144	ENSMUST00000178744	ENSMUSP00000136653	ENSMUSP00000136653.1	A130010J15Rik	1.48e-31	1.13e-30	ENSG00000162757	ENST00000294811	ENSP00000294811	ENSP00000294811.1	C1orf74
ENSAPLG00000002373	ENSAPLT00000002375	C20orf27	4.37e-23	9.45e-22	ENSGALG00000045441	ENSGALT00000084604	ENSGALP00000061685.1	ENSGALP00000061685	C20orf27								1.26e-24	3.91e-23	ENSMGAG00000016668	ENSMGAT00000019325	ENSMGAP00000018930	ENSMGAP00000018930.1	C20orf27	2.83e-19	8.83e-18	ENSFALG00000013512	ENSFALT00000014165	ENSFALP00000014107	C20orf27	ENSFALP00000014107.1	5.01e-13	4.95e-12	ENSMUSG00000027327	ENSMUST00000103188	ENSMUSP00000099477	ENSMUSP00000099477.3	1700037H04Rik	1.97e-14	1.36e-13	ENSG00000101220	ENST00000379772	ENSP00000369097	ENSP00000369097.3	C20orf27
ENSAPLG00000000942	ENSAPLT00000000921	C22orf39								1.88e-18	4.36e-17	ENSTGUG00000008531	ENSTGUT00000008879	ENSTGUP00000008786	ENSTGUP00000008786.1	C22orf39								1.39e-19	1.93e-18	ENSFALG00000007987	ENSFALT00000008362	ENSFALP00000008328		ENSFALP00000008328.1	3.67e-09	1.26e-08	ENSMUSG00000071632	ENSMUST00000191388	ENSMUSP00000141071	ENSMUSP00000141071.1	2510002D24Rik	5.27e-10	2.71e-09	ENSG00000242259	ENST00000333059	ENSP00000333064	ENSP00000333064.5	C22orf39
ENSAPLG00000004983	ENSAPLT00000005132	C2cd4b																													6.28e-44	4.78e-20	ENSMUSG00000091956	ENSMUST00000171652	ENSMUSP00000131138	ENSMUSP00000131138.1	C2cd4b	2.51e-43	6.56e-18	ENSG00000205502	ENST00000380392	ENSP00000369755	ENSP00000369755.3	C2CD4B
ENSAPLG00000015159	ENSAPLT00000015959	C3	0	0	ENSGALG00000030038	ENSGALT00000057228	ENSGALP00000049361.1	ENSGALP00000049361	C3								0	0	ENSMGAG00000000634	ENSMGAT00000000646	ENSMGAP00000000018	ENSMGAP00000000018.1	C3	0	0	ENSFALG00000011153	ENSFALT00000011863	ENSFALP00000011815		ENSFALP00000011815.1	0	0	ENSMUSG00000024164	ENSMUST00000024988	ENSMUSP00000024988	ENSMUSP00000024988.8	C3	0	0	ENSG00000125730	ENST00000245907	ENSP00000245907	ENSP00000245907.4	C3
ENSAPLG00000001153	ENSAPLT00000001136	C5AR1															1.17e-60	8.08e-61	ENSMGAG00000016222	ENSMGAT00000018137	ENSMGAP00000017163	ENSMGAP00000017163.1																4.4e-51	3.25e-53	ENSG00000197405	ENST00000355085	ENSP00000347197	ENSP00000347197.2	C5AR1
ENSAPLG00000001648	ENSAPLT00000001641	C6orf52	2.29e-26	2.54e-25	ENSGALG00000012721	ENSGALT00000090293	ENSGALP00000059242.1	ENSGALP00000059242																														2.56e-18	1.03e-17	ENSG00000137434	ENST00000503680	ENSP00000421837	ENSP00000421837.1	C6orf52
ENSAPLG00000006029	ENSAPLT00000006243	C8orf33								2.92e-84	1.76e-86	ENSTGUG00000003243	ENSTGUT00000003375	ENSTGUP00000003341	ENSTGUP00000003341.1	C8orf33	1.46e-107	6.84e-111	ENSMGAG00000010019	ENSMGAT00000011218	ENSMGAP00000010362	ENSMGAP00000010362.1	C8orf33
ENSAPLG00000001802	ENSAPLT00000001796	C8orf82																						1.24e-17	4.51e-16	ENSFALG00000009423	ENSFALT00000009864	ENSFALP00000009824	C8orf82	ENSFALP00000009824.1	1.85e-21	2.16e-20	ENSMUSG00000033707	ENSMUST00000036247	ENSMUSP00000039910	ENSMUSP00000039910.8	Lrrc24	8.24e-24	1.07e-22	ENSG00000213563	ENST00000534680	ENSP00000434593	ENSP00000434593.1	C8orf82
ENSAPLG00000008008	ENSAPLT00000008302	C9orf84	0	0	ENSGALG00000035136	ENSGALT00000074788	ENSGALP00000051021.2	ENSGALP00000051021	C9orf84																													4.21e-117	2.84e-119	ENSG00000165181	ENST00000374287	ENSP00000363405	ENSP00000363405.3	C9orf84
ENSAPLG00000009361	ENSAPLT00000009790	Cacnb4	0	0	ENSGALG00000035466	ENSGALT00000078230	ENSGALP00000045253.1	ENSGALP00000045253									0	0	ENSMGAG00000012799	ENSMGAT00000014413	ENSMGAP00000013505	ENSMGAP00000013505.1		0	0	ENSFALG00000013909	ENSFALT00000014584	ENSFALP00000014522		ENSFALP00000014522.1	0	0	ENSMUSG00000017412	ENSMUST00000078324	ENSMUSP00000077438	ENSMUSP00000077438.6	Cacnb4	0	0	ENSG00000182389	ENST00000539935	ENSP00000438949	ENSP00000438949.1	CACNB4
ENSAPLG00000013396	ENSAPLT00000013956	CALCOCO2															0	0	ENSMGAG00000007047	ENSMGAT00000007916	ENSMGAP00000007150	ENSMGAP00000007150.2	CALCOCO2								3.57e-71	4.72e-70	ENSMUSG00000006056	ENSMUST00000097162	ENSMUSP00000103309	ENSMUSP00000103309.3	Calcoco2	5.79e-142	1.23e-144	ENSG00000136436	ENST00000258947	ENSP00000258947	ENSP00000258947.3	CALCOCO2
ENSAPLG00000007954	ENSAPLT00000008282	CALM	4.09e-96	1.23e-98	ENSGALG00000010023	ENSGALT00000080380	ENSGALP00000044697.1	ENSGALP00000044697	CALM	1.61e-96	1.35e-98	ENSTGUG00000012465	ENSTGUT00000013012	ENSTGUP00000012865	ENSTGUP00000012865.1	CALM1	3.46e-96	2.53e-98	ENSMGAG00000013055	ENSMGAT00000014686	ENSMGAP00000013771	ENSMGAP00000013771.1	CALM1	3.13e-96	1.93e-98	ENSFALG00000012828	ENSFALT00000013445	ENSFALP00000013389		ENSFALP00000013389.1	9.87e-96	1.93e-98	ENSMUSG00000019370	ENSMUST00000019514	ENSMUSP00000019514	ENSMUSP00000019514.9	Calm3
ENSAPLG00000016132	ENSAPLT00000016827	Camta1																													4.3e-13	1.1e-11	ENSMUSG00000014592	ENSMUST00000214673	ENSMUSP00000149268	ENSMUSP00000149268.1	Camta1	6.15e-13	1.1e-11	ENSG00000171735	ENST00000473578	ENSP00000451388	ENSP00000451388.1	CAMTA1
ENSAPLG00000007542	ENSAPLT00000007835	Car5b	0	0	ENSGALG00000005855	ENSGALT00000009408	ENSGALP00000009394.4	ENSGALP00000009394		0	0	ENSTGUG00000007678	ENSTGUT00000007993	ENSTGUP00000007908	ENSTGUP00000007908.1		0	0	ENSMGAG00000007554	ENSMGAT00000008475	ENSMGAP00000007694	ENSMGAP00000007694.1		4.36e-167	3.61e-166	ENSFALG00000006527	ENSFALT00000006839	ENSFALP00000006810		ENSFALP00000006810.1	9.52e-165	2.62e-164	ENSMUSG00000031373	ENSMUST00000033739	ENSMUSP00000033739	ENSMUSP00000033739.4	Car5b	1.76e-166	3.39e-166	ENSG00000169239	ENST00000454127	ENSP00000417021	ENSP00000417021.2	CA5B
ENSAPLG00000005469	ENSAPLT00000005643	CARMIL1																																				9.44e-87	2.85e-86	ENSG00000079691	ENST00000461945	ENSP00000489403	ENSP00000489403.1	CARMIL1
ENSAPLG00000016185	ENSAPLT00000016901	Carmil1																													0	0	ENSMUSG00000021338	ENSMUST00000110398	ENSMUSP00000106028	ENSMUSP00000106028.2	Carmil1
ENSAPLG00000006716	ENSAPLT00000006973	CARS2	4.33e-173	3.66e-172	ENSGALG00000016847	ENSGALT00000027215	ENSGALP00000027164.5	ENSGALP00000027164	CARS2	0	0	ENSTGUG00000008828	ENSTGUT00000009206	ENSTGUP00000009108	ENSTGUP00000009108.1	CARS2	0	0	ENSMGAG00000014867	ENSMGAT00000016719	ENSMGAP00000015759	ENSMGAP00000015759.1	CARS2	0	0	ENSFALG00000004392	ENSFALT00000004599	ENSFALP00000004575	CARS2	ENSFALP00000004575.1	1.21e-158	4.81e-158	ENSMUSG00000056228	ENSMUST00000049461	ENSMUSP00000046453	ENSMUSP00000046453.5	Cars2	1.64e-167	1.35e-163	ENSG00000134905	ENST00000257347	ENSP00000257347	ENSP00000257347.4	CARS2
ENSAPLG00000013556	ENSAPLT00000014131	Casp1	0	0	ENSGALG00000001049	ENSGALT00000057048	ENSGALP00000053981.1	ENSGALP00000053981									0	0	ENSMGAG00000002131	ENSMGAT00000002370	ENSMGAP00000001705	ENSMGAP00000001705.1									6.2e-102	1.33e-101	ENSMUSG00000025888	ENSMUST00000027015	ENSMUSP00000027015	ENSMUSP00000027015.5	Casp1	1.09e-102	1.69e-102	ENSG00000137752	ENST00000525825	ENSP00000434779	ENSP00000434779.1	CASP1
ENSAPLG00000008876	ENSAPLT00000009242	CBLL1	0	0	ENSGALG00000038981	ENSGALT00000060943	ENSGALP00000052986.1	ENSGALP00000052986	CBLL1	0	0	ENSTGUG00000003173	ENSTGUT00000003304	ENSTGUP00000003272	ENSTGUP00000003272.1		0	0	ENSMGAG00000009832	ENSMGAT00000011019	ENSMGAP00000010173	ENSMGAP00000010173.2									0	0	ENSMUSG00000020659	ENSMUST00000101499	ENSMUSP00000099038	ENSMUSP00000099038.3	Cbll1	0	0	ENSG00000105879	ENST00000440859	ENSP00000401277	ENSP00000401277.2	CBLL1
ENSAPLG00000015892	ENSAPLT00000016575	Cbr1								6.58e-178	0	ENSTGUG00000004746	ENSTGUT00000004938	ENSTGUP00000004889	ENSTGUP00000004889.1									6.84e-120	2.07e-115	ENSFALG00000010412	ENSFALT00000010902	ENSFALP00000010858		ENSFALP00000010858.1	3.57e-152	3.19e-156	ENSMUSG00000051483	ENSMUST00000039659	ENSMUSP00000049394	ENSMUSP00000049394.8	Cbr1	4.43e-153	1.43e-156	ENSG00000159228	ENST00000290349	ENSP00000290349	ENSP00000290349.6	CBR1
ENSAPLG00000009685	ENSAPLT00000010120	Cbs																													0	0	ENSMUSG00000024039	ENSMUST00000078509	ENSMUSP00000077597	ENSMUSP00000077597.5	Cbs
ENSAPLG00000012182	ENSAPLT00000012737	Cbwd1	0	0	ENSGALG00000010147	ENSGALT00000016496	ENSGALP00000016477.5	ENSGALP00000016477		0	0	ENSTGUG00000005631	ENSTGUT00000005855	ENSTGUP00000005797	ENSTGUP00000005797.1		9.18e-113	3.55e-112	ENSMGAG00000005135	ENSMGAT00000005752	ENSMGAP00000005026	ENSMGAP00000005026.2		0	0	ENSFALG00000010329	ENSFALT00000010812	ENSFALP00000010769		ENSFALP00000010769.1	0	0	ENSMUSG00000024878	ENSMUST00000025815	ENSMUSP00000025815	ENSMUSP00000025815.8	Cbwd1	0	0	ENSG00000172785	ENST00000377400	ENSP00000366617	ENSP00000366617.5	CBWD1
ENSAPLG00000000835	ENSAPLT00000000809	CCDC138								1.05e-14	7.61e-13	ENSTGUG00000009559	ENSTGUT00000009956	ENSTGUP00000009850	ENSTGUP00000009850.1		4.65e-14	5.2e-12	ENSMGAG00000008581	ENSMGAT00000009617	ENSMGAP00000008813	ENSMGAP00000008813.2		1.45e-16	2.18e-14	ENSFALG00000003507	ENSFALT00000003669	ENSFALP00000003655	CCDC138	ENSFALP00000003655.1	9.26e-13	4.52e-11	ENSMUSG00000038010	ENSMUST00000036576	ENSMUSP00000043040	ENSMUSP00000043040.8	Ccdc138	1.32e-14	3.34e-13	ENSG00000163006	ENST00000412964	ENSP00000411800	ENSP00000411800.2	CCDC138
ENSAPLG00000012363	ENSAPLT00000012879	Ccdc15	2.29e-179	1.53e-174	ENSGALG00000033570	ENSGALT00000050158	ENSGALP00000051260.1	ENSGALP00000051260		6.61e-57	1.56e-65	ENSTGUG00000000752	ENSTGUT00000000775	ENSTGUP00000000764	ENSTGUP00000000764.1		6.51e-169	6.9e-180	ENSMGAG00000000779	ENSMGAT00000000787	ENSMGAP00000000155	ENSMGAP00000000155.1		3.74e-53	1.82e-52	ENSFALG00000005320	ENSFALT00000005562	ENSFALP00000005536		ENSFALP00000005536.1	6.72e-39	7.07e-46	ENSMUSG00000034303	ENSMUST00000037275	ENSMUSP00000036784	ENSMUSP00000036784.5	Ccdc15	5.38e-39	1.17e-41	ENSG00000149548	ENST00000344762	ENSP00000341684	ENSP00000341684.5	CCDC15
ENSAPLG00000012434	ENSAPLT00000012941	Ccdc162															2.6e-138	1.8e-143	ENSMGAG00000013472	ENSMGAT00000015159	ENSMGAP00000014232	ENSMGAP00000014232.2									6.46e-62	3.77e-62	ENSMUSG00000075225	ENSMUST00000099932	ENSMUSP00000097516	ENSMUSP00000097516.3	Ccdc162
ENSAPLG00000004861	ENSAPLT00000005021	CCDC180								7.94e-156	5.37e-160	ENSTGUG00000014913	ENSTGUT00000015522	ENSTGUP00000015273	ENSTGUP00000015273.1		0	0	ENSMGAG00000006338	ENSMGAT00000007113	ENSMGAP00000006364	ENSMGAP00000006364.1	CCDC180	1.61e-132	1.91e-143	ENSFALG00000008447	ENSFALT00000008847	ENSFALP00000008809		ENSFALP00000008809.1	1.88e-116	3.07e-113	ENSMUSG00000035539	ENSMUST00000178561	ENSMUSP00000136714	ENSMUSP00000136714.1	Ccdc180	1.87e-123	1.15e-121	ENSG00000197816	ENST00000529487	ENSP00000434727	ENSP00000434727.1	CCDC180
ENSAPLG00000011728	ENSAPLT00000012219	CCDC183	0	0	ENSGALG00000045666	ENSGALT00000085555	ENSGALP00000059542.1	ENSGALP00000059542		2.56e-06	1.53e-06	ENSTGUG00000003424	ENSTGUT00000003559	ENSTGUP00000003523	ENSTGUP00000003523.1		0	0	ENSMGAG00000002095	ENSMGAT00000002308	ENSMGAP00000001644	ENSMGAP00000001644.1	CCDC183	2.07e-107	1.73e-68	ENSFALG00000013805	ENSFALT00000014467	ENSFALP00000014407		ENSFALP00000014407.1	3.16e-90	7.75e-94	ENSMUSG00000026940	ENSMUST00000028309	ENSMUSP00000028309	ENSMUSP00000028309.3	Ccdc183	2.13e-82	1.06e-100	ENSG00000213213	ENST00000338005	ENSP00000338013	ENSP00000338013.6	CCDC183
ENSAPLG00000007625	ENSAPLT00000007902	Ccdc189	1.96e-44	2.45e-34	ENSGALG00000041514	ENSGALT00000079538	ENSGALP00000045560.1	ENSGALP00000045560									3.3e-46	6.65e-36	ENSMGAG00000000923	ENSMGAT00000000943	ENSMGAP00000000307	ENSMGAP00000000307.1									3.36e-16	5.31e-15	ENSMUSG00000057176	ENSMUST00000072155	ENSMUSP00000072019	ENSMUSP00000072019.3	Ccdc189	9.51e-17	2.63e-16	ENSG00000196118	ENST00000535476	ENSP00000442644	ENSP00000442644.2	CCDC189
ENSAPLG00000001089	ENSAPLT00000001071	Ccdc22																													9.98e-12	3.55e-10	ENSMUSG00000031143	ENSMUST00000033483	ENSMUSP00000033483	ENSMUSP00000033483.4	Ccdc22	1.38e-11	3.55e-10	ENSG00000101997	ENST00000376227	ENSP00000365401	ENSP00000365401.3	CCDC22
ENSAPLG00000004685	ENSAPLT00000004811	CCDC69															4.4e-32	1.92e-37	ENSMGAG00000006239	ENSMGAT00000006977	ENSMGAP00000006230	ENSMGAP00000006230.1	CCDC69	6.96e-28	2.13e-27	ENSFALG00000008169	ENSFALT00000008552	ENSFALP00000008514	CCDC69	ENSFALP00000008514.1	4.08e-16	9.75e-20	ENSMUSG00000049588	ENSMUST00000108880	ENSMUSP00000104508	ENSMUSP00000104508.1	Ccdc69	1.69e-18	1.24e-23	ENSG00000198624	ENST00000355417	ENSP00000347586	ENSP00000347586.2	CCDC69
ENSAPLG00000004763	ENSAPLT00000004922	Ccdc78	5.25e-146	6.22e-148	ENSGALG00000044070	ENSGALT00000088330	ENSGALP00000060570.1	ENSGALP00000060570		2.08e-134	6.76e-133	ENSTGUG00000003602	ENSTGUT00000003742	ENSTGUP00000003702	ENSTGUP00000003702.1		0	0	ENSMGAG00000009785	ENSMGAT00000010962	ENSMGAP00000010116	ENSMGAP00000010116.2		0	0	ENSFALG00000004585	ENSFALT00000004799	ENSFALP00000004775		ENSFALP00000004775.1	1.26e-50	1.33e-48	ENSMUSG00000071202	ENSMUST00000095500	ENSMUSP00000093155	ENSMUSP00000093155.4	Ccdc78
ENSAPLG00000006702	ENSAPLT00000006948	Ccdc84																													7.07e-20	1.14e-18	ENSMUSG00000043923	ENSMUST00000053286	ENSMUSP00000053216	ENSMUSP00000053216.7	Ccdc84	2.86e-20	3.17e-19	ENSG00000280975	ENST00000625528	ENSP00000487197	ENSP00000487197.1	CCDC84
ENSAPLG00000014386	ENSAPLT00000014982	CCDC86	1.02e-09	1.61e-07	ENSGALG00000036935	ENSGALT00000076712	ENSGALP00000050812.1	ENSGALP00000050812	CCDC86	4.91e-16	3.26e-08	ENSTGUG00000006282	ENSTGUT00000006508	ENSTGUP00000006444	ENSTGUP00000006444.1									9.84e-14	1.9e-06	ENSFALG00000012110	ENSFALT00000012698	ENSFALP00000012648	CCDC86	ENSFALP00000012648.1	3.93e-11	9.52e-06	ENSMUSG00000024732	ENSMUST00000025639	ENSMUSP00000025639	ENSMUSP00000025639.6	Ccdc86	4.11e-13	4.21e-07	ENSG00000110104	ENST00000545580	ENSP00000440906	ENSP00000440906.1	CCDC86
ENSAPLG00000012773	ENSAPLT00000013296	CCL4	3.07e-40	1.04e-40	ENSGALG00000032717	ENSGALT00000053996	ENSGALP00000053376.1	ENSGALP00000053376	CCL4	6.55e-43	4.51e-49	ENSTGUG00000003201	ENSTGUT00000003332	ENSTGUP00000003299	ENSTGUP00000003299.1		1.11e-38	4.63e-39	ENSMGAG00000001758	ENSMGAT00000001904	ENSMGAP00000001251	ENSMGAP00000001251.1		6.61e-42	3.4e-41	ENSFALG00000013714	ENSFALT00000014368	ENSFALP00000014309		ENSFALP00000014309.1	6.51e-32	3.22e-31	ENSMUSG00000018930	ENSMUST00000019074	ENSMUSP00000019074	ENSMUSP00000019074.3	Ccl4	3.93e-32	3.58e-30	ENSG00000276125	ENST00000620063	ENSP00000478376	ENSP00000478376.1	CCL4L2
ENSAPLG00000009838	ENSAPLT00000010244	CCL5	1.13e-37	7.61e-38	ENSGALG00000043603	ENSGALT00000047091	ENSGALP00000049143.1	ENSGALP00000049143	CCL5	8.96e-32	8.29e-32	ENSTGUG00000003209	ENSTGUT00000003334	ENSTGUP00000003301	ENSTGUP00000003301.1		9.05e-37	1.78e-42	ENSMGAG00000001784	ENSMGAT00000001931	ENSMGAP00000001278	ENSMGAP00000001278.2									3.72e-28	3.62e-27	ENSMUSG00000035042	ENSMUST00000035938	ENSMUSP00000039600	ENSMUSP00000039600.2	Ccl5	2.48e-26	7.79e-27	ENSG00000274233	ENST00000618639	ENSP00000484921	ENSP00000484921.2	CCL5
ENSAPLG00000002443	ENSAPLT00000002458	Ccnb3	6.22e-162	8.69e-161	ENSGALG00000025810	ENSGALT00000087904	ENSGALP00000060218.1	ENSGALP00000060218									2.35e-160	3.43e-159	ENSMGAG00000009789	ENSMGAT00000010978	ENSMGAP00000010132	ENSMGAP00000010132.1		5.82e-154	6.32e-153	ENSFALG00000011907	ENSFALT00000012486	ENSFALP00000012436		ENSFALP00000012436.1	1.56e-84	1.52e-83	ENSMUSG00000051592	ENSMUST00000056725	ENSMUSP00000052272	ENSMUSP00000052272.7	Ccnb3	7.15e-97	4.61e-95	ENSG00000147082	ENST00000276014	ENSP00000276014	ENSP00000276014.7	CCNB3
ENSAPLG00000006466	ENSAPLT00000006701	CCNJ	0	0	ENSGALG00000006955	ENSGALT00000011268	ENSGALP00000011254.4	ENSGALP00000011254	CCNJ	0	0	ENSTGUG00000009052	ENSTGUT00000009426	ENSTGUP00000009327	ENSTGUP00000009327.1	CCNJ	0	0	ENSMGAG00000009211	ENSMGAT00000010317	ENSMGAP00000009493	ENSMGAP00000009493.2	CCNJ	0	0	ENSFALG00000007967	ENSFALT00000008339	ENSFALP00000008305	CCNJ	ENSFALP00000008305.1	0	0	ENSMUSG00000025010	ENSMUST00000119316	ENSMUSP00000112643	ENSMUSP00000112643.1	Ccnj	0	0	ENSG00000107443	ENST00000465148	ENSP00000435373	ENSP00000435373.2	CCNJ
ENSAPLG00000001936	ENSAPLT00000001933	Ccr2								0	0	ENSTGUG00000004511	ENSTGUT00000004685	ENSTGUP00000004636	ENSTGUP00000004636.1		0	0	ENSMGAG00000011571	ENSMGAT00000012996	ENSMGAP00000012109	ENSMGAP00000012109.2		0	0	ENSFALG00000014349	ENSFALT00000015029	ENSFALP00000014964		ENSFALP00000014964.1	2.82e-142	6.2e-133	ENSMUSG00000049103	ENSMUST00000165984	ENSMUSP00000128734	ENSMUSP00000128734.2	Ccr2	7.44e-141	1.12e-132	ENSG00000121807	ENST00000445132	ENSP00000399285	ENSP00000399285.2	CCR2
ENSAPLG00000002983	ENSAPLT00000003012	CCSAP	3.64e-85	2.53e-88	ENSGALG00000011084	ENSGALT00000018061	ENSGALP00000018039.6	ENSGALP00000018039	CCSAP	1.07e-81	1.84e-86	ENSTGUG00000010059	ENSTGUT00000010483	ENSTGUP00000010373	ENSTGUP00000010373.1	CCSAP	6.1e-81	3.43e-88	ENSMGAG00000012009	ENSMGAT00000013497	ENSMGAP00000012601	ENSMGAP00000012601.1	CCSAP	1.14e-77	2.78e-82	ENSFALG00000003333	ENSFALT00000003490	ENSFALP00000003476	CCSAP	ENSFALP00000003476.1	1.14e-48	1.16e-48	ENSMUSG00000031971	ENSMUST00000122421	ENSMUSP00000113319	ENSMUSP00000113319.1	Ccsap	3.14e-51	1.11e-53	ENSG00000154429	ENST00000366686	ENSP00000355647	ENSP00000355647.1	CCSAP
ENSAPLG00000004993	ENSAPLT00000005209	Ccz1																													0	0	ENSMUSG00000029617	ENSMUST00000031621	ENSMUSP00000031621	ENSMUSP00000031621.9	Ccz1	0	0	ENSG00000122674	ENST00000325974	ENSP00000325681	ENSP00000325681.6	CCZ1
ENSAPLG00000013995	ENSAPLT00000014576	CD1.2	9.54e-124	9.14e-117	ENSGALG00000043052	ENSGALT00000080168	ENSGALP00000044711.1	ENSGALP00000044711	CD1.2								1.36e-74	4.06e-74	ENSMGAG00000017223	ENSMGAT00000019119	ENSMGAP00000018230	ENSMGAP00000018230.1		1.52e-115	1.46e-112	ENSFALG00000007064	ENSFALT00000007402	ENSFALP00000007370		ENSFALP00000007370.1
ENSAPLG00000015329	ENSAPLT00000015967	CD200R1L	8.82e-82	5.67e-81	ENSGALG00000015191	ENSGALT00000030450	ENSGALP00000029813.3	ENSGALP00000029813	CD200R1L	1.51e-64	1.27e-63	ENSTGUG00000013422	ENSTGUT00000013979	ENSTGUP00000013820	ENSTGUP00000013820.1
ENSAPLG00000009229	ENSAPLT00000009599	Cd200r4																													1.4e-44	3.9e-44	ENSMUSG00000062082	ENSMUST00000176321	ENSMUSP00000135162	ENSMUSP00000135162.2	Cd200r4	1.56e-43	1.64e-37	ENSG00000206531	ENST00000488794	ENSP00000418413	ENSP00000418413.1	CD200R1L
ENSAPLG00000014897	ENSAPLT00000015527	Cd209a	1.88e-77	4.15e-78	ENSGALG00000045115	ENSGALT00000088529	ENSGALP00000061136.1	ENSGALP00000061136																							1.24e-31	6.41e-32	ENSMUSG00000031494	ENSMUST00000208960	ENSMUSP00000146627	ENSMUSP00000146627.1	Cd209a	1e-35	4e-36	ENSG00000187912	ENST00000417570	ENSP00000393719	ENSP00000393719.1	CLEC17A
ENSAPLG00000001176	ENSAPLT00000001189	CD22																																				7.9e-37	2.93e-36	ENSG00000012124	ENST00000341773	ENSP00000339349	ENSP00000339349.6	CD22
ENSAPLG00000005749	ENSAPLT00000005936	CD300LF	2.97e-70	1.6e-71	ENSGALG00000007713	ENSGALT00000012503	ENSGALP00000012489.5	ENSGALP00000012489									4.8e-70	2.61e-82	ENSMGAG00000009168	ENSMGAT00000010267	ENSMGAP00000009445	ENSMGAP00000009445.1		1.91e-42	2.63e-38	ENSFALG00000001299	ENSFALT00000001359	ENSFALP00000001352		ENSFALP00000001352.1								1.75e-17	7.21e-21	ENSG00000186074	ENST00000462044	ENSP00000464223	ENSP00000464223.1	CD300LF
ENSAPLG00000010562	ENSAPLT00000010996	Cd3g	6.2e-64	7.62e-63	ENSGALG00000007418	ENSGALT00000011998	ENSGALP00000011984.3	ENSGALP00000011984		8.38e-62	7.71e-62	ENSTGUG00000000240	ENSTGUT00000000247	ENSTGUP00000000243	ENSTGUP00000000243.1									4.73e-64	3.32e-65	ENSFALG00000005983	ENSFALT00000006265	ENSFALP00000006237		ENSFALP00000006237.1	1.82e-35	2.47e-35	ENSMUSG00000002033	ENSMUST00000002101	ENSMUSP00000002101	ENSMUSP00000002101.5	Cd3g
ENSAPLG00000002682	ENSAPLT00000002742	Cd4								5.21e-150	4.9e-149	ENSTGUG00000013304	ENSTGUT00000013855	ENSTGUP00000013698	ENSTGUP00000013698.1		0	0	ENSMGAG00000014113	ENSMGAT00000015872	ENSMGAP00000014929	ENSMGAP00000014929.2		2.66e-172	1.45e-171	ENSFALG00000004705	ENSFALT00000004928	ENSFALP00000004904		ENSFALP00000004904.1	3.36e-22	4.47e-17	ENSMUSG00000023274	ENSMUST00000024044	ENSMUSP00000024044	ENSMUSP00000024044.6	Cd4	1.55e-23	1.76e-22	ENSG00000010610	ENST00000011653	ENSP00000011653	ENSP00000011653.4	CD4
ENSAPLG00000013811	ENSAPLT00000014384	CD69	2.47e-95	1.12e-94	ENSGALG00000028659	ENSGALT00000000183	ENSGALP00000000182.4	ENSGALP00000000182									7.4e-97	5.91e-96	ENSMGAG00000000644	ENSMGAT00000000645	ENSMGAP00000000017	ENSMGAP00000000017.1		1.08e-89	1.14e-76	ENSFALG00000010526	ENSFALT00000011029	ENSFALP00000010984	CD69	ENSFALP00000010984.1	3.32e-40	2.14e-37	ENSMUSG00000030155	ENSMUST00000032258	ENSMUSP00000032258	ENSMUSP00000032258.6	Clec2e	2.71e-39	4.91e-39	ENSG00000069493	ENST00000290855	ENSP00000290855	ENSP00000290855.6	CLEC2D
ENSAPLG00000007417	ENSAPLT00000007688	Cd80	4.18e-119	7.76e-135	ENSGALG00000015474	ENSGALT00000024957	ENSGALP00000024911.5	ENSGALP00000024911		1.09e-109	1.65e-107	ENSTGUG00000013518	ENSTGUT00000014078	ENSTGUP00000013919	ENSTGUP00000013919.1		2.82e-119	9.16e-130	ENSMGAG00000014446	ENSMGAT00000016240	ENSMGAP00000015290	ENSMGAP00000015290.1		5.22e-111	1.54e-115	ENSFALG00000001513	ENSFALT00000001582	ENSFALP00000001573		ENSFALP00000001573.1	2.02e-19	2.57e-20	ENSMUSG00000075122	ENSMUST00000099816	ENSMUSP00000097404	ENSMUSP00000097404.2	Cd80	7.14e-19	9.05e-21	ENSG00000121594	ENST00000383669	ENSP00000373165	ENSP00000373165.3	CD80
ENSAPLG00000011571	ENSAPLT00000012034	CD8A	6.64e-38	7.74e-37	ENSGALG00000038559	ENSGALT00000086408	ENSGALP00000061596.1	ENSGALP00000061596	CD8A	7.81e-27	1.6e-25	ENSTGUG00000010841	ENSTGUT00000011298	ENSTGUP00000011178	ENSTGUP00000011178.1		9.76e-37	2.03e-35	ENSMGAG00000013176	ENSMGAT00000019831	ENSMGAP00000018337	ENSMGAP00000018337.1		2.64e-22	5.92e-21	ENSFALG00000010165	ENSFALT00000010653	ENSFALP00000010611		ENSFALP00000010611.1
ENSAPLG00000008300	ENSAPLT00000008649	CDC25A								0	0	ENSTGUG00000000097	ENSTGUT00000000106	ENSTGUP00000000106	ENSTGUP00000000106.1	CDC25A															3.24e-175	0	ENSMUSG00000032477	ENSMUST00000094324	ENSMUSP00000091882	ENSMUSP00000091882.3	Cdc25a	0	0	ENSG00000164045	ENST00000302506	ENSP00000303706	ENSP00000303706.3	CDC25A
ENSAPLG00000003435	ENSAPLT00000003496	CDCA3	4.38e-37	3.04e-36	ENSGALG00000014513	ENSGALT00000055758	ENSGALP00000049643.1	ENSGALP00000049643	CDCA3	1.2e-36	5.73e-36	ENSTGUG00000013300	ENSTGUT00000013849	ENSTGUP00000013692	ENSTGUP00000013692.1									1.95e-36	8.76e-36	ENSFALG00000004688	ENSFALT00000004904	ENSFALP00000004880		ENSFALP00000004880.1	3.53e-05	0.000159	ENSMUSG00000023505	ENSMUST00000024270	ENSMUSP00000024270	ENSMUSP00000024270.7	Cdca3
ENSAPLG00000011992	ENSAPLT00000012527	Cdk11b																						0	0	ENSFALG00000009392	ENSFALT00000009830	ENSFALP00000009790		ENSFALP00000009790.1	0	0	ENSMUSG00000029062	ENSMUST00000105600	ENSMUSP00000101225	ENSMUSP00000101225.1	Cdk11b
ENSAPLG00000002802	ENSAPLT00000002825	CDK5R1	4.21e-103	1.04e-101	ENSGALG00000041907	ENSGALT00000063315	ENSGALP00000047031.1	ENSGALP00000047031	CDK5R1																						3.25e-106	6.43e-106	ENSMUSG00000048895	ENSMUST00000053413	ENSMUSP00000099514	ENSMUSP00000099514.4	Cdk5r1	7.82e-104	6.96e-103	ENSG00000176749	ENST00000313401	ENSP00000318486	ENSP00000318486.3	CDK5R1
ENSAPLG00000008914	ENSAPLT00000009261	CDK5RAP3	4.93e-28	3.23e-26	ENSGALG00000036452	ENSGALT00000059110	ENSGALP00000049596.1	ENSGALP00000049596	CDK5RAP3								5.87e-28	3.89e-26	ENSMGAG00000002616	ENSMGAT00000020817	ENSMGAP00000018400	ENSMGAP00000018400.1		1.46e-06	6.62e-05	ENSFALG00000011410	ENSFALT00000011963	ENSFALP00000011914	CDK5RAP3	ENSFALP00000011914.1	1.01e-21	2.04e-20	ENSMUSG00000018669	ENSMUST00000103152	ENSMUSP00000099441	ENSMUSP00000099441.4	Cdk5rap3	4.48e-20	5.1e-19	ENSG00000108465	ENST00000579175	ENSP00000463950	ENSP00000463950.1	CDK5RAP3
ENSAPLG00000013291	ENSAPLT00000013832	CDKN1B	8.94e-136	3.73e-135	ENSGALG00000022980	ENSGALT00000037288	ENSGALP00000036494.2	ENSGALP00000036494	CDKN1B	7.33e-134	5.79e-133	ENSTGUG00000012703	ENSTGUT00000013223	ENSTGUP00000013074	ENSTGUP00000013074.1	CDKN1B	1.9e-106	1.11e-105	ENSMGAG00000013859	ENSMGAT00000015597	ENSMGAP00000014660	ENSMGAP00000014660.2	CDKN1B	6.1e-134	4.51e-133	ENSFALG00000004635	ENSFALT00000004850	ENSFALP00000004826	CDKN1B	ENSFALP00000004826.1	3.1e-94	7.24e-94	ENSMUSG00000003031	ENSMUST00000204807	ENSMUSP00000145056	ENSMUSP00000145056.1	Cdkn1b	7.77e-97	1.28e-96	ENSG00000111276	ENST00000228872	ENSP00000228872	ENSP00000228872.4	CDKN1B
ENSAPLG00000005925	ENSAPLT00000006147	Cdyl																													0	0	ENSMUSG00000059288	ENSMUST00000075220	ENSMUSP00000074707	ENSMUSP00000074707.6	Cdyl
ENSAPLG00000011570	ENSAPLT00000012033	CEBPB	1.79e-83	3.9e-81	ENSGALG00000008014	ENSGALT00000013006	ENSGALP00000012991.2	ENSGALP00000012991	CEBPB	3.46e-89	2.44e-86	ENSTGUG00000008707	ENSTGUT00000009061	ENSTGUP00000008964	ENSTGUP00000008964.1	CEBPB								3.5e-59	1.02e-56	ENSFALG00000014081	ENSFALT00000014761	ENSFALP00000014697	CEBPB	ENSFALP00000014697.1
ENSAPLG00000016374	ENSAPLT00000017096	Celf4	3.86e-179	2e-178	ENSGALG00000031313	ENSGALT00000048878	ENSGALP00000052680.1	ENSGALP00000052680		0	0	ENSTGUG00000004278	ENSTGUT00000004468	ENSTGUP00000004420	ENSTGUP00000004420.1		1.03e-173	2.05e-172	ENSMGAG00000001804	ENSMGAT00000001976	ENSMGAP00000001323	ENSMGAP00000001323.2		0	0	ENSFALG00000009584	ENSFALT00000010050	ENSFALP00000010010		ENSFALP00000010010.1	0	2.4e-168	ENSMUSG00000024268	ENSMUST00000025117	ENSMUSP00000025117	ENSMUSP00000025117.7	Celf4	1.92e-179	3.02e-87	ENSG00000273025	ENST00000569547	ENSP00000454749	ENSP00000454749.1	AC009690.3
ENSAPLG00000005174	ENSAPLT00000005373	CELF5	0	0	ENSGALG00000026716	ENSGALT00000045397	ENSGALP00000042824.2	ENSGALP00000042824	CELF5	0	0	ENSTGUG00000000514	ENSTGUT00000000534	ENSTGUP00000000526	ENSTGUP00000000526.1	CELF5	0	0	ENSMGAG00000001169	ENSMGAT00000001244	ENSMGAP00000000601	ENSMGAP00000000601.2	CELF5	0	0	ENSFALG00000013886	ENSFALT00000014552	ENSFALP00000014490	CELF5	ENSFALP00000014490.1	0	0	ENSMUSG00000034818	ENSMUST00000120508	ENSMUSP00000113592	ENSMUSP00000113592.1	Celf5	0	0	ENSG00000161082	ENST00000292672	ENSP00000292672	ENSP00000292672.1	CELF5
ENSAPLG00000008578	ENSAPLT00000008956	Cenpc1															0	0	ENSMGAG00000010297	ENSMGAT00000020101	ENSMGAP00000019555	ENSMGAP00000019555.1									2.03e-47	2.92e-48	ENSMUSG00000029253	ENSMUST00000031170	ENSMUSP00000031170	ENSMUSP00000031170.8	Cenpc1
ENSAPLG00000004962	ENSAPLT00000005118	CENPJ	0	0	ENSGALG00000017148	ENSGALT00000027693	ENSGALP00000027640.6	ENSGALP00000027640	CENPJ	1.38e-124	1.47e-126	ENSTGUG00000011290	ENSTGUT00000011761	ENSTGUP00000011634	ENSTGUP00000011634.1		0	0	ENSMGAG00000015137	ENSMGAT00000017020	ENSMGAP00000016050	ENSMGAP00000016050.2	CENPJ	0	0	ENSFALG00000008763	ENSFALT00000009181	ENSFALP00000009142	CENPJ	ENSFALP00000009142.1	7.29e-121	3.83e-131	ENSMUSG00000064128	ENSMUST00000225951	ENSMUSP00000153013	ENSMUSP00000153013.1	Cenpj	1.83e-130	6.58e-132	ENSG00000151849	ENST00000616936	ENSP00000477511	ENSP00000477511.1	CENPJ
ENSAPLG00000000945	ENSAPLT00000000924	CENPL	2.17e-112	3.35e-109	ENSGALG00000038411	ENSGALT00000059585	ENSGALP00000053890.1	ENSGALP00000053890	CENPL	6.22e-109	9.07e-108	ENSTGUG00000017334	ENSTGUT00000018013	ENSTGUP00000017611	ENSTGUP00000017611.1	CENPL	3.43e-112	4.89e-109	ENSMGAG00000003416	ENSMGAT00000003812	ENSMGAP00000003117	ENSMGAP00000003117.2	CENPL	4.8e-107	1.3e-105	ENSFALG00000007983	ENSFALT00000008358	ENSFALP00000008324	CENPL	ENSFALP00000008324.1	4.83e-89	2.42e-88	ENSMUSG00000026708	ENSMUST00000028035	ENSMUSP00000028035	ENSMUSP00000028035.7	Cenpl	2.08e-86	7.61e-86	ENSG00000120334	ENST00000367710	ENSP00000356683	ENSP00000356683.3	CENPL
ENSAPLG00000008854	ENSAPLT00000009210	Cenpt								5.82e-63	1.46e-60	ENSTGUG00000005260	ENSTGUT00000005457	ENSTGUP00000005403	ENSTGUP00000005403.1		4.22e-44	2.94e-47	ENSMGAG00000002733	ENSMGAT00000003023	ENSMGAP00000002346	ENSMGAP00000002346.2									4.5e-33	2.28e-33	ENSMUSG00000036672	ENSMUST00000040776	ENSMUSP00000038188	ENSMUSP00000038188.4	Cenpt	6.3e-38	3e-37	ENSG00000102901	ENST00000564817	ENSP00000457294	ENSP00000457294.1	CENPT
ENSAPLG00000007436	ENSAPLT00000007726	Cenpv																													2.19e-94	2.38e-92	ENSMUSG00000018509	ENSMUST00000018653	ENSMUSP00000018653	ENSMUSP00000018653.1	Cenpv
ENSAPLG00000001293	ENSAPLT00000001380	CEP128								0	0	ENSTGUG00000012372	ENSTGUT00000012877	ENSTGUP00000012733	ENSTGUP00000012733.1																							4.65e-126	1.72e-120	ENSG00000100629	ENST00000216517	ENSP00000216517	ENSP00000216517.6	CEP128
ENSAPLG00000005988	ENSAPLT00000006273	Cep192								0	0	ENSTGUG00000009492	ENSTGUT00000009901	ENSTGUP00000009795	ENSTGUP00000009795.1		0	0	ENSMGAG00000008628	ENSMGAT00000009698	ENSMGAP00000008888	ENSMGAP00000008888.2									0	0	ENSMUSG00000024542	ENSMUST00000025425	ENSMUSP00000025425	ENSMUSP00000025425.5	Cep192	0	0	ENSG00000101639	ENST00000325971	ENSP00000317156	ENSP00000317156.9	CEP192
ENSAPLG00000014794	ENSAPLT00000015429	Cep295	0	0	ENSGALG00000040433	ENSGALT00000060059	ENSGALP00000049282.1	ENSGALP00000049282		4.36e-56	3.73e-49	ENSTGUG00000018503	ENSTGUT00000019228	ENSTGUP00000018051	ENSTGUP00000018051.1		0	0	ENSMGAG00000015210	ENSMGAT00000017110	ENSMGAP00000016138	ENSMGAP00000016138.2		7.71e-62	4.74e-52	ENSFALG00000000288	ENSFALT00000000300	ENSFALP00000000297		ENSFALP00000000297.1	1.41e-98	3.15e-104	ENSMUSG00000046111	ENSMUST00000161132	ENSMUSP00000123788	ENSMUSP00000123788.2	Cep295	2.25e-111	1.54e-104	ENSG00000166004	ENST00000325212	ENSP00000316681	ENSP00000316681.6	CEP295
ENSAPLG00000008945	ENSAPLT00000009302	Cers1	9.62e-156	5.32e-166	ENSGALG00000003160	ENSGALT00000005000	ENSGALP00000004991.4	ENSGALP00000004991		3.55e-91	2.7e-101	ENSTGUG00000014035	ENSTGUT00000014623	ENSTGUP00000014440	ENSTGUP00000014440.1		2.16e-161	1.05e-171	ENSMGAG00000004709	ENSMGAT00000005254	ENSMGAP00000004536	ENSMGAP00000004536.2									1.1e-119	3.23e-131	ENSMUSG00000087408	ENSMUST00000140239	ENSMUSP00000120598	ENSMUSP00000120598.1	Cers1	6.48e-117	4.12e-118	ENSG00000223802	ENST00000623882	ENSP00000485308	ENSP00000485308.1	CERS1
ENSAPLG00000006954	ENSAPLT00000007214	Cetn2	9.82e-117	3.96e-116	ENSGALG00000026741	ENSGALT00000044834	ENSGALP00000042990.1	ENSGALP00000042990		1.19e-116	9.03e-116	ENSTGUG00000002010	ENSTGUT00000002092	ENSTGUP00000002072	ENSTGUP00000002072.1		3.31e-116	2.35e-115	ENSMGAG00000010564	ENSMGAT00000011841	ENSMGAP00000010973	ENSMGAP00000010973.1		4.76e-105	3.52e-104	ENSFALG00000008210	ENSFALT00000008593	ENSFALP00000008555		ENSFALP00000008555.1	1.17e-96	2.68e-82	ENSMUSG00000031347	ENSMUST00000114551	ENSMUSP00000110198	ENSMUSP00000110198.3	Cetn2	1.09e-97	1.72e-83	ENSG00000147400	ENST00000370277	ENSP00000359300	ENSP00000359300.3	CETN2
ENSAPLG00000009592	ENSAPLT00000009981	Cfap206	0	0	ENSGALG00000015810	ENSGALT00000025491	ENSGALP00000025445.4	ENSGALP00000025445		0	0	ENSTGUG00000012461	ENSTGUT00000012973	ENSTGUP00000012827	ENSTGUP00000012827.1		0	0	ENSMGAG00000013679	ENSMGAT00000015390	ENSMGAP00000014454	ENSMGAP00000014454.1		0	0	ENSFALG00000002920	ENSFALT00000003056	ENSFALP00000003043		ENSFALP00000003043.1	0	0	ENSMUSG00000028294	ENSMUST00000029971	ENSMUSP00000029971	ENSMUSP00000029971.5	Cfap206	0	0	ENSG00000213204	ENST00000507897	ENSP00000426769	ENSP00000426769.1	AL049697.1
ENSAPLG00000006084	ENSAPLT00000006315	CFAP43								0	0	ENSTGUG00000010425	ENSTGUT00000010863	ENSTGUP00000010750	ENSTGUP00000010750.1		0	0	ENSMGAG00000010597	ENSMGAT00000011898	ENSMGAP00000011029	ENSMGAP00000011029.2	CFAP43	0	0	ENSFALG00000008825	ENSFALT00000009251	ENSFALP00000009212	CFAP43	ENSFALP00000009212.1	0	0	ENSMUSG00000044948	ENSMUST00000160247	ENSMUSP00000125007	ENSMUSP00000125007.1	Cfap43	0	0	ENSG00000197748	ENST00000434629	ENSP00000391364	ENSP00000391364.1	CFAP43
ENSAPLG00000001675	ENSAPLT00000001668	CHCHD2	3.65e-55	1.07e-19	ENSGALG00000002495	ENSGALT00000090112	ENSGALP00000062904.1	ENSGALP00000062904	CHCHD2	2.49e-42	2.8e-29	ENSTGUG00000005194	ENSTGUT00000005439	ENSTGUP00000005385	ENSTGUP00000005385.1	CHCHD2	2.96e-10	3.91e-06	ENSMGAG00000015464	ENSMGAT00000017379	ENSMGAP00000016405	ENSMGAP00000016405.2		1.76e-44	2.22e-31	ENSFALG00000006769	ENSFALT00000007092	ENSFALP00000007061	CHCHD2	ENSFALP00000007061.1	3.33e-50	3.6e-33	ENSMUSG00000070493	ENSMUST00000094280	ENSMUSP00000091835	ENSMUSP00000091835.3	Chchd2	4.35e-48	2.79e-27	ENSG00000106153	ENST00000395422	ENSP00000378812	ENSP00000378812.3	CHCHD2
ENSAPLG00000005618	ENSAPLT00000005804	CHCHD3								1.63e-83	9.35e-92	ENSTGUG00000001964	ENSTGUT00000002039	ENSTGUP00000002021	ENSTGUP00000002021.1	CHCHD3															5.28e-52	2.39e-47	ENSMUSG00000053768	ENSMUST00000115091	ENSMUSP00000110743	ENSMUSP00000110743.1	Chchd3	3.96e-55	6.56e-50	ENSG00000106554	ENST00000262570	ENSP00000262570	ENSP00000262570.5	CHCHD3
ENSAPLG00000013476	ENSAPLT00000014029	Chchd3																													1.29e-28	4.67e-28	ENSMUSG00000053768	ENSMUST00000129069	ENSMUSP00000121589	ENSMUSP00000121589.1	Chchd3
ENSAPLG00000002165	ENSAPLT00000002161	CHCHD5	6.73e-13	8.6e-12	ENSGALG00000030457	ENSGALT00000061946	ENSGALP00000049794.1	ENSGALP00000049794	CHCHD5																						1.51e-10	1.22e-09	ENSMUSG00000037938	ENSMUST00000035481	ENSMUSP00000044253	ENSMUSP00000044253.4	Chchd5	1.16e-10	6.58e-10	ENSG00000125611	ENST00000324913	ENSP00000325655	ENSP00000325655.5	CHCHD5
ENSAPLG00000008282	ENSAPLT00000008603	Chgb								4.57e-70	4.89e-70	ENSTGUG00000002191	ENSTGUT00000002281	ENSTGUP00000002261	ENSTGUP00000002261.1		0	0	ENSMGAG00000007670	ENSMGAT00000008590	ENSMGAP00000007807	ENSMGAP00000007807.1		1.01e-160	6.58e-163	ENSFALG00000013569	ENSFALT00000014220	ENSFALP00000014162		ENSFALP00000014162.1	2.98e-28	1.08e-24	ENSMUSG00000027350	ENSMUST00000028826	ENSMUSP00000028826	ENSMUSP00000028826.3	Chgb	5.8e-31	3.01e-26	ENSG00000089199	ENST00000378961	ENSP00000368244	ENSP00000368244.4	CHGB
ENSAPLG00000007700	ENSAPLT00000008018	CHIA	0	0	ENSGALG00000023760	ENSGALT00000067324	ENSGALP00000048605.1	ENSGALP00000048605	CHIA	1.13e-105	3.99e-107	ENSTGUG00000017454	ENSTGUT00000018139	ENSTGUP00000017736	ENSTGUP00000017736.1		0	0	ENSMGAG00000006340	ENSMGAT00000020355	ENSMGAP00000019456	ENSMGAP00000019456.1		0	0	ENSFALG00000011657	ENSFALT00000012239	ENSFALP00000012189		ENSFALP00000012189.1	0	0	ENSMUSG00000062778	ENSMUST00000079132	ENSMUSP00000078134	ENSMUSP00000078134.5	Chia1	0	0	ENSG00000134216	ENST00000343320	ENSP00000341828	ENSP00000341828.6	CHIA
ENSAPLG00000006258	ENSAPLT00000006566	CHM	0	0	ENSGALG00000006906	ENSGALT00000070872	ENSGALP00000049847.1	ENSGALP00000049847	CHM	0	0	ENSTGUG00000002437	ENSTGUT00000002543	ENSTGUP00000002519	ENSTGUP00000002519.1		0	0	ENSMGAG00000004529	ENSMGAT00000005120	ENSMGAP00000004404	ENSMGAP00000004404.2		0	0	ENSFALG00000003994	ENSFALT00000004181	ENSFALP00000004160		ENSFALP00000004160.1	0	0	ENSMUSG00000025531	ENSMUST00000026607	ENSMUSP00000026607	ENSMUSP00000026607.8	Chm	0	0	ENSG00000203668	ENST00000366553	ENSP00000355511	ENSP00000355511.1	CHML
ENSAPLG00000002206	ENSAPLT00000002203	CHMP2A	9.8e-37	1.45e-35	ENSGALG00000032583	ENSGALT00000060585	ENSGALP00000048143.1	ENSGALP00000048143		4.83e-27	1.26e-25	ENSTGUG00000014899	ENSTGUT00000015498	ENSTGUP00000015250	ENSTGUP00000015250.1		1.66e-38	4.68e-37	ENSMGAG00000009392	ENSMGAT00000010523	ENSMGAP00000009691	ENSMGAP00000009691.1	CHMP2A	3.2e-30	7.93e-29	ENSFALG00000012838	ENSFALT00000013461	ENSFALP00000013405	CHMP2A	ENSFALP00000013405.1	2.56e-33	2.66e-32	ENSMUSG00000033916	ENSMUST00000005711	ENSMUSP00000005711	ENSMUSP00000005711.4	Chmp2a	8.39e-34	5.45e-33	ENSG00000130724	ENST00000596708	ENSP00000471961	ENSP00000471961.1	CHMP2A
ENSAPLG00000001090	ENSAPLT00000001096	Chmp3	3.09e-105	1.42e-85	ENSGALG00000015805	ENSGALT00000025484	ENSGALP00000025438.4	ENSGALP00000025438		7.42e-99	6.14e-85	ENSTGUG00000010820	ENSTGUT00000011282	ENSTGUP00000011162	ENSTGUP00000011162.1		4.87e-103	1.51e-92	ENSMGAG00000013154	ENSMGAT00000014797	ENSMGAP00000013878	ENSMGAP00000013878.2		8.88e-100	3.32e-85	ENSFALG00000010145	ENSFALT00000010628	ENSFALP00000010586		ENSFALP00000010586.1	3.63e-92	3.34e-95	ENSMUSG00000053119	ENSMUST00000065364	ENSMUSP00000068410	ENSMUSP00000068410.2	Chmp3	5.45e-90	4.49e-105	ENSG00000115561	ENST00000263856	ENSP00000263856	ENSP00000263856.4	CHMP3
ENSAPLG00000000579	ENSAPLT00000001034	CHORDC1	0	0	ENSGALG00000035461	ENSGALT00000070354	ENSGALP00000055946.1	ENSGALP00000055946	CHORDC1	0	0	ENSTGUG00000012877	ENSTGUT00000013410	ENSTGUP00000013260	ENSTGUP00000013260.1	CHORDC1	0	0	ENSMGAG00000015217	ENSMGAT00000017119	ENSMGAP00000016147	ENSMGAP00000016147.1	CHORDC1	0	0	ENSFALG00000007903	ENSFALT00000008276	ENSFALP00000008243	CHORDC1	ENSFALP00000008243.1	0	5.42e-179	ENSMUSG00000001774	ENSMUST00000001825	ENSMUSP00000001825	ENSMUSP00000001825.7	Chordc1	0	0	ENSG00000110172	ENST00000320585	ENSP00000319255	ENSP00000319255.6	CHORDC1
ENSAPLG00000009143	ENSAPLT00000009512	Chpf2								0	0	ENSTGUG00000000042	ENSTGUT00000000042	ENSTGUP00000000042	ENSTGUP00000000042.1		0	0	ENSMGAG00000010798	ENSMGAT00000012102	ENSMGAP00000011232	ENSMGAP00000011232.1		0	0	ENSFALG00000013203	ENSFALT00000013838	ENSFALP00000013781		ENSFALP00000013781.1	0	0	ENSMUSG00000038181	ENSMUST00000121863	ENSMUSP00000112804	ENSMUSP00000112804.1	Chpf2	0	0	ENSG00000033100	ENST00000495645	ENSP00000418914	ENSP00000418914.1	CHPF2
ENSAPLG00000012846	ENSAPLT00000013397	CHRNB3	0	0	ENSGALG00000015384	ENSGALT00000024820	ENSGALP00000024774.3	ENSGALP00000024774	CHRNB3	0	0	ENSTGUG00000000227	ENSTGUT00000000240	ENSTGUP00000000236	ENSTGUP00000000236.1	CHRNB3	0	0	ENSMGAG00000007510	ENSMGAT00000008403	ENSMGAP00000007624	ENSMGAP00000007624.2	CHRNB3	0	0	ENSFALG00000005194	ENSFALT00000005430	ENSFALP00000005404	CHRNB3	ENSFALP00000005404.1	0	0	ENSMUSG00000031492	ENSMUST00000060943	ENSMUSP00000052297	ENSMUSP00000052297.3	Chrnb3	0	0	ENSG00000147432	ENST00000289957	ENSP00000289957	ENSP00000289957.2	CHRNB3
ENSAPLG00000001702	ENSAPLT00000001695	Chst5								0	0	ENSTGUG00000008470	ENSTGUT00000008809	ENSTGUP00000008716	ENSTGUP00000008716.1																0	0	ENSMUSG00000031952	ENSMUST00000034430	ENSMUSP00000034430	ENSMUSP00000034430.4	Chst5	0	0	ENSG00000183196	ENST00000390664	ENSP00000375079	ENSP00000375079.2	CHST6
ENSAPLG00000007382	ENSAPLT00000007658	CIDEC	4.4e-125	1.85e-125	ENSGALG00000026945	ENSGALT00000045824	ENSGALP00000041476.1	ENSGALP00000041476		6.48e-80	8.36e-85	ENSTGUG00000007712	ENSTGUT00000008020	ENSTGUP00000007935	ENSTGUP00000007935.1	CIDEC	5.98e-123	1.35e-122	ENSMGAG00000007624	ENSMGAT00000008536	ENSMGAP00000007754	ENSMGAP00000007754.1		8.74e-114	2.85e-109	ENSFALG00000006487	ENSFALT00000006797	ENSFALP00000006768		ENSFALP00000006768.1	1.58e-70	3.92e-74	ENSMUSG00000030278	ENSMUST00000113091	ENSMUSP00000108714	ENSMUSP00000108714.1	Cidec	1.5e-71	1.2e-73	ENSG00000187288	ENST00000383817	ENSP00000373328	ENSP00000373328.2	CIDEC
ENSAPLG00000013142	ENSAPLT00000013683	Cipc	0	0	ENSGALG00000010390	ENSGALT00000016923	ENSGALP00000016904.4	ENSGALP00000016904		0	0	ENSTGUG00000012273	ENSTGUT00000012776	ENSTGUP00000012636	ENSTGUP00000012636.1		0	0	ENSMGAG00000012833	ENSMGAT00000014438	ENSMGAP00000013529	ENSMGAP00000013529.2		0	0	ENSFALG00000006456	ENSFALT00000006763	ENSFALP00000006734		ENSFALP00000006734.1	2.59e-71	3.6e-74	ENSMUSG00000034157	ENSMUST00000038369	ENSMUSP00000038630	ENSMUSP00000038630.4	Cipc	1.69e-88	1.64e-97	ENSG00000198894	ENST00000361786	ENSP00000355319	ENSP00000355319.2	CIPC
ENSAPLG00000003141	ENSAPLT00000003176	Clec2l																													1.56e-34	1.05e-33	ENSMUSG00000079598	ENSMUST00000114874	ENSMUSP00000110524	ENSMUSP00000110524.3	Clec2l	1.03e-34	5.62e-34	ENSG00000236279	ENST00000422142	ENSP00000390661	ENSP00000390661.2	CLEC2L
ENSAPLG00000000963	ENSAPLT00000000954	CLIC2	7.14e-126	3.5e-125	ENSGALG00000029502	ENSGALT00000070701	ENSGALP00000056854.1	ENSGALP00000056854	CLIC2								1.41e-125	1.24e-124	ENSMGAG00000002151	ENSMGAT00000002352	ENSMGAP00000001688	ENSMGAP00000001688.2	CLIC2
ENSAPLG00000005629	ENSAPLT00000005813	Cln5	0	0	ENSGALG00000016917	ENSGALT00000027349	ENSGALP00000027298.4	ENSGALP00000027298		0	0	ENSTGUG00000012549	ENSTGUT00000013065	ENSTGUP00000012917	ENSTGUP00000012917.1		0	0	ENSMGAG00000014938	ENSMGAT00000016796	ENSMGAP00000015833	ENSMGAP00000015833.2		0	0	ENSFALG00000000862	ENSFALT00000000898	ENSFALP00000000893		ENSFALP00000000893.1	2.93e-169	1.43e-168	ENSMUSG00000022125	ENSMUST00000022721	ENSMUSP00000022721	ENSMUSP00000022721.6	Cln5	2.59e-180	4.97e-180	ENSG00000102805	ENST00000636705	ENSP00000490937	ENSP00000490937.1	CLN5
ENSAPLG00000013253	ENSAPLT00000013796	Cln8	0	0	ENSGALG00000039606	ENSGALT00000080360	ENSGALP00000045958.1	ENSGALP00000045958		1.92e-173	1.29e-172	ENSTGUG00000012928	ENSTGUT00000013464	ENSTGUP00000013313	ENSTGUP00000013313.1		0	0	ENSMGAG00000013957	ENSMGAT00000015705	ENSMGAP00000014765	ENSMGAP00000014765.1									1.2e-112	1.89e-104	ENSMUSG00000026317	ENSMUST00000027554	ENSMUSP00000027554	ENSMUSP00000027554.7	Cln8	6.41e-115	2.73e-115	ENSG00000182372	ENST00000635970	ENSP00000490439	ENSP00000490439.1	CLN8
ENSAPLG00000000990	ENSAPLT00000001277	CLTCL1	0	0	ENSGALG00000041760	ENSGALT00000063392	ENSGALP00000056871.1	ENSGALP00000056871		0	0	ENSTGUG00000008809	ENSTGUT00000009223	ENSTGUP00000009125	ENSTGUP00000009125.1		0	0	ENSMGAG00000000798	ENSMGAT00000019970	ENSMGAP00000019712	ENSMGAP00000019712.1	CLTCL1	0	0	ENSFALG00000007848	ENSFALT00000008220	ENSFALP00000008187	CLTCL1	ENSFALP00000008187.1
ENSAPLG00000010585	ENSAPLT00000011012	CLU	1.4e-93	7.35e-95	ENSGALG00000043051	ENSGALT00000080559	ENSGALP00000054300.1	ENSGALP00000054300	CLU								1.39e-84	3.08e-87	ENSMGAG00000014126	ENSMGAT00000015885	ENSMGAP00000014942	ENSMGAP00000014942.2	CLU	6.75e-66	2.62e-66	ENSFALG00000002332	ENSFALT00000002438	ENSFALP00000002426		ENSFALP00000002426.1	1.17e-61	2.3e-71	ENSMUSG00000022037	ENSMUST00000022616	ENSMUSP00000022616	ENSMUSP00000022616.6	Clu	4.31e-65	1.38e-73	ENSG00000120885	ENST00000523500	ENSP00000429620	ENSP00000429620.1	CLU
ENSAPLG00000002717	ENSAPLT00000002759	CMAS	0	0	ENSGALG00000013229	ENSGALT00000021607	ENSGALP00000021574.4	ENSGALP00000021574	CMAS	0	0	ENSTGUG00000012063	ENSTGUT00000012564	ENSTGUP00000012426	ENSTGUP00000012426.1	CMAS	0	0	ENSMGAG00000013666	ENSMGAT00000015379	ENSMGAP00000014443	ENSMGAP00000014443.2	CMAS	0	0	ENSFALG00000003601	ENSFALT00000003774	ENSFALP00000003759	CMAS	ENSFALP00000003759.1	0	0	ENSMUSG00000030282	ENSMUST00000032419	ENSMUSP00000032419	ENSMUSP00000032419.8	Cmas	0	0	ENSG00000111726	ENST00000229329	ENSP00000229329	ENSP00000229329.2	CMAS
ENSAPLG00000005996	ENSAPLT00000006212	CMPK2	1.29e-136	1.9e-118	ENSGALG00000028982	ENSGALT00000043751	ENSGALP00000042236.1	ENSGALP00000042236	CMPK2	6.13e-130	7.81e-112	ENSTGUG00000012989	ENSTGUT00000013529	ENSTGUP00000013377	ENSTGUP00000013377.1	CMPK2	1.75e-136	1.84e-120	ENSMGAG00000013982	ENSMGAT00000015731	ENSMGAP00000014791	ENSMGAP00000014791.2	CMPK2	2.77e-134	3.01e-115	ENSFALG00000006477	ENSFALT00000006787	ENSFALP00000006758	CMPK2	ENSFALP00000006758.1	1.03e-93	4.69e-93	ENSMUSG00000020638	ENSMUST00000020969	ENSMUSP00000020969	ENSMUSP00000020969.3	Cmpk2	1.18e-99	1.56e-99	ENSG00000134326	ENST00000256722	ENSP00000256722	ENSP00000256722.5	CMPK2
ENSAPLG00000006234	ENSAPLT00000006481	Cnksr3	0	0	ENSGALG00000027159	ENSGALT00000043469	ENSGALP00000041024.2	ENSGALP00000041024		0	0	ENSTGUG00000011168	ENSTGUT00000011644	ENSTGUP00000011519	ENSTGUP00000011519.1		0	0	ENSMGAG00000012756	ENSMGAT00000014356	ENSMGAP00000013449	ENSMGAP00000013449.2		0	0	ENSFALG00000012421	ENSFALT00000013018	ENSFALP00000012966		ENSFALP00000012966.1	0	0	ENSMUSG00000015202	ENSMUST00000015346	ENSMUSP00000015346	ENSMUSP00000015346.5	Cnksr3	0	0	ENSG00000153721	ENST00000607772	ENSP00000475915	ENSP00000475915.1	CNKSR3
ENSAPLG00000001872	ENSAPLT00000001866	Cnot3																													1e-43	1.06e-37	ENSMUSG00000035632	ENSMUST00000038913	ENSMUSP00000039098	ENSMUSP00000039098.9	Cnot3	1.98e-45	2.78e-41	ENSG00000277600	ENST00000612729	ENSP00000481527	ENSP00000481527.1	CNOT3
ENSAPLG00000012307	ENSAPLT00000012805	CNPPD1	1.02e-53	2.51e-52	ENSGALG00000011343	ENSGALT00000018510	ENSGALP00000018487.6	ENSGALP00000018487	CNPPD1								2.32e-55	9.55e-54	ENSMGAG00000012229	ENSMGAT00000013751	ENSMGAP00000012852	ENSMGAP00000012852.1	CNPPD1	4.64e-53	1.71e-51	ENSFALG00000004186	ENSFALT00000004385	ENSFALP00000004363	CNPPD1	ENSFALP00000004363.1	9.52e-30	3.67e-24	ENSMUSG00000033159	ENSMUST00000041213	ENSMUSP00000044799	ENSMUSP00000044799.5	Cnppd1	2.08e-31	8.94e-26	ENSG00000115649	ENST00000451647	ENSP00000405997	ENSP00000405997.1	CNPPD1
ENSAPLG00000011704	ENSAPLT00000012175	CNPPD1								4.03e-24	1.84e-22	ENSTGUG00000005725	ENSTGUT00000005947	ENSTGUP00000005888	ENSTGUP00000005888.1	CNPPD1															5.13e-22	6.23e-21	ENSMUSG00000033159	ENSMUST00000189403	ENSMUSP00000141062	ENSMUSP00000141062.1	Cnppd1
ENSAPLG00000005635	ENSAPLT00000005822	CNPY2																																				4.58e-83	1.06e-82	ENSG00000257727	ENST00000273308	ENSP00000273308	ENSP00000273308.4	CNPY2
ENSAPLG00000003735	ENSAPLT00000003811	CNPY3	1.9e-65	4.05e-62	ENSGALG00000028471	ENSGALT00000061915	ENSGALP00000049207.2	ENSGALP00000049207	CNPY3	3.44e-67	4.2e-66	ENSTGUG00000005218	ENSTGUT00000005430	ENSTGUP00000005376	ENSTGUP00000005376.1	CNPY3								6.62e-60	2.04e-58	ENSFALG00000000720	ENSFALT00000000749	ENSFALP00000000745	CNPY3	ENSFALP00000000745.1	7.54e-59	6.04e-58	ENSMUSG00000023973	ENSMUST00000059844	ENSMUSP00000050309	ENSMUSP00000050309.6	Cnpy3	9.57e-56	7.18e-55	ENSG00000137161	ENST00000372836	ENSP00000361926	ENSP00000361926.4	CNPY3
ENSAPLG00000004730	ENSAPLT00000004863	CNTD1	0	0	ENSGALG00000043285	ENSGALT00000058299	ENSGALP00000063162.1	ENSGALP00000063162	CNTD1	4.48e-157	3.61e-156	ENSTGUG00000002781	ENSTGUT00000002890	ENSTGUP00000002861	ENSTGUP00000002861.1	CNTD1															1.78e-112	5.2e-112	ENSMUSG00000078653	ENSMUST00000103107	ENSMUSP00000099396	ENSMUSP00000099396.4	Cntd1	2.05e-104	4.13e-104	ENSG00000176563	ENST00000588408	ENSP00000465204	ENSP00000465204.1	CNTD1
ENSAPLG00000008026	ENSAPLT00000008317	COA6	3.02e-21	7.11e-21	ENSGALG00000030590	ENSGALT00000056352	ENSGALP00000051069.1	ENSGALP00000051069	COA6	4.51e-23	2.08e-22	ENSTGUG00000010213	ENSTGUT00000010641	ENSTGUP00000010530	ENSTGUP00000010530.1	COA6								2.32e-22	1.88e-21	ENSFALG00000013571	ENSFALT00000014221	ENSFALP00000014163	COA6	ENSFALP00000014163.1	1.04e-15	1.37e-15	ENSMUSG00000051671	ENSMUST00000211868	ENSMUSP00000148765	ENSMUSP00000148765.1	Coa6	2.41e-15	2.21e-15	ENSG00000168275	ENST00000366612	ENSP00000355571	ENSP00000355571.1	COA6
ENSAPLG00000010918	ENSAPLT00000011380	COG3															0	0	ENSMGAG00000014992	ENSMGAT00000016862	ENSMGAP00000015898	ENSMGAP00000015898.1	COG3	0	0	ENSFALG00000008192	ENSFALT00000008571	ENSFALP00000008533	COG3	ENSFALP00000008533.1	0	0	ENSMUSG00000034893	ENSMUST00000049168	ENSMUSP00000045016	ENSMUSP00000045016.7	Cog3	0	0	ENSG00000136152	ENST00000349995	ENSP00000258654	ENSP00000258654.8	COG3
ENSAPLG00000007394	ENSAPLT00000007665	Cog8	0	0	ENSGALG00000043126	ENSGALT00000052191	ENSGALP00000045886.1	ENSGALP00000045886		2.46e-165	3.08e-166	ENSTGUG00000008065	ENSTGUT00000008397	ENSTGUP00000008310	ENSTGUP00000008310.1									9.79e-167	7.75e-168	ENSFALG00000002811	ENSFALT00000002942	ENSFALP00000002929		ENSFALP00000002929.1	1.07e-177	1.11e-152	ENSMUSG00000031916	ENSMUST00000034391	ENSMUSP00000034391	ENSMUSP00000034391.3	Cog8	2.27e-179	4.03e-155	ENSG00000213380	ENST00000562081	ENSP00000455954	ENSP00000455954.1	COG8
ENSAPLG00000012635	ENSAPLT00000013167	Commd5	1.55e-118	5.44e-118	ENSGALG00000008867	ENSGALT00000014405	ENSGALP00000014389.3	ENSGALP00000014389		1.82e-112	9.41e-112	ENSTGUG00000003286	ENSTGUT00000003420	ENSTGUP00000003386	ENSTGUP00000003386.1		1.34e-117	6.35e-117	ENSMGAG00000007840	ENSMGAT00000008781	ENSMGAP00000007993	ENSMGAP00000007993.1		1.7e-113	9.39e-113	ENSFALG00000001639	ENSFALT00000001719	ENSFALP00000001710		ENSFALP00000001710.1	5.43e-72	1.06e-71	ENSMUSG00000055041	ENSMUST00000109793	ENSMUSP00000105416	ENSMUSP00000105416.2	Commd5	2.45e-73	3.36e-73	ENSG00000170619	ENST00000543949	ENSP00000445840	ENSP00000445840.2	COMMD5
ENSAPLG00000001688	ENSAPLT00000001681	Cops6																													2.57e-14	2.95e-13	ENSMUSG00000019494	ENSMUST00000132639	ENSMUSP00000121554	ENSMUSP00000121554.1	Cops6	3.72e-13	4.22e-12	ENSG00000168090	ENST00000418625	ENSP00000400617	ENSP00000400617.1	COPS6
ENSAPLG00000001959	ENSAPLT00000001957	COPZ1	2.11e-11	1.14e-09	ENSGALG00000043336	ENSGALT00000073824	ENSGALP00000053216.1	ENSGALP00000053216	COPZ1																						1.27e-10	2.28e-09	ENSMUSG00000060992	ENSMUST00000100162	ENSMUSP00000097738	ENSMUSP00000097738.3	Copz1	6.55e-11	4.26e-10	ENSG00000111481	ENST00000552848	ENSP00000449414	ENSP00000449414.1	COPZ1
ENSAPLG00000013583	ENSAPLT00000014180	Coro7	0	1.05e-174	ENSGALG00000038325	ENSGALT00000012630	ENSGALP00000012616.2	ENSGALP00000012616		6.36e-140	5.99e-132	ENSTGUG00000003922	ENSTGUT00000004085	ENSTGUP00000004041	ENSTGUP00000004041.1		5.17e-180	2.33e-179	ENSMGAG00000009355	ENSMGAT00000018678	ENSMGAP00000018519	ENSMGAP00000018519.1		0	1.99e-177	ENSFALG00000004351	ENSFALT00000004566	ENSFALP00000004542		ENSFALP00000004542.1	2.45e-129	3.03e-113	ENSMUSG00000039637	ENSMUST00000038552	ENSMUSP00000048489	ENSMUSP00000048489.6	Coro7	4.17e-135	2.04e-115	ENSG00000278760	ENST00000632291	ENSP00000488813	ENSP00000488813.1	CORO7-PAM16
ENSAPLG00000012093	ENSAPLT00000012582	COX10	1.74e-125	7.67e-133	ENSGALG00000001375	ENSGALT00000002095	ENSGALP00000002093.4	ENSGALP00000002093	COX10	7.53e-136	2.04e-142	ENSTGUG00000005020	ENSTGUT00000005222	ENSTGUP00000005171	ENSTGUP00000005171.1	COX10								5.1e-135	4.42e-142	ENSFALG00000009542	ENSFALT00000009989	ENSFALP00000009949	COX10	ENSFALP00000009949.1	1.76e-105	1.93e-108	ENSMUSG00000042148	ENSMUST00000049091	ENSMUSP00000040138	ENSMUSP00000040138.8	Cox10	3.16e-100	8.44e-107	ENSG00000006695	ENST00000261643	ENSP00000261643	ENSP00000261643.3	COX10
ENSAPLG00000011905	ENSAPLT00000012385	COX10															7.29e-134	1.36e-132	ENSMGAG00000003285	ENSMGAT00000003653	ENSMGAP00000002963	ENSMGAP00000002963.2	COX10
ENSAPLG00000007286	ENSAPLT00000007552	Cox7b																													1.88e-25	6.39e-25	ENSMUSG00000031231	ENSMUST00000033582	ENSMUSP00000033582	ENSMUSP00000033582.4	Cox7b	2.48e-26	5.91e-26	ENSG00000131174	ENST00000481445	ENSP00000417656	ENSP00000417656.1	COX7B
ENSAPLG00000002529	ENSAPLT00000002536	COX7C	2.18e-19	1.21e-07	ENSGALG00000027963	ENSGALT00000045264	ENSGALP00000043129.1	ENSGALP00000043129	COX7C	5.07e-19	7.79e-18	ENSTGUG00000006814	ENSTGUT00000007075	ENSTGUP00000007006	ENSTGUP00000007006.1	COX7C								1.43e-17	2.04e-16	ENSFALG00000002205	ENSFALT00000002303	ENSFALP00000002291		ENSFALP00000002291.1	2.91e-17	1.31e-16	ENSMUSG00000017778	ENSMUST00000131011	ENSMUSP00000115419	ENSMUSP00000115419.1	Cox7c	2.7e-14	8.53e-14	ENSG00000127184	ENST00000509578	ENSP00000425759	ENSP00000425759.1	COX7C
ENSAPLG00000016370	ENSAPLT00000017083	CPED1	0	0	ENSGALG00000032262	ENSGALT00000074254	ENSGALP00000055926.1	ENSGALP00000055926		0	0	ENSTGUG00000004646	ENSTGUT00000004830	ENSTGUP00000004781	ENSTGUP00000004781.1	CPED1								0	0	ENSFALG00000009963	ENSFALT00000010432	ENSFALP00000010391	CPED1	ENSFALP00000010391.1	0	0	ENSMUSG00000062980	ENSMUST00000115383	ENSMUSP00000111041	ENSMUSP00000111041.2	Cped1	0	0	ENSG00000106034	ENST00000310396	ENSP00000309772	ENSP00000309772.5	CPED1
ENSAPLG00000016248	ENSAPLT00000016994	CR1								0	0	ENSTGUG00000001539	ENSTGUT00000001611	ENSTGUP00000001597	ENSTGUP00000001597.1		0	0	ENSMGAG00000003891	ENSMGAT00000004655	ENSMGAP00000003945	ENSMGAP00000003945.2																0	0	ENSG00000203710	ENST00000367049	ENSP00000356016	ENSP00000356016.4	CR1
ENSAPLG00000011339	ENSAPLT00000011810	Cramp1l															0	0	ENSMGAG00000010243	ENSMGAT00000011473	ENSMGAP00000010612	ENSMGAP00000010612.2									0	0	ENSMUSG00000038002	ENSMUST00000073337	ENSMUSP00000073060	ENSMUSP00000073060.6	Cramp1l	0	0	ENSG00000007545	ENST00000293925	ENSP00000293925	ENSP00000293925.5	CRAMP1
ENSAPLG00000012329	ENSAPLT00000012835	CREB3								4.47e-45	2.45e-36	ENSTGUG00000001852	ENSTGUT00000001926	ENSTGUP00000001908	ENSTGUP00000001908.1																							2.91e-42	2.49e-41	ENSG00000107175	ENST00000353704	ENSP00000342136	ENSP00000342136.2	CREB3
ENSAPLG00000014982	ENSAPLT00000015607	Crip1	9.66e-49	4.66e-48	ENSGALG00000002771	ENSGALT00000089148	ENSGALP00000061535.1	ENSGALP00000061535		5.11e-49	4.66e-48	ENSTGUG00000017176	ENSTGUT00000017854	ENSTGUP00000017458	ENSTGUP00000017458.1		7.3e-49	6.15e-48	ENSMGAG00000017246	ENSMGAT00000018321	ENSMGAP00000019025	ENSMGAP00000019025.1		7.24e-49	6.15e-48	ENSFALG00000003566	ENSFALT00000003735	ENSFALP00000003720		ENSFALP00000003720.1	1.69e-44	4.53e-44	ENSMUSG00000006360	ENSMUST00000006523	ENSMUSP00000006523	ENSMUSP00000006523.7	Crip1	9.06e-45	1.71e-44	ENSG00000257341	ENST00000477724	ENSP00000455329	ENSP00000455329.1	AL928654.4
ENSAPLG00000012317	ENSAPLT00000012815	Crocc	1.1e-16	7.45e-26	ENSGALG00000035362	ENSGALT00000076072	ENSGALP00000046322.1	ENSGALP00000046322																							2.08e-34	3.64e-45	ENSMUSG00000040860	ENSMUST00000040222	ENSMUSP00000037679	ENSMUSP00000037679.7	Crocc	1.56e-33	4.17e-43	ENSG00000058453	ENST00000375541	ENSP00000364691	ENSP00000364691.4	CROCC
ENSAPLG00000008378	ENSAPLT00000008754	CRY1															0	0	ENSMGAG00000012848	ENSMGAT00000014462	ENSMGAP00000013551	ENSMGAP00000013551.1	CRY1
ENSAPLG00000004185	ENSAPLT00000004320	CRYBG3	0	0	ENSGALG00000024077	ENSGALT00000061985	ENSGALP00000057062.1	ENSGALP00000057062																														0	0	ENSG00000080200	ENST00000389622	ENSP00000374273	ENSP00000374273.3	CRYBG3
ENSAPLG00000004225	ENSAPLT00000004331	CS	1.53e-80	3.11e-87	ENSGALG00000030466	ENSGALT00000047537	ENSGALP00000053792.1	ENSGALP00000053792	CS								4.39e-83	3.17e-90	ENSMGAG00000001480	ENSMGAT00000001606	ENSMGAP00000000958	ENSMGAP00000000958.2	CS	2.92e-80	3.92e-87	ENSFALG00000000485	ENSFALT00000000508	ENSFALP00000000504	CS	ENSFALP00000000504.1	6.39e-71	1.9e-78	ENSMUSG00000005683	ENSMUST00000005826	ENSMUSP00000005826	ENSMUSP00000005826.7	Cs	7.24e-73	1.73e-80	ENSG00000062485	ENST00000548567	ENSP00000446779	ENSP00000446779.1	CS
ENSAPLG00000005714	ENSAPLT00000005898	CS																																				3.45e-75	9.03e-75	ENSG00000062485	ENST00000550655	ENSP00000448172	ENSP00000448172.1	CS
ENSAPLG00000006783	ENSAPLT00000007097	Csnk2a1	0	0	ENSGALG00000006197	ENSGALT00000043417	ENSGALP00000042162.1	ENSGALP00000042162		0	0	ENSTGUG00000006741	ENSTGUT00000007046	ENSTGUP00000006977	ENSTGUP00000006977.1		0	0	ENSMGAG00000007558	ENSMGAT00000008490	ENSMGAP00000007709	ENSMGAP00000007709.1		0	0	ENSFALG00000005693	ENSFALT00000005976	ENSFALP00000005949		ENSFALP00000005949.1	0	0	ENSMUSG00000074698	ENSMUST00000099224	ENSMUSP00000096829	ENSMUSP00000096829.3	Csnk2a1	0	0	ENSG00000101266	ENST00000349736	ENSP00000339247	ENSP00000339247.5	CSNK2A1
ENSAPLG00000002886	ENSAPLT00000002925	Cst3	2.41e-61	1.73e-59	ENSGALG00000028520	ENSGALT00000045265	ENSGALP00000043172.2	ENSGALP00000043172									4.17e-59	1.35e-57	ENSMGAG00000006932	ENSMGAT00000007767	ENSMGAP00000007002	ENSMGAP00000007002.2		4.69e-51	9.26e-39	ENSFALG00000007543	ENSFALT00000007902	ENSFALP00000007869		ENSFALP00000007869.1	5.78e-32	9.51e-32	ENSMUSG00000027447	ENSMUST00000028938	ENSMUSP00000028938	ENSMUSP00000028938.6	Cst3	1.52e-31	1.85e-31	ENSG00000101439	ENST00000398409	ENSP00000381446	ENSP00000381446.1	CST3
ENSAPLG00000006221	ENSAPLT00000006440	CSTB	5.63e-57	1.32e-56	ENSGALG00000014410	ENSGALT00000023284	ENSGALP00000023239.3	ENSGALP00000023239	CSTB	6.49e-49	2.74e-48	ENSTGUG00000013347	ENSTGUT00000013897	ENSTGUP00000013739	ENSTGUP00000013739.1	CSTB	1.47e-56	6.22e-56	ENSMGAG00000013992	ENSMGAT00000015743	ENSMGAP00000014803	ENSMGAP00000014803.1	CSTB	1.79e-41	7.73e-41	ENSFALG00000004967	ENSFALT00000005190	ENSFALP00000005165		ENSFALP00000005165.1	1.35e-40	1.77e-40	ENSMUSG00000005054	ENSMUST00000005185	ENSMUSP00000005185	ENSMUSP00000005185.6	Cstb	7.93e-46	7.31e-46	ENSG00000160213	ENST00000291568	ENSP00000291568	ENSP00000291568.5	CSTB
ENSAPLG00000007255	ENSAPLT00000007585	Cstf2								0	0	ENSTGUG00000002253	ENSTGUT00000002366	ENSTGUP00000002345	ENSTGUP00000002345.1		0	0	ENSMGAG00000004139	ENSMGAT00000004646	ENSMGAP00000003936	ENSMGAP00000003936.2		0	0	ENSFALG00000003859	ENSFALT00000004050	ENSFALP00000004032		ENSFALP00000004032.1	0	0	ENSMUSG00000031256	ENSMUST00000033609	ENSMUSP00000033609	ENSMUSP00000033609.2	Cstf2	0	0	ENSG00000101811	ENST00000415585	ENSP00000387996	ENSP00000387996.2	CSTF2
ENSAPLG00000012614	ENSAPLT00000013258	CTAGE5															0	0	ENSMGAG00000012585	ENSMGAT00000014174	ENSMGAP00000013271	ENSMGAP00000013271.2																0	0	ENSG00000150527	ENST00000553728	ENSP00000452252	ENSP00000452252.1	CTAGE5
ENSAPLG00000015439	ENSAPLT00000016119	CTC1	0	0	ENSGALG00000032036	ENSGALT00000068191	ENSGALP00000049175.1	ENSGALP00000049175	CTC1								0	0	ENSMGAG00000014255	ENSMGAT00000016026	ENSMGAP00000015078	ENSMGAP00000015078.2	CTC1	0	0	ENSFALG00000005205	ENSFALT00000005445	ENSFALP00000005419		ENSFALP00000005419.1	2.22e-180	0	ENSMUSG00000020898	ENSMUST00000116359	ENSMUSP00000112063	ENSMUSP00000112063.2	Ctc1	0	0	ENSG00000178971	ENST00000315684	ENSP00000313759	ENSP00000313759.8	CTC1
ENSAPLG00000008866	ENSAPLT00000009278	CTRL	6.09e-148	3.24e-136	ENSGALG00000035368	ENSGALT00000056598	ENSGALP00000052418.1	ENSGALP00000052418	CTRL	1e-131	1.91e-139	ENSTGUG00000005352	ENSTGUT00000005578	ENSTGUP00000005524	ENSTGUP00000005524.1	CTRL	8.06e-119	4.61e-109	ENSMGAG00000002599	ENSMGAT00000002898	ENSMGAP00000002223	ENSMGAP00000002223.1	CTRL	3.08e-133	1.46e-140	ENSFALG00000007067	ENSFALT00000007410	ENSFALP00000007378	CTRL	ENSFALP00000007378.1	8.91e-112	4.11e-103	ENSMUSG00000031896	ENSMUST00000034368	ENSMUSP00000034368	ENSMUSP00000034368.6	Ctrl	2.59e-111	7.56e-104	ENSG00000141086	ENST00000574481	ENSP00000458537	ENSP00000458537.2	CTRL
ENSAPLG00000009985	ENSAPLT00000010459	Ctsd															0	0	ENSMGAG00000008398	ENSMGAT00000009507	ENSMGAP00000008705	ENSMGAP00000008705.2									0	0	ENSMUSG00000007891	ENSMUST00000151120	ENSMUSP00000121203	ENSMUSP00000121203.1	Ctsd
ENSAPLG00000004622	ENSAPLT00000004777	Ctsg	1.97e-132	6.4e-132	ENSGALG00000044661	ENSGALT00000087747	ENSGALP00000062526.1	ENSGALP00000062526		1.23e-128	6.82e-128	ENSTGUG00000000525	ENSTGUT00000000557	ENSTGUP00000000549	ENSTGUP00000000549.1		4.77e-128	1.26e-118	ENSMGAG00000001257	ENSMGAT00000001372	ENSMGAP00000000726	ENSMGAP00000000726.2		8.23e-133	4.73e-132	ENSFALG00000013890	ENSFALT00000014555	ENSFALP00000014493		ENSFALP00000014493.1	6.47e-65	2.27e-68	ENSMUSG00000040314	ENSMUST00000015583	ENSMUSP00000015583	ENSMUSP00000015583.1	Ctsg	1.33e-64	6.17e-60	ENSG00000100448	ENST00000216336	ENSP00000216336	ENSP00000216336.2	CTSG
ENSAPLG00000014266	ENSAPLT00000014893	Ctsl																													2.99e-153	9.94e-153	ENSMUSG00000021477	ENSMUST00000021933	ENSMUSP00000021933	ENSMUSP00000021933.7	Ctsl	8.17e-164	1.27e-163	ENSG00000135047	ENST00000340342	ENSP00000365061	ENSP00000365061.5	CTSL
ENSAPLG00000002892	ENSAPLT00000002957	CUL9															1.58e-115	2.42e-110	ENSMGAG00000017248	ENSMGAT00000018875	ENSMGAP00000019270	ENSMGAP00000019270.1																0	0	ENSG00000112659	ENST00000252050	ENSP00000252050	ENSP00000252050.4	CUL9
ENSAPLG00000009016	ENSAPLT00000009377	Cutal	5.22e-91	1.67e-90	ENSGALG00000001620	ENSGALT00000002476	ENSGALP00000002473.5	ENSGALP00000002473		3.35e-82	3.09e-77	ENSTGUG00000015729	ENSTGUT00000016354	ENSTGUP00000016056	ENSTGUP00000016056.1		5.51e-91	3.62e-90	ENSMGAG00000003382	ENSMGAT00000003770	ENSMGAP00000003076	ENSMGAP00000003076.2		9e-81	4.26e-64	ENSFALG00000001798	ENSFALT00000001883	ENSFALP00000001872		ENSFALP00000001872.1	1.76e-57	4.36e-56	ENSMUSG00000026870	ENSMUST00000047447	ENSMUSP00000038452	ENSMUSP00000038452.8	Cutal	1.75e-38	3.43e-38	ENSG00000112514	ENST00000611509	ENSP00000480360	ENSP00000480360.1	CUTA
ENSAPLG00000002332	ENSAPLT00000002365	CUZD1	0	0	ENSGALG00000038254	ENSGALT00000062218	ENSGALP00000045454.2	ENSGALP00000045454	CUZD1	1.11e-145	9.42e-145	ENSTGUG00000004547	ENSTGUT00000004727	ENSTGUP00000004678	ENSTGUP00000004678.1	SSC4D	0	0	ENSMGAG00000011568	ENSMGAT00000013005	ENSMGAP00000012118	ENSMGAP00000012118.2	CUZD1	0	0	ENSFALG00000004913	ENSFALT00000005142	ENSFALP00000005117		ENSFALP00000005117.1								0	0	ENSG00000187908	ENST00000368956	ENSP00000357952	ENSP00000357952.2	DMBT1
ENSAPLG00000003973	ENSAPLT00000004107	CWC22	0	0	ENSGALG00000009001	ENSGALT00000044819	ENSGALP00000043058.2	ENSGALP00000043058	CWC22	0	0	ENSTGUG00000009340	ENSTGUT00000009764	ENSTGUP00000009660	ENSTGUP00000009660.1		0	0	ENSMGAG00000009220	ENSMGAT00000010375	ENSMGAP00000009548	ENSMGAP00000009548.2	CWC22	0	0	ENSFALG00000003495	ENSFALT00000003674	ENSFALP00000003660	CWC22	ENSFALP00000003660.1	0	0	ENSMUSG00000027014	ENSMUST00000111819	ENSMUSP00000107450	ENSMUSP00000107450.1	Cwc22	0	0	ENSG00000163510	ENST00000410053	ENSP00000387006	ENSP00000387006.3	CWC22
ENSAPLG00000009278	ENSAPLT00000009654	CWC27	1.86e-118	6.35e-111	ENSGALG00000014747	ENSGALT00000023780	ENSGALP00000023734.4	ENSGALP00000023734	CWC27	1.16e-91	7.47e-108	ENSTGUG00000002790	ENSTGUT00000002905	ENSTGUP00000002876	ENSTGUP00000002876.1	CWC27								1.19e-122	4.55e-126	ENSFALG00000009737	ENSFALT00000010198	ENSFALP00000010158	CWC27	ENSFALP00000010158.1	5.7e-89	6.64e-99	ENSMUSG00000021715	ENSMUST00000022228	ENSMUSP00000022228	ENSMUSP00000022228.6	Cwc27	1.26e-90	1.91e-98	ENSG00000153015	ENST00000381070	ENSP00000370460	ENSP00000370460.2	CWC27
ENSAPLG00000004244	ENSAPLT00000004348	CXCR1	9.71e-177	0	ENSGALG00000036627	ENSGALT00000081249	ENSGALP00000054150.1	ENSGALP00000054150	CXCR1																						1.46e-109	1.85e-126	ENSMUSG00000026180	ENSMUST00000027372	ENSMUSP00000027372	ENSMUSP00000027372.7	Cxcr2	1.18e-124	8.69e-124	ENSG00000180871	ENST00000318507	ENSP00000319635	ENSP00000319635.2	CXCR2
ENSAPLG00000005571	ENSAPLT00000005751	Cxxc1																													1.89e-22	1.07e-21	ENSMUSG00000024560	ENSMUST00000025444	ENSMUSP00000025444	ENSMUSP00000025444.6	Cxxc1	4.92e-23	1.09e-22	ENSG00000154832	ENST00000591474	ENSP00000465849	ENSP00000465849.1	CXXC1
ENSAPLG00000001002	ENSAPLT00000000984	Cyb561d2								3.54e-29	1.26e-27	ENSTGUG00000004688	ENSTGUT00000004872	ENSTGUP00000004823	ENSTGUP00000004823.1									3.12e-29	9.7e-28	ENSFALG00000009000	ENSFALT00000009428	ENSFALP00000009388		ENSFALP00000009388.1	3.98e-20	2.27e-17	ENSMUSG00000037190	ENSMUST00000195235	ENSMUSP00000141723	ENSMUSP00000141723.1	Cyb561d2	9.17e-22	7.31e-18	ENSG00000114395	ENST00000418577	ENSP00000391209	ENSP00000391209.1	CYB561D2
ENSAPLG00000009751	ENSAPLT00000010170	CYB5R3								0	0	ENSTGUG00000012143	ENSTGUT00000012651	ENSTGUP00000012512	ENSTGUP00000012512.1	CYB5R3															2.04e-158	4.19e-151	ENSMUSG00000018042	ENSMUST00000018186	ENSMUSP00000018186	ENSMUSP00000018186.9	Cyb5r3	2.09e-165	1.28e-160	ENSG00000100243	ENST00000352397	ENSP00000338461	ENSP00000338461.6	CYB5R3
ENSAPLG00000003214	ENSAPLT00000003264	Cyb5rl	1.25e-111	3.87e-111	ENSGALG00000010758	ENSGALT00000085915	ENSGALP00000060434.1	ENSGALP00000060434		4.6e-142	4.4e-141	ENSTGUG00000009400	ENSTGUT00000009793	ENSTGUP00000009688	ENSTGUP00000009688.1		3.21e-174	2.66e-173	ENSMGAG00000011363	ENSMGAT00000012756	ENSMGAP00000011874	ENSMGAP00000011874.2		4.84e-174	2.27e-164	ENSFALG00000012044	ENSFALT00000012621	ENSFALP00000012571		ENSFALP00000012571.1	4.65e-127	1.26e-126	ENSMUSG00000028621	ENSMUST00000106756	ENSMUSP00000102367	ENSMUSP00000102367.2	Cyb5rl	4.09e-116	5.94e-114	ENSG00000215883	ENST00000534324	ENSP00000434343	ENSP00000434343.1	CYB5RL
ENSAPLG00000011427	ENSAPLT00000011888	Cyc1																													3.72e-07	1.32e-06	ENSMUSG00000022551	ENSMUST00000023210	ENSMUSP00000023210	ENSMUSP00000023210.6	Cyc1	2.16e-06	5.22e-06	ENSG00000179091	ENST00000318911	ENSP00000317159	ENSP00000317159.4	CYC1
ENSAPLG00000001350	ENSAPLT00000001339	CYHR1								3.22e-53	6.69e-52	ENSTGUG00000017044	ENSTGUT00000017710	ENSTGUP00000017321	ENSTGUP00000017321.1	CYHR1								4.97e-51	1.45e-49	ENSFALG00000000019	ENSFALT00000000021	ENSFALP00000000021		ENSFALP00000000021.1	7.93e-50	8e-49	ENSMUSG00000053929	ENSMUST00000081291	ENSMUSP00000080043	ENSMUSP00000080043.6	Cyhr1	2.11e-50	2.69e-48	ENSG00000187954	ENST00000438911	ENSP00000387426	ENSP00000387426.2	CYHR1
ENSAPLG00000006049	ENSAPLT00000006330	Cyp2d26	0	0	ENSGALG00000011894	ENSGALT00000019412	ENSGALP00000019386.4	ENSGALP00000019386		0	0	ENSTGUG00000009674	ENSTGUT00000010102	ENSTGUP00000009995	ENSTGUP00000009995.1		0	0	ENSMGAG00000012053	ENSMGAT00000013565	ENSMGAP00000012669	ENSMGAP00000012669.2		0	0	ENSFALG00000011675	ENSFALT00000012287	ENSFALP00000012237		ENSFALP00000012237.1	3.55e-174	0	ENSMUSG00000022445	ENSMUST00000006094	ENSMUSP00000006094	ENSMUSP00000006094.4	Cyp2d26	1.95e-170	0	ENSG00000283284	ENST00000638004	ENSP00000489906	ENSP00000489906.1	CYP2D6
ENSAPLG00000003769	ENSAPLT00000003880	Cyp2j6	0	0	ENSGALG00000011394	ENSGALT00000085316	ENSGALP00000061401.1	ENSGALP00000061401		0	0	ENSTGUG00000009722	ENSTGUT00000010150	ENSTGUP00000010043	ENSTGUP00000010043.1		0	0	ENSMGAG00000011590	ENSMGAT00000013071	ENSMGAP00000012184	ENSMGAP00000012184.2		0	0	ENSFALG00000012418	ENSFALT00000013015	ENSFALP00000012963		ENSFALP00000012963.1	0	0	ENSMUSG00000052914	ENSMUST00000030303	ENSMUSP00000030303	ENSMUSP00000030303.4	Cyp2j6	0	0	ENSG00000134716	ENST00000371204	ENSP00000360247	ENSP00000360247.3	CYP2J2
ENSAPLG00000009571	ENSAPLT00000009978	Cyp4b1	0	0	ENSGALG00000020688	ENSGALT00000017050	ENSGALP00000017031.4	ENSGALP00000017031		0	0	ENSTGUG00000008418	ENSTGUT00000008867	ENSTGUP00000008774	ENSTGUP00000008774.1		0	0	ENSMGAG00000010752	ENSMGAT00000012081	ENSMGAP00000011211	ENSMGAP00000011211.1		0	0	ENSFALG00000009359	ENSFALT00000009795	ENSFALP00000009755		ENSFALP00000009755.1	0	0	ENSMUSG00000028713	ENSMUST00000102707	ENSMUSP00000099768	ENSMUSP00000099768.3	Cyp4b1	0	0	ENSG00000142973	ENST00000271153	ENSP00000271153	ENSP00000271153.4	CYP4B1
ENSAPLG00000015751	ENSAPLT00000016411	DAD1	2.66e-36	5.47e-35	ENSGALG00000035626	ENSGALT00000048785	ENSGALP00000052681.1	ENSGALP00000052681	DAD1	2.38e-36	4.27e-35	ENSTGUG00000002998	ENSTGUT00000003120	ENSTGUP00000003091	ENSTGUP00000003091.1	DAD1	1e-35	2.67e-34	ENSMGAG00000000656	ENSMGAT00000000657	ENSMGAP00000000029	ENSMGAP00000000029.1	DAD1	1.73e-25	2.65e-24	ENSFALG00000000926	ENSFALT00000000968	ENSFALP00000000963		ENSFALP00000000963.1	1.46e-32	1.65e-31	ENSMUSG00000022174	ENSMUST00000128231	ENSMUSP00000122366	ENSMUSP00000122366.1	Dad1	2.08e-32	1.65e-31	ENSG00000129562	ENST00000250498	ENSP00000250498	ENSP00000250498.4	DAD1
ENSAPLG00000010026	ENSAPLT00000010461	dAK	1.54e-149	3.79e-161	ENSGALG00000005961	ENSGALT00000009585	ENSGALP00000009571.5	ENSGALP00000009571	dAK	3.1e-147	2.74e-159	ENSTGUG00000001082	ENSTGUT00000001124	ENSTGUP00000001112	ENSTGUP00000001112.1		1.64e-149	6.99e-161	ENSMGAG00000007380	ENSMGAT00000008277	ENSMGAP00000007501	ENSMGAP00000007501.1		8.15e-152	3.4e-164	ENSFALG00000007761	ENSFALT00000008124	ENSFALP00000008091		ENSFALP00000008091.1
ENSAPLG00000016345	ENSAPLT00000017055	DAP1	1.3e-42	1.69e-42	ENSGALG00000013002	ENSGALT00000021234	ENSGALP00000021203.4	ENSGALP00000021203	DAP1	2.8e-40	1.65e-39	ENSTGUG00000007567	ENSTGUT00000007873	ENSTGUP00000007790	ENSTGUP00000007790.1	DAP	6.38e-43	2.44e-42	ENSMGAG00000006012	ENSMGAT00000006719	ENSMGAP00000005974	ENSMGAP00000005974.1		5.26e-43	2.29e-47	ENSFALG00000007793	ENSFALT00000008159	ENSFALP00000008126		ENSFALP00000008126.1	2.27e-29	1.26e-40	ENSMUSG00000039168	ENSMUST00000044524	ENSMUSP00000047186	ENSMUSP00000047186.9	Dap	7.84e-30	1.46e-33	ENSG00000112977	ENST00000230895	ENSP00000230895	ENSP00000230895.6	DAP
ENSAPLG00000003186	ENSAPLT00000003260	DAPP1	1.43e-170	7.53e-170	ENSGALG00000043681	ENSGALT00000050274	ENSGALP00000047427.2	ENSGALP00000047427	DAPP1	1.34e-175	1.23e-174	ENSTGUG00000003467	ENSTGUT00000003616	ENSTGUP00000003579	ENSTGUP00000003579.1	DAPP1	1.36e-167	1.22e-166	ENSMGAG00000011249	ENSMGAT00000012634	ENSMGAP00000011753	ENSMGAP00000011753.2	DAPP1	1.13e-172	1.04e-171	ENSFALG00000006256	ENSFALT00000006554	ENSFALP00000006525	DAPP1	ENSFALP00000006525.1	4.05e-152	1.28e-151	ENSMUSG00000028159	ENSMUST00000029806	ENSMUSP00000029806	ENSMUSP00000029806.6	Dapp1	2.75e-154	6.09e-154	ENSG00000070190	ENST00000512369	ENSP00000423602	ENSP00000423602.1	DAPP1
ENSAPLG00000013742	ENSAPLT00000014308	Daxx																													1.02e-50	3.94e-40	ENSMUSG00000002307	ENSMUST00000174541	ENSMUSP00000133552	ENSMUSP00000133552.1	Daxx	5.58e-51	4.54e-40	ENSG00000204209	ENST00000374542	ENSP00000363668	ENSP00000363668.5	DAXX
ENSAPLG00000002977	ENSAPLT00000003033	DBR1	0	0	ENSGALG00000043797	ENSGALT00000050471	ENSGALP00000055797.1	ENSGALP00000055797	DBR1	0	0	ENSTGUG00000007073	ENSTGUT00000007354	ENSTGUP00000007282	ENSTGUP00000007282.1	DBR1								0	0	ENSFALG00000013467	ENSFALT00000014115	ENSFALP00000014057	DBR1	ENSFALP00000014057.1	0	0	ENSMUSG00000032469	ENSMUST00000066650	ENSMUSP00000070991	ENSMUSP00000070991.5	Dbr1	0	0	ENSG00000138231	ENST00000260803	ENSP00000260803	ENSP00000260803.4	DBR1
ENSAPLG00000005324	ENSAPLT00000005516	Dcaf4	0	0	ENSGALG00000009345	ENSGALT00000015217	ENSGALP00000015201.5	ENSGALP00000015201		0	0	ENSTGUG00000011259	ENSTGUT00000011742	ENSTGUP00000011616	ENSTGUP00000011616.1		0	0	ENSMGAG00000011720	ENSMGAT00000013176	ENSMGAP00000012287	ENSMGAP00000012287.2		0	0	ENSFALG00000005424	ENSFALT00000005676	ENSFALP00000005649		ENSFALP00000005649.1	0	0	ENSMUSG00000021222	ENSMUST00000021645	ENSMUSP00000021645	ENSMUSP00000021645.7	Dcaf4	0	0	ENSG00000119599	ENST00000358377	ENSP00000351147	ENSP00000351147.2	DCAF4
ENSAPLG00000013326	ENSAPLT00000013905	DCAF7	0	0	ENSGALG00000000510	ENSGALT00000000697	ENSGALP00000000696.2	ENSGALP00000000696	DCAF7	0	0	ENSTGUG00000001963	ENSTGUT00000002037	ENSTGUP00000002019	ENSTGUP00000002019.1	DCAF7	0	0	ENSMGAG00000001656	ENSMGAT00000001802	ENSMGAP00000001151	ENSMGAP00000001151.2		0	0	ENSFALG00000004584	ENSFALT00000004807	ENSFALP00000004783	DCAF7	ENSFALP00000004783.1	0	0	ENSMUSG00000049354	ENSMUST00000058438	ENSMUSP00000058168	ENSMUSP00000058168.8	Dcaf7	0	0	ENSG00000136485	ENST00000431926	ENSP00000402312	ENSP00000402312.2	DCAF7
ENSAPLG00000010643	ENSAPLT00000011084	Dcaf8	1.07e-93	4.09e-119	ENSGALG00000040685	ENSGALT00000061183	ENSGALP00000058556.1	ENSGALP00000058556									1.57e-75	1.19e-67	ENSMGAG00000006269	ENSMGAT00000007016	ENSMGAP00000006269	ENSMGAP00000006269.2									1.64e-92	7.58e-130	ENSMUSG00000026554	ENSMUST00000074144	ENSMUSP00000073778	ENSMUSP00000073778.5	Dcaf8	1.11e-92	5.97e-131	ENSG00000132716	ENST00000368074	ENSP00000357053	ENSP00000357053.1	DCAF8
ENSAPLG00000010160	ENSAPLT00000010602	DCBLD2															0	0	ENSMGAG00000014358	ENSMGAT00000016140	ENSMGAP00000015191	ENSMGAP00000015191.1	DCBLD2
ENSAPLG00000009171	ENSAPLT00000009550	DCTN1	0	0	ENSGALG00000035156	ENSGALT00000053402	ENSGALP00000043772.1	ENSGALP00000043772	DCTN1															0	0	ENSFALG00000008908	ENSFALT00000009351	ENSFALP00000009312		ENSFALP00000009312.1	0	0	ENSMUSG00000031865	ENSMUST00000113919	ENSMUSP00000109552	ENSMUSP00000109552.3	Dctn1	0	0	ENSG00000204843	ENST00000633691	ENSP00000487724	ENSP00000487724.1	DCTN1
ENSAPLG00000003749	ENSAPLT00000003839	DCTN2	8.93e-165	3.42e-169	ENSGALG00000034955	ENSGALT00000051606	ENSGALP00000051982.1	ENSGALP00000051982	DCTN2	1.08e-48	2.91e-47	ENSTGUG00000015204	ENSTGUT00000015813	ENSTGUP00000015547	ENSTGUP00000015547.1		5.29e-57	1.01e-56	ENSMGAG00000007407	ENSMGAT00000008315	ENSMGAP00000007538	ENSMGAP00000007538.2		2.44e-16	6.54e-22	ENSFALG00000011537	ENSFALT00000012088	ENSFALP00000012039		ENSFALP00000012039.1	2.16e-121	1.03e-116	ENSMUSG00000025410	ENSMUST00000026479	ENSMUSP00000026479	ENSMUSP00000026479.9	Dctn2	8.09e-117	8.65e-117	ENSG00000175203	ENST00000548249	ENSP00000447824	ENSP00000447824.1	DCTN2
ENSAPLG00000005990	ENSAPLT00000006204	DCTN3	4.42e-64	5.32e-67	ENSGALG00000021365	ENSGALT00000085885	ENSGALP00000060159.1	ENSGALP00000060159	DCTN3	3.9e-64	1.21e-66	ENSTGUG00000001729	ENSTGUT00000001815	ENSTGUP00000001798	ENSTGUP00000001798.1	DCTN3	1.17e-56	4.76e-59	ENSMGAG00000017118	ENSMGAT00000019582	ENSMGAP00000019248	ENSMGAP00000019248.1	DCTN3	5.15e-63	1.18e-65	ENSFALG00000009845	ENSFALT00000010315	ENSFALP00000010275	DCTN3	ENSFALP00000010275.1	1.45e-48	3.96e-51	ENSMUSG00000028447	ENSMUST00000030158	ENSMUSP00000030158	ENSMUSP00000030158.4	Dctn3	3.82e-47	7.98e-50	ENSG00000137100	ENST00000259632	ENSP00000259632	ENSP00000259632.7	DCTN3
ENSAPLG00000009496	ENSAPLT00000009917	Dcun1d1								0	0	ENSTGUG00000010517	ENSTGUT00000010962	ENSTGUP00000010849	ENSTGUP00000010849.1		8.25e-170	3.77e-169	ENSMGAG00000009535	ENSMGAT00000010677	ENSMGAP00000009840	ENSMGAP00000009840.2		0	0	ENSFALG00000008275	ENSFALT00000008666	ENSFALP00000008628		ENSFALP00000008628.1	0	0	ENSMUSG00000027708	ENSMUST00000108182	ENSMUSP00000103817	ENSMUSP00000103817.5	Dcun1d1	0	0	ENSG00000043093	ENST00000292782	ENSP00000292782	ENSP00000292782.4	DCUN1D1
ENSAPLG00000012911	ENSAPLT00000013435	Ddias																													7.17e-63	1.61e-57	ENSMUSG00000030641	ENSMUST00000032877	ENSMUSP00000032877	ENSMUSP00000032877.9	Ddias
ENSAPLG00000007849	ENSAPLT00000008136	DDIT4	1.34e-30	1.03e-25	ENSGALG00000041459	ENSGALT00000080768	ENSGALP00000055521.1	ENSGALP00000055521	DDIT4	1.91e-30	6.34e-29	ENSTGUG00000004471	ENSTGUT00000004641	ENSTGUP00000004592	ENSTGUP00000004592.1	DDIT4								2.91e-31	6.07e-30	ENSFALG00000012691	ENSFALT00000013297	ENSFALP00000013241	DDIT4	ENSFALP00000013241.1	1.1e-23	1.26e-22	ENSMUSG00000020108	ENSMUST00000020308	ENSMUSP00000020308	ENSMUSP00000020308.3	Ddit4	3.21e-26	3.72e-25	ENSG00000168209	ENST00000307365	ENSP00000307305	ENSP00000307305.3	DDIT4
ENSAPLG00000003984	ENSAPLT00000004138	DDX11	2.79e-47	1.98e-49	ENSGALG00000012969	ENSGALT00000021158	ENSGALP00000021127.5	ENSGALP00000021127		0	0	ENSTGUG00000012673	ENSTGUT00000013199	ENSTGUP00000013050	ENSTGUP00000013050.1	DDX11	0	0	ENSMGAG00000013363	ENSMGAT00000015049	ENSMGAP00000014126	ENSMGAP00000014126.2	DDX11	0	0	ENSFALG00000003803	ENSFALT00000003980	ENSFALP00000003962	DDX11	ENSFALP00000003962.1	0	0	ENSMUSG00000035842	ENSMUST00000224497	ENSMUSP00000153436	ENSMUSP00000153436.1	Ddx11	0	0	ENSG00000013573	ENST00000542838	ENSP00000443426	ENSP00000443426.1	DDX11
ENSAPLG00000001244	ENSAPLT00000001232	Ddx28	1.12e-119	5.46e-119	ENSGALG00000003415	ENSGALT00000005401	ENSGALP00000005391.5	ENSGALP00000005391									2.92e-122	2.76e-121	ENSMGAG00000004063	ENSMGAT00000004529	ENSMGAP00000003820	ENSMGAP00000003820.1		3.5e-109	3.55e-108	ENSFALG00000014595	ENSFALT00000015275	ENSFALP00000015210		ENSFALP00000015210.1	2.14e-83	1.85e-82	ENSMUSG00000045538	ENSMUST00000058579	ENSMUSP00000058950	ENSMUSP00000058950.5	Ddx28	1.93e-82	1.5e-81	ENSG00000182810	ENST00000332395	ENSP00000332340	ENSP00000332340.5	DDX28
ENSAPLG00000014240	ENSAPLT00000014911	Ddx3x															0	0	ENSMGAG00000014609	ENSMGAT00000016434	ENSMGAP00000015478	ENSMGAP00000015478.1									0	0	ENSMUSG00000000787	ENSMUST00000000804	ENSMUSP00000000804	ENSMUSP00000000804.6	Ddx3x
ENSAPLG00000005543	ENSAPLT00000005723	DDX51	0	0	ENSGALG00000032690	ENSGALT00000052189	ENSGALP00000055397.2	ENSGALP00000055397	DDX51	0	0	ENSTGUG00000010243	ENSTGUT00000010679	ENSTGUP00000010568	ENSTGUP00000010568.1	DDX51	0	0	ENSMGAG00000007549	ENSMGAT00000008471	ENSMGAP00000007690	ENSMGAP00000007690.1		0	0	ENSFALG00000007216	ENSFALT00000007570	ENSFALP00000007538		ENSFALP00000007538.1	0	0	ENSMUSG00000029504	ENSMUST00000031478	ENSMUSP00000031478	ENSMUSP00000031478.5	Ddx51	0	0	ENSG00000185163	ENST00000397333	ENSP00000380495	ENSP00000380495.3	DDX51
ENSAPLG00000015091	ENSAPLT00000015756	Ddx58																													0	0	ENSMUSG00000040296	ENSMUST00000037907	ENSMUSP00000042433	ENSMUSP00000042433.5	Ddx58
ENSAPLG00000003335	ENSAPLT00000003389	DEF8																																				2.53e-55	3.45e-54	ENSG00000140995	ENST00000268676	ENSP00000268676	ENSP00000268676.7	DEF8
ENSAPLG00000003672	ENSAPLT00000003765	DENND2D	0	0	ENSGALG00000000154	ENSGALT00000000210	ENSGALP00000000209.5	ENSGALP00000000209	DENND2D	0	0	ENSTGUG00000001388	ENSTGUT00000001446	ENSTGUP00000001433	ENSTGUP00000001433.1	DENND2D	0	0	ENSMGAG00000005215	ENSMGAT00000005838	ENSMGAP00000005109	ENSMGAP00000005109.1	DENND2D	0	0	ENSFALG00000002460	ENSFALT00000002570	ENSFALP00000002558	DENND2D	ENSFALP00000002558.1	0	0	ENSMUSG00000027901	ENSMUST00000029508	ENSMUSP00000029508	ENSMUSP00000029508.4	Dennd2d	0	0	ENSG00000162777	ENST00000357640	ENSP00000350266	ENSP00000350266.4	DENND2D
ENSAPLG00000008418	ENSAPLT00000008750	DGCR6L	4.54e-87	2.79e-86	ENSGALG00000027369	ENSGALT00000044969	ENSGALP00000042890.1	ENSGALP00000042890		1.17e-85	7.49e-76	ENSTGUG00000010597	ENSTGUT00000011044	ENSTGUP00000010930	ENSTGUP00000010930.1	DGCR6L	8.66e-54	2.87e-53	ENSMGAG00000009508	ENSMGAT00000010651	ENSMGAP00000009816	ENSMGAP00000009816.2		7.07e-87	7.98e-68	ENSFALG00000006868	ENSFALT00000007196	ENSFALP00000007164		ENSFALP00000007164.1	2.39e-63	7.17e-63	ENSMUSG00000111647	ENSMUST00000214312	ENSMUSP00000148858	ENSMUSP00000148858.1	AC087064.3	6.89e-64	8.45e-52	ENSG00000278817	ENST00000613204	ENSP00000482514	ENSP00000482514.1	AC007325.4
ENSAPLG00000007336	ENSAPLT00000007626	Dhfr	1.27e-97	1.12e-96	ENSGALG00000026757	ENSGALT00000044321	ENSGALP00000041459.1	ENSGALP00000041459		2.67e-87	2.41e-86	ENSTGUG00000007110	ENSTGUT00000007393	ENSTGUP00000007320	ENSTGUP00000007320.1		4.79e-39	7.82e-39	ENSMGAG00000002698	ENSMGAT00000002980	ENSMGAP00000002304	ENSMGAP00000002304.2		1.34e-94	1.31e-93	ENSFALG00000012822	ENSFALT00000013448	ENSFALP00000013392		ENSFALP00000013392.1	1.34e-77	1.3e-86	ENSMUSG00000021707	ENSMUST00000022218	ENSMUSP00000022218	ENSMUSP00000022218.4	Dhfr	2.52e-74	6.26e-83	ENSG00000228716	ENST00000505337	ENSP00000426474	ENSP00000426474.1	DHFR
ENSAPLG00000001345	ENSAPLT00000001336	DHPS	1.47e-16	1.07e-14	ENSGALG00000040259	ENSGALT00000071658	ENSGALP00000049850.1	ENSGALP00000049850	DHPS	3.58e-09	8.07e-08	ENSTGUG00000017034	ENSTGUT00000017703	ENSTGUP00000017314	ENSTGUP00000017314.1																1.4e-14	6.91e-13	ENSMUSG00000060038	ENSMUST00000078665	ENSMUSP00000077733	ENSMUSP00000077733.6	Dhps	8.05e-14	1.42e-12	ENSG00000095059	ENST00000601537	ENSP00000472122	ENSP00000472122.1	DHPS
ENSAPLG00000015394	ENSAPLT00000016035	DHX34	2e-136	5.53e-122	ENSGALG00000034016	ENSGALT00000072699	ENSGALP00000047239.1	ENSGALP00000047239	DHX34																						9.59e-137	9.8e-125	ENSMUSG00000006019	ENSMUST00000119102	ENSMUSP00000113393	ENSMUSP00000113393.1	Dhx34	3.65e-138	3.33e-126	ENSG00000134815	ENST00000328771	ENSP00000331907	ENSP00000331907.4	DHX34
ENSAPLG00000005462	ENSAPLT00000005649	Dido1																													0	0	ENSMUSG00000038914	ENSMUST00000130986	ENSMUSP00000119689	ENSMUSP00000119689.1	Dido1	0	0	ENSG00000101191	ENST00000354665	ENSP00000346692	ENSP00000346692.4	DIDO1
ENSAPLG00000002015	ENSAPLT00000002015	Dio1	2.67e-66	5.04e-63	ENSGALG00000010736	ENSGALT00000017472	ENSGALP00000017451.4	ENSGALP00000017451		1.33e-68	1.79e-63	ENSTGUG00000009305	ENSTGUT00000009691	ENSTGUP00000009588	ENSTGUP00000009588.1		3.29e-63	7.17e-61	ENSMGAG00000011334	ENSMGAT00000012722	ENSMGAP00000011840	ENSMGAP00000011840.1		3.1e-69	1.09e-65	ENSFALG00000011976	ENSFALT00000012552	ENSFALP00000012502		ENSFALP00000012502.1	8.43e-38	2.11e-37	ENSMUSG00000034785	ENSMUST00000150974	ENSMUSP00000117751	ENSMUSP00000117751.1	Dio1	8.34e-36	2.55e-33	ENSG00000211452	ENST00000322679	ENSP00000323198	ENSP00000323198.6	DIO1
ENSAPLG00000012686	ENSAPLT00000013211	DIS3	0	0	ENSGALG00000016930	ENSGALT00000077406	ENSGALP00000045564.1	ENSGALP00000045564	DIS3	0	0	ENSTGUG00000012500	ENSTGUT00000013022	ENSTGUP00000012874	ENSTGUP00000012874.1	DIS3	2.04e-163	1.21e-162	ENSMGAG00000014951	ENSMGAT00000016812	ENSMGAP00000015849	ENSMGAP00000015849.2		0	0	ENSFALG00000001001	ENSFALT00000001071	ENSFALP00000001066	DIS3	ENSFALP00000001066.1	0	0	ENSMUSG00000033166	ENSMUST00000042471	ENSMUSP00000041906	ENSMUSP00000041906.9	Dis3	0	0	ENSG00000083520	ENST00000545453	ENSP00000440058	ENSP00000440058.1	DIS3
ENSAPLG00000006300	ENSAPLT00000006555	Dlgap5	0	0	ENSGALG00000012165	ENSGALT00000019869	ENSGALP00000019842.4	ENSGALP00000019842		0	5.01e-179	ENSTGUG00000013075	ENSTGUT00000013617	ENSTGUP00000013464	ENSTGUP00000013464.1		0	0	ENSMGAG00000013648	ENSMGAT00000015362	ENSMGAP00000014427	ENSMGAP00000014427.1		0	0	ENSFALG00000003754	ENSFALT00000003945	ENSFALP00000003927		ENSFALP00000003927.1	3.69e-74	7.24e-83	ENSMUSG00000037544	ENSMUST00000178661	ENSMUSP00000154283	ENSMUSP00000154283.1	Dlgap5	3.52e-94	2.21e-102	ENSG00000126787	ENST00000247191	ENSP00000247191	ENSP00000247191.2	DLGAP5
ENSAPLG00000008030	ENSAPLT00000008324	Dnaaf2								3.84e-40	6.09e-32	ENSTGUG00000013216	ENSTGUT00000013763	ENSTGUP00000013607	ENSTGUP00000013607.1									1.12e-72	3.57e-48	ENSFALG00000001743	ENSFALT00000001825	ENSFALP00000001816		ENSFALP00000001816.1	7.69e-48	1.23e-35	ENSMUSG00000020973	ENSMUST00000021356	ENSMUSP00000021356	ENSMUSP00000021356.5	Daf2
ENSAPLG00000013185	ENSAPLT00000013831	DNAH1	0	0	ENSGALG00000004297	ENSGALT00000006843	ENSGALP00000006832.7	ENSGALP00000006832	DH1	0	0	ENSTGUG00000006140	ENSTGUT00000006484	ENSTGUP00000006420	ENSTGUP00000006420.1		0	0	ENSMGAG00000003422	ENSMGAT00000003921	ENSMGAP00000003222	ENSMGAP00000003222.2		0	0	ENSFALG00000008880	ENSFALT00000009304	ENSFALP00000009265		ENSFALP00000009265.1	0	0	ENSMUSG00000019027	ENSMUST00000048603	ENSMUSP00000043281	ENSMUSP00000043281.7	Dh1	0	0	ENSG00000114841	ENST00000420323	ENSP00000401514	ENSP00000401514.2	DNAH1
ENSAPLG00000009244	ENSAPLT00000009680	Dnah12	0	0	ENSGALG00000005601	ENSGALT00000062365	ENSGALP00000056225.1	ENSGALP00000056225		0	0	ENSTGUG00000007230	ENSTGUT00000007578	ENSTGUP00000007501	ENSTGUP00000007501.1									0	0	ENSFALG00000008432	ENSFALT00000008878	ENSFALP00000008840		ENSFALP00000008840.1	0	0	ENSMUSG00000021879	ENSMUST00000022433	ENSMUSP00000022433	ENSMUSP00000022433.5	Dh12	0	0	ENSG00000174844	ENST00000495027	ENSP00000418137	ENSP00000418137.2	DNAH12
ENSAPLG00000014152	ENSAPLT00000014744	DNAH9	0	0	ENSGALG00000001111	ENSGALT00000001676	ENSGALP00000001674.5	ENSGALP00000001674	DH9	0	0	ENSTGUG00000005689	ENSTGUT00000005991	ENSTGUP00000005932	ENSTGUP00000005932.1	DH9								0	0	ENSFALG00000004022	ENSFALT00000004220	ENSFALP00000004199		ENSFALP00000004199.1	0	0	ENSMUSG00000056752	ENSMUST00000080665	ENSMUSP00000079494	ENSMUSP00000079494.3	Dh9	0	0	ENSG00000007174	ENST00000262442	ENSP00000262442	ENSP00000262442.3	DNAH9
ENSAPLG00000009840	ENSAPLT00000010240	DNAJB1	2.03e-83	4.27e-83	ENSGALG00000033251	ENSGALT00000055130	ENSGALP00000058589.1	ENSGALP00000058589	DJB1
ENSAPLG00000005283	ENSAPLT00000005491	Dnajb11	0	0	ENSGALG00000006564	ENSGALT00000010597	ENSGALP00000010583.4	ENSGALP00000010583		0	0	ENSTGUG00000006786	ENSTGUT00000007062	ENSTGUP00000006993	ENSTGUP00000006993.1		0	0	ENSMGAG00000002662	ENSMGAT00000002960	ENSMGAP00000002285	ENSMGAP00000002285.1		0	0	ENSFALG00000013379	ENSFALT00000014019	ENSFALP00000013962		ENSFALP00000013962.1	0	0	ENSMUSG00000004460	ENSMUST00000178320	ENSMUSP00000137542	ENSMUSP00000137542.1	Djb11	0	0	ENSG00000090520	ENST00000265028	ENSP00000265028	ENSP00000265028.3	DNAJB11
ENSAPLG00000007703	ENSAPLT00000007989	Dnajb2																													8.61e-37	9.47e-23	ENSMUSG00000026203	ENSMUST00000185654	ENSMUSP00000140456	ENSMUSP00000140456.1	Djb2
ENSAPLG00000005259	ENSAPLT00000005470	Dnajb6	1.32e-64	1.59e-63	ENSGALG00000006477	ENSGALT00000010467	ENSGALP00000010453.3	ENSGALP00000010453		2.89e-55	2.65e-60	ENSTGUG00000000717	ENSTGUT00000000748	ENSTGUP00000000737	ENSTGUP00000000737.1		4.55e-64	8.08e-63	ENSMGAG00000005121	ENSMGAT00000005741	ENSMGAP00000005015	ENSMGAP00000005015.2		6.87e-66	5.21e-58	ENSFALG00000006920	ENSFALT00000007257	ENSFALP00000007225		ENSFALP00000007225.1	2.32e-52	8.81e-83	ENSMUSG00000029131	ENSMUST00000114839	ENSMUSP00000110488	ENSMUSP00000110488.1	Djb6	4.1e-56	8.16e-56	ENSG00000105993	ENST00000417758	ENSP00000400665	ENSP00000400665.1	DNAJB6
ENSAPLG00000002146	ENSAPLT00000002141	Dnajc14	6.54e-22	1.96e-19	ENSGALG00000037186	ENSGALT00000074889	ENSGALP00000057759.1	ENSGALP00000057759																							6.24e-20	4.04e-18	ENSMUSG00000025354	ENSMUST00000026410	ENSMUSP00000026410	ENSMUSP00000026410.1	Djc14	4.64e-20	3.56e-18	ENSG00000135392	ENST00000317269	ENSP00000316240	ENSP00000316240.3	DNAJC14
ENSAPLG00000006443	ENSAPLT00000006675	Dnajc25	3.35e-142	1.5e-137	ENSGALG00000015684	ENSGALT00000025297	ENSGALP00000025251.5	ENSGALP00000025251		3.87e-139	9.16e-134	ENSTGUG00000001277	ENSTGUT00000001328	ENSTGUP00000001315	ENSTGUP00000001315.1									3.44e-138	5.06e-141	ENSFALG00000000175	ENSFALT00000000187	ENSFALP00000000186		ENSFALP00000000186.1	3.16e-107	1.38e-94	ENSMUSG00000070972	ENSMUST00000095070	ENSMUSP00000092680	ENSMUSP00000092680.3	Djc25	1.24e-109	1.82e-97	ENSG00000059769	ENST00000313525	ENSP00000320650	ENSP00000320650.3	DNAJC25
ENSAPLG00000007345	ENSAPLT00000007616	Dnttip2								3.2e-101	2.04e-97	ENSTGUG00000005876	ENSTGUT00000006102	ENSTGUP00000006043	ENSTGUP00000006043.1																3.96e-59	4.11e-53	ENSMUSG00000039756	ENSMUST00000035776	ENSMUSP00000045043	ENSMUSP00000045043.8	Dnttip2	3.06e-64	3.79e-58	ENSG00000067334	ENST00000436063	ENSP00000411010	ENSP00000411010.2	DNTTIP2
ENSAPLG00000000618	ENSAPLT00000000591	DOHH	5.98e-09	3.09e-07	ENSGALG00000017524	ENSGALT00000064452	ENSGALP00000049223.1	ENSGALP00000049223	DOHH								5.27e-09	4.87e-07	ENSMGAG00000001468	ENSMGAT00000001580	ENSMGAP00000000932	ENSMGAP00000000932.2	DOHH	2.66e-10	2.44e-08	ENSFALG00000011564	ENSFALT00000012119	ENSFALP00000012070	DOHH	ENSFALP00000012070.1	9.06e-09	1.65e-07	ENSMUSG00000078440	ENSMUST00000142346	ENSMUSP00000122952	ENSMUSP00000122952.1	Dohh	6.55e-08	6.78e-07	ENSG00000129932	ENST00000427575	ENSP00000398882	ENSP00000398882.1	DOHH
ENSAPLG00000012457	ENSAPLT00000012966	Dok2	1.53e-60	8.99e-60	ENSGALG00000026250	ENSGALT00000044208	ENSGALP00000042157.2	ENSGALP00000042157																1.32e-42	7.94e-33	ENSFALG00000006883	ENSFALT00000007215	ENSFALP00000007183		ENSFALP00000007183.1	1.49e-39	1.6e-38	ENSMUSG00000022102	ENSMUST00000022698	ENSMUSP00000022698	ENSMUSP00000022698.7	Dok2	1.12e-41	1.68e-40	ENSG00000147443	ENST00000276420	ENSP00000276420	ENSP00000276420.4	DOK2
ENSAPLG00000009121	ENSAPLT00000009488	DPAGT1	5.95e-104	5.99e-104	ENSGALG00000032420	ENSGALT00000063656	ENSGALP00000045456.1	ENSGALP00000045456	DPAGT1	2.9e-99	3.66e-98	ENSTGUG00000000002	ENSTGUT00000000005	ENSTGUP00000000005	ENSTGUP00000000005.1	DPAGT1	1.17e-101	1.91e-100	ENSMGAG00000003358	ENSMGAT00000003766	ENSMGAP00000003072	ENSMGAP00000003072.1	DPAGT1															1.55e-82	1.98e-82	ENSG00000172269	ENST00000639704	ENSP00000491336	ENSP00000491336.1	DPAGT1
ENSAPLG00000010165	ENSAPLT00000010577	DPAGT1	3.3e-79	4.58e-78	ENSGALG00000032420	ENSGALT00000063656	ENSGALP00000045456.1	ENSGALP00000045456	DPAGT1															1.16e-78	3.63e-77	ENSFALG00000009803	ENSFALT00000010264	ENSFALP00000010224	DPAGT1	ENSFALP00000010224.1	1.15e-71	2.66e-85	ENSMUSG00000032123	ENSMUST00000054708	ENSMUSP00000056282	ENSMUSP00000056282.3	Dpagt1	1.91e-73	1.78e-86	ENSG00000172269	ENST00000442480	ENSP00000406591	ENSP00000406591.1	DPAGT1
ENSAPLG00000004307	ENSAPLT00000004431	Dpep2																													2e-152	4.78e-152	ENSMUSG00000053687	ENSMUST00000034373	ENSMUSP00000034373	ENSMUSP00000034373.7	Dpep2	2.12e-150	1.61e-144	ENSG00000167261	ENST00000572888	ENSP00000458977	ENSP00000458977.1	DPEP2
ENSAPLG00000002160	ENSAPLT00000002156	DPM3	1.39e-13	3.82e-12	ENSGALG00000036396	ENSGALT00000056711	ENSGALP00000050210.1	ENSGALP00000050210	DPM3																						8.1e-08	7.31e-07	ENSMUSG00000042737	ENSMUST00000040824	ENSMUSP00000040860	ENSMUSP00000040860.1	Dpm3	2e-08	5.6e-08	ENSG00000179085	ENST00000368399	ENSP00000357384	ENSP00000357384.1	DPM3
ENSAPLG00000011465	ENSAPLT00000012021	Dpy19l1	0	0	ENSGALG00000038978	ENSGALT00000072398	ENSGALP00000044815.1	ENSGALP00000044815		0	0	ENSTGUG00000005349	ENSTGUT00000005570	ENSTGUP00000005516	ENSTGUP00000005516.1		0	0	ENSMGAG00000012058	ENSMGAT00000013556	ENSMGAP00000012660	ENSMGAP00000012660.2		0	0	ENSFALG00000002724	ENSFALT00000002849	ENSFALP00000002837		ENSFALP00000002837.1	0	0	ENSMUSG00000043067	ENSMUST00000170356	ENSMUSP00000129575	ENSMUSP00000129575.1	Dpy19l1	0	0	ENSG00000173852	ENST00000638088	ENSP00000490722	ENSP00000490722.1	DPY19L1
ENSAPLG00000011575	ENSAPLT00000012042	Drap1																													1.08e-14	3.29e-12	ENSMUSG00000024914	ENSMUST00000136579	ENSMUSP00000133692	ENSMUSP00000133692.1	Drap1	6.55e-14	2.13e-12	ENSG00000175550	ENST00000532933	ENSP00000432445	ENSP00000432445.1	DRAP1
ENSAPLG00000003883	ENSAPLT00000003976	Dtd2	3.41e-87	6.07e-86	ENSGALG00000009978	ENSGALT00000032587	ENSGALP00000031950.2	ENSGALP00000031950		9.54e-88	1.11e-86	ENSTGUG00000011886	ENSTGUT00000012382	ENSTGUP00000012248	ENSTGUP00000012248.1		7.26e-89	2.14e-87	ENSMGAG00000012433	ENSMGAT00000013993	ENSMGAP00000013091	ENSMGAP00000013091.2		5.79e-88	7.36e-87	ENSFALG00000005867	ENSFALT00000006144	ENSFALP00000006117		ENSFALP00000006117.1	1.02e-73	3.53e-73	ENSMUSG00000020956	ENSMUST00000021339	ENSMUSP00000021339	ENSMUSP00000021339.7	Dtd2	1.43e-76	3.47e-76	ENSG00000129480	ENST00000356180	ENSP00000348503	ENSP00000348503.4	DTD2
ENSAPLG00000013450	ENSAPLT00000014053	DTNBP1	0	0	ENSGALG00000012703	ENSGALT00000031062	ENSGALP00000030426.2	ENSGALP00000030426	DTNBP1	0	0	ENSTGUG00000006035	ENSTGUT00000006275	ENSTGUP00000006214	ENSTGUP00000006214.1	DTNBP1	0	0	ENSMGAG00000002924	ENSMGAT00000018444	ENSMGAP00000019665	ENSMGAP00000019665.1	DTNBP1	0	0	ENSFALG00000013414	ENSFALT00000014063	ENSFALP00000014006	DTNBP1	ENSFALP00000014006.1	2.8e-146	1.55e-144	ENSMUSG00000057531	ENSMUST00000072329	ENSMUSP00000072170	ENSMUSP00000072170.7	Dtnbp1	1.89e-174	1.69e-160	ENSG00000047579	ENST00000344537	ENSP00000341680	ENSP00000341680.5	DTNBP1
ENSAPLG00000004047	ENSAPLT00000004175	DTX2	0	0	ENSGALG00000001905	ENSGALT00000002944	ENSGALP00000002940.5	ENSGALP00000002940	DTX2	0	0	ENSTGUG00000004526	ENSTGUT00000004721	ENSTGUP00000004672	ENSTGUP00000004672.1	DTX2	0	0	ENSMGAG00000003623	ENSMGAT00000004063	ENSMGAP00000003362	ENSMGAP00000003362.2	DTX2	9.67e-124	8.14e-138	ENSFALG00000009561	ENSFALT00000010017	ENSFALP00000009977		ENSFALP00000009977.1	0	0	ENSMUSG00000004947	ENSMUST00000005072	ENSMUSP00000005072	ENSMUSP00000005072.3	Dtx2	0	0	ENSG00000091073	ENST00000430490	ENSP00000411986	ENSP00000411986.2	DTX2
ENSAPLG00000010751	ENSAPLT00000011185	DTX3L																																				2.01e-43	8.5e-43	ENSG00000163840	ENST00000383661	ENSP00000373157	ENSP00000373157.3	DTX3L
ENSAPLG00000004636	ENSAPLT00000004778	Dus3l																													0	0	ENSMUSG00000007603	ENSMUST00000007747	ENSMUSP00000007747	ENSMUSP00000007747.8	Dus3l	0	0	ENSG00000141994	ENST00000309061	ENSP00000311977	ENSP00000311977.5	DUS3L
ENSAPLG00000006452	ENSAPLT00000006681	DUSP12	2.08e-82	2.26e-91	ENSGALG00000007084	ENSGALT00000011476	ENSGALP00000011462.6	ENSGALP00000011462	DUSP12	3.19e-83	4.3e-92	ENSTGUG00000013360	ENSTGUT00000013910	ENSTGUP00000013752	ENSTGUP00000013752.1	DUSP12	1.45e-79	2.15e-88	ENSMGAG00000014242	ENSMGAT00000016009	ENSMGAP00000015061	ENSMGAP00000015061.2	DUSP12	3.18e-80	8.32e-89	ENSFALG00000005110	ENSFALT00000005343	ENSFALP00000005317	DUSP12	ENSFALP00000005317.1	1.43e-59	5.14e-68	ENSMUSG00000026659	ENSMUST00000027970	ENSMUSP00000027970	ENSMUSP00000027970.7	Dusp12	3.66e-63	2.75e-72	ENSG00000081721	ENST00000367943	ENSP00000356920	ENSP00000356920.4	DUSP12
ENSAPLG00000006839	ENSAPLT00000007112	DUSP15																																				3.62e-80	7.94e-90	ENSG00000149599	ENST00000278979	ENSP00000278979	ENSP00000278979.3	DUSP15
ENSAPLG00000008375	ENSAPLT00000008789	Dync2h1	0	0	ENSGALG00000041814	ENSGALT00000081130	ENSGALP00000056732.1	ENSGALP00000056732		0	0	ENSTGUG00000012697	ENSTGUT00000013245	ENSTGUP00000013096	ENSTGUP00000013096.1		0	0	ENSMGAG00000015167	ENSMGAT00000017058	ENSMGAP00000016086	ENSMGAP00000016086.2		0	0	ENSFALG00000000411	ENSFALT00000000423	ENSFALP00000000420		ENSFALP00000000420.1	0	0	ENSMUSG00000047193	ENSMUST00000048417	ENSMUSP00000046733	ENSMUSP00000046733.6	Dync2h1	0	0	ENSG00000187240	ENST00000375735	ENSP00000364887	ENSP00000364887.2	DYNC2H1
ENSAPLG00000005530	ENSAPLT00000005759	E4F1																						0	0	ENSFALG00000003632	ENSFALT00000003801	ENSFALP00000003786	E4F1	ENSFALP00000003786.1	0	0	ENSMUSG00000024137	ENSMUST00000056032	ENSMUSP00000062344	ENSMUSP00000062344.7	E4f1
ENSAPLG00000008466	ENSAPLT00000008798	ECI1	2.66e-163	9.89e-163	ENSGALG00000031563	ENSGALT00000063423	ENSGALP00000056445.1	ENSGALP00000056445	ECI1	5.64e-169	3.46e-168	ENSTGUG00000004207	ENSTGUT00000004370	ENSTGUP00000004324	ENSTGUP00000004324.1	ECI1	1.04e-165	7.24e-165	ENSMGAG00000009080	ENSMGAT00000010197	ENSMGAP00000009376	ENSMGAP00000009376.1	ECI1	2.29e-167	5.29e-167	ENSFALG00000004202	ENSFALT00000004401	ENSFALP00000004378	ECI1	ENSFALP00000004378.1	7.17e-128	8.35e-128	ENSMUSG00000024132	ENSMUST00000024946	ENSMUSP00000024946	ENSMUSP00000024946.5	Eci1	1.89e-129	6.59e-129	ENSG00000167969	ENST00000301729	ENSP00000301729	ENSP00000301729.4	ECI1
ENSAPLG00000015137	ENSAPLT00000015772	Eef1akmt2	1.78e-98	1.35e-111	ENSGALG00000034013	ENSGALT00000057513	ENSGALP00000050387.1	ENSGALP00000050387		5.65e-112	1.46e-125	ENSTGUG00000011451	ENSTGUT00000011929	ENSTGUP00000011800	ENSTGUP00000011800.1		8.56e-117	5.68e-130	ENSMGAG00000011686	ENSMGAT00000013135	ENSMGAP00000012247	ENSMGAP00000012247.2		2.86e-111	1.14e-124	ENSFALG00000004816	ENSFALT00000005046	ENSFALP00000005021		ENSFALP00000005021.1	1.34e-95	2.52e-106	ENSMUSG00000030960	ENSMUST00000033257	ENSMUSP00000033257	ENSMUSP00000033257.8	Eef1akmt2	2.46e-95	5.26e-95	ENSG00000258539	ENST00000494792	ENSP00000455755	ENSP00000455755.1	AC068896.1
ENSAPLG00000003467	ENSAPLT00000003529	Eef2kmt	8.91e-179	3.54e-178	ENSGALG00000002044	ENSGALT00000003178	ENSGALP00000003173.1	ENSGALP00000003173																8.1e-158	1.72e-145	ENSFALG00000004677	ENSFALT00000004892	ENSFALP00000004868		ENSFALP00000004868.1	1.04e-109	2.31e-109	ENSMUSG00000022544	ENSMUST00000064635	ENSMUSP00000068003	ENSMUSP00000068003.5	Eef2kmt	2.26e-119	3.46e-119	ENSG00000118894	ENST00000427587	ENSP00000398502	ENSP00000398502.3	EEF2KMT
ENSAPLG00000006626	ENSAPLT00000006896	Eif1ax	7.5e-61	5.56e-61	ENSGALG00000016410	ENSGALT00000088149	ENSGALP00000060247.1	ENSGALP00000060247		3.34e-53	5.39e-53	ENSTGUG00000007524	ENSTGUT00000007823	ENSTGUP00000007742	ENSTGUP00000007742.1		4.38e-61	4.17e-61	ENSMGAG00000014664	ENSMGAT00000016493	ENSMGAP00000015536	ENSMGAP00000015536.1		7.38e-51	5.52e-51	ENSFALG00000004207	ENSFALT00000004404	ENSFALP00000004381		ENSFALP00000004381.1	2.47e-60	7.55e-61	ENSMUSG00000067194	ENSMUST00000087143	ENSMUSP00000084387	ENSMUSP00000084387.6	Eif1ax	2.38e-60	5.56e-61	ENSG00000198692	ENST00000361365	ENSP00000354722	ENSP00000354722.2	EIF1AY
ENSAPLG00000011402	ENSAPLT00000011967	Eif2s3x	0	0	ENSGALG00000016340	ENSGALT00000026357	ENSGALP00000026307.3	ENSGALP00000026307		0	0	ENSTGUG00000007233	ENSTGUT00000007562	ENSTGUP00000007485	ENSTGUP00000007485.1									0	0	ENSFALG00000004131	ENSFALT00000004328	ENSFALP00000004307		ENSFALP00000004307.1	0	0	ENSMUSG00000035150	ENSMUST00000050328	ENSMUSP00000059395	ENSMUSP00000059395.8	Eif2s3x	0	0	ENSG00000130741	ENST00000253039	ENSP00000253039	ENSP00000253039.4	EIF2S3
ENSAPLG00000006307	ENSAPLT00000006528	Eif3c																													5.65e-52	4.66e-51	ENSMUSG00000030738	ENSMUST00000180459	ENSMUSP00000138023	ENSMUSP00000138023.2	Eif3c	2.7e-52	8.76e-52	ENSG00000184110	ENST00000569690	ENSP00000455278	ENSP00000455278.1	EIF3C
ENSAPLG00000000977	ENSAPLT00000000959	EIF3K	6.29e-08	3.91e-06	ENSGALG00000029343	ENSGALT00000085891	ENSGALP00000059492.1	ENSGALP00000059492	EIF3K															8.35e-08	4.05e-06	ENSFALG00000011069	ENSFALT00000011595	ENSFALP00000011548	EIF3K	ENSFALP00000011548.1	1.76e-07	6.15e-06	ENSMUSG00000053565	ENSMUST00000066070	ENSMUSP00000066038	ENSMUSP00000066038.5	Eif3k	9.54e-08	2.06e-06	ENSG00000282986	ENST00000634491	ENSP00000488959	ENSP00000488959.1	EIF3K
ENSAPLG00000016200	ENSAPLT00000016923	EIF4E2	2.36e-173	6.62e-173	ENSGALG00000007919	ENSGALT00000050326	ENSGALP00000044797.1	ENSGALP00000044797	EIF4E2								9.62e-162	4.79e-161	ENSMGAG00000008475	ENSMGAT00000009510	ENSMGAP00000008708	ENSMGAP00000008708.2	EIF4E2	8e-161	1.42e-160	ENSFALG00000007749	ENSFALT00000008113	ENSFALP00000008080	EIF4E2	ENSFALP00000008080.1	2.47e-168	3.9e-168	ENSMUSG00000026254	ENSMUST00000113235	ENSMUSP00000108861	ENSMUSP00000108861.1	Eif4e2	2.49e-168	2.75e-168	ENSG00000135930	ENST00000409514	ENSP00000387336	ENSP00000387336.1	EIF4E2
ENSAPLG00000015675	ENSAPLT00000016379	EIF5	0	0	ENSGALG00000011464	ENSGALT00000088251	ENSGALP00000063198.1	ENSGALP00000063198	EIF5	0	0	ENSTGUG00000012841	ENSTGUT00000013378	ENSTGUP00000013228	ENSTGUP00000013228.1	EIF5	0	0	ENSMGAG00000013398	ENSMGAT00000015080	ENSMGAP00000014156	ENSMGAP00000014156.1	EIF5	0	0	ENSFALG00000002816	ENSFALT00000002959	ENSFALP00000002946	EIF5	ENSFALP00000002946.1	0	0	ENSMUSG00000021282	ENSMUST00000050993	ENSMUSP00000061616	ENSMUSP00000061616.9	Eif5	0	0	ENSG00000100664	ENST00000558506	ENSP00000453743	ENSP00000453743.1	EIF5
ENSAPLG00000007720	ENSAPLT00000008009	Eif6	5.97e-121	9.16e-121	ENSGALG00000033993	ENSGALT00000068658	ENSGALP00000054404.1	ENSGALP00000054404		3.83e-121	1.09e-120	ENSTGUG00000003626	ENSTGUT00000003786	ENSTGUP00000003744	ENSTGUP00000003744.1		1.07e-121	2.88e-121	ENSMGAG00000001965	ENSMGAT00000002149	ENSMGAP00000001487	ENSMGAP00000001487.1		2.01e-123	5.46e-123	ENSFALG00000012440	ENSFALT00000013041	ENSFALP00000012989		ENSFALP00000012989.1	4.72e-117	4.07e-117	ENSMUSG00000027613	ENSMUST00000029142	ENSMUSP00000029142	ENSMUSP00000029142.8	Eif6	5.61e-117	3.39e-117	ENSG00000242372	ENST00000621148	ENSP00000483289	ENSP00000483289.1	EIF6
ENSAPLG00000007218	ENSAPLT00000007484	Elac1								6.71e-87	5.59e-86	ENSTGUG00000015891	ENSTGUT00000016516	ENSTGUP00000016211	ENSTGUP00000016211.1									1.95e-79	1.04e-71	ENSFALG00000013601	ENSFALT00000014251	ENSFALP00000014192		ENSFALP00000014192.1	1.29e-118	3.04e-114	ENSMUSG00000036941	ENSMUST00000041138	ENSMUSP00000041793	ENSMUSP00000041793.2	Elac1	2.31e-124	3.72e-120	ENSG00000141642	ENST00000269466	ENSP00000269466	ENSP00000269466.3	ELAC1
ENSAPLG00000012923	ENSAPLT00000013482	Eloa	0	0	ENSGALG00000034625	ENSGALT00000078682	ENSGALP00000049710.1	ENSGALP00000049710		0	0	ENSTGUG00000001205	ENSTGUT00000001258	ENSTGUP00000001246	ENSTGUP00000001246.1		0	0	ENSMGAG00000005606	ENSMGAT00000006281	ENSMGAP00000005544	ENSMGAP00000005544.1		0	0	ENSFALG00000000519	ENSFALT00000000536	ENSFALP00000000532		ENSFALP00000000532.1	9.91e-150	0	ENSMUSG00000028668	ENSMUST00000030427	ENSMUSP00000030427	ENSMUSP00000030427.5	Eloa	1.35e-135	0	ENSG00000011007	ENST00000609199	ENSP00000476781	ENSP00000476781.1	ELOA
ENSAPLG00000000652	ENSAPLT00000000625	Elob																													3.75e-15	3.65e-14	ENSMUSG00000055839	ENSMUST00000069579	ENSMUSP00000066210	ENSMUSP00000066210.5	Elob	6.68e-15	4.37e-14	ENSG00000103363	ENST00000409477	ENSP00000387189	ENSP00000387189.1	ELOB
ENSAPLG00000008710	ENSAPLT00000009080	ELP2	0	0	ENSGALG00000039034	ENSGALT00000056633	ENSGALP00000044465.1	ENSGALP00000044465	ELP2	0	0	ENSTGUG00000008552	ENSTGUT00000008925	ENSTGUP00000008831	ENSTGUP00000008831.1	ELP2	0	0	ENSMGAG00000007303	ENSMGAT00000008235	ENSMGAP00000007461	ENSMGAP00000007461.2	ELP2	0	0	ENSFALG00000005125	ENSFALT00000005374	ENSFALP00000005348	ELP2	ENSFALP00000005348.1	0	0	ENSMUSG00000024271	ENSMUST00000025120	ENSMUSP00000025120	ENSMUSP00000025120.6	Elp2	0	0	ENSG00000134759	ENST00000358232	ENSP00000350967	ENSP00000350967.6	ELP2
ENSAPLG00000015050	ENSAPLT00000015704	EMB	3.04e-145	2.57e-141	ENSGALG00000014877	ENSGALT00000038929	ENSGALP00000038139.2	ENSGALP00000038139	EMB	1.72e-76	9.91e-79	ENSTGUG00000002352	ENSTGUT00000002442	ENSTGUP00000002419	ENSTGUP00000002419.1	EMB	6.81e-41	1.72e-40	ENSMGAG00000017044	ENSMGAT00000019658	ENSMGAP00000018465	ENSMGAP00000018465.1		3.56e-73	4.86e-77	ENSFALG00000011253	ENSFALT00000011786	ENSFALP00000011738	EMB	ENSFALP00000011738.1	3.2e-49	7.25e-50	ENSMUSG00000021728	ENSMUST00000022242	ENSMUSP00000022242	ENSMUSP00000022242.7	Emb	7.79e-58	2.52e-59	ENSG00000170571	ENST00000514111	ENSP00000426404	ENSP00000426404.1	EMB
ENSAPLG00000000664	ENSAPLT00000000637	EMC6	1.82e-27	1.49e-17	ENSGALG00000026492	ENSGALT00000084902	ENSGALP00000059869.1	ENSGALP00000059869	EMC6	9.64e-28	4.55e-14	ENSTGUG00000006909	ENSTGUT00000007173	ENSTGUP00000007103	ENSTGUP00000007103.1	EMC6
ENSAPLG00000005308	ENSAPLT00000005478	Emg1	2.74e-135	2.09e-134	ENSGALG00000014568	ENSGALT00000023493	ENSGALP00000023447.4	ENSGALP00000023447		8.12e-133	8.12e-132	ENSTGUG00000013271	ENSTGUT00000013820	ENSTGUP00000013664	ENSTGUP00000013664.1		7.2e-135	9.34e-134	ENSMGAG00000014145	ENSMGAT00000015907	ENSMGAP00000014963	ENSMGAP00000014963.1		2.27e-133	4.09e-132	ENSFALG00000004617	ENSFALT00000004833	ENSFALP00000004809		ENSFALP00000004809.1	4.01e-125	1.41e-124	ENSMUSG00000004268	ENSMUST00000004379	ENSMUSP00000004379	ENSMUSP00000004379.5	Emg1	9.26e-124	2.28e-123	ENSG00000126749	ENST00000599672	ENSP00000470560	ENSP00000470560.1	EMG1
ENSAPLG00000007749	ENSAPLT00000008033	ENG	3.04e-60	1.5e-58	ENSGALG00000033039	ENSGALT00000046276	ENSGALP00000049703.1	ENSGALP00000049703	ENG	2.66e-28	1.07e-26	ENSTGUG00000003570	ENSTGUT00000003712	ENSTGUP00000003672	ENSTGUP00000003672.1	ENG	3.77e-60	1.29e-58	ENSMGAG00000003658	ENSMGAT00000004135	ENSMGAP00000003433	ENSMGAP00000003433.1	ENG	1.42e-56	8.31e-55	ENSFALG00000001324	ENSFALT00000001393	ENSFALP00000001385	ENG	ENSFALP00000001385.1	1.42e-15	2.06e-14	ENSMUSG00000026814	ENSMUST00000167841	ENSMUSP00000130585	ENSMUSP00000130585.2	Eng	3.23e-16	3.02e-15	ENSG00000106991	ENST00000480266	ENSP00000479015	ENSP00000479015.1	ENG
ENSAPLG00000010350	ENSAPLT00000010828	ENOX2																						0	0	ENSFALG00000011529	ENSFALT00000012086	ENSFALP00000012037	ENOX2	ENSFALP00000012037.1
ENSAPLG00000011301	ENSAPLT00000011809	Entpd1								0	0	ENSTGUG00000009148	ENSTGUT00000009544	ENSTGUP00000009444	ENSTGUP00000009444.1																0	0	ENSMUSG00000048120	ENSMUST00000134063	ENSMUSP00000116285	ENSMUSP00000116285.1	Entpd1	0	0	ENSG00000138185	ENST00000371207	ENSP00000360250	ENSP00000360250.3	ENTPD1
ENSAPLG00000005135	ENSAPLT00000005320	Entpd2	0	0	ENSGALG00000039696	ENSGALT00000059084	ENSGALP00000055706.1	ENSGALP00000055706		0	0	ENSTGUG00000002332	ENSTGUT00000002426	ENSTGUP00000002403	ENSTGUP00000002403.1		0	0	ENSMGAG00000001070	ENSMGAT00000001132	ENSMGAP00000000491	ENSMGAP00000000491.1		0	0	ENSFALG00000004824	ENSFALT00000005044	ENSFALP00000005019		ENSFALP00000005019.1	0	0	ENSMUSG00000015085	ENSMUST00000028328	ENSMUSP00000028328	ENSMUSP00000028328.2	Entpd2	0	0	ENSG00000054179	ENST00000355097	ENSP00000347213	ENSP00000347213.2	ENTPD2
ENSAPLG00000013990	ENSAPLT00000014620	ENTPD6	0	0	ENSGALG00000008563	ENSGALT00000013948	ENSGALP00000013932.3	ENSGALP00000013932	ENTPD6	0	0	ENSTGUG00000005097	ENSTGUT00000005332	ENSTGUP00000005280	ENSTGUP00000005280.1	ENTPD6	0	0	ENSMGAG00000007154	ENSMGAT00000008037	ENSMGAP00000007268	ENSMGAP00000007268.1	ENTPD6	0	0	ENSFALG00000000738	ENSFALT00000000767	ENSFALP00000000763	ENTPD6	ENSFALP00000000763.1	0	0	ENSMUSG00000033068	ENSMUST00000094467	ENSMUSP00000092038	ENSMUSP00000092038.5	Entpd6	0	0	ENSG00000197586	ENST00000354989	ENSP00000347084	ENSP00000347084.5	ENTPD6
ENSAPLG00000013928	ENSAPLT00000014561	ENTPD8	0	0	ENSGALG00000008936	ENSGALT00000014522	ENSGALP00000014506.4	ENSGALP00000014506		0	0	ENSTGUG00000002544	ENSTGUT00000002657	ENSTGUP00000002629	ENSTGUP00000002629.1	ENTPD8	0	0	ENSMGAG00000001451	ENSMGAT00000019575	ENSMGAP00000017672	ENSMGAP00000017672.1																9.86e-174	3.6e-163	ENSG00000188833	ENST00000371506	ENSP00000360561	ENSP00000360561.2	ENTPD8
ENSAPLG00000014454	ENSAPLT00000015092	Entpd8	0	0	ENSGALG00000008932	ENSGALT00000014516	ENSGALP00000014500.3	ENSGALP00000014500									0	0	ENSMGAG00000001333	ENSMGAT00000001540	ENSMGAP00000000893	ENSMGAP00000000893.1		0	0	ENSFALG00000005173	ENSFALT00000005425	ENSFALP00000005399		ENSFALP00000005399.1	5.18e-168	0	ENSMUSG00000036813	ENSMUST00000114380	ENSMUSP00000110022	ENSMUSP00000110022.2	Entpd8
ENSAPLG00000015369	ENSAPLT00000016042	Ephx1	0	0	ENSGALG00000009291	ENSGALT00000015115	ENSGALP00000015099.4	ENSGALP00000015099									0	0	ENSMGAG00000008044	ENSMGAT00000009013	ENSMGAP00000008223	ENSMGAP00000008223.2									0	0	ENSMUSG00000038776	ENSMUST00000036928	ENSMUSP00000047551	ENSMUSP00000047551.5	Ephx1	0	0	ENSG00000143819	ENST00000614058	ENSP00000480004	ENSP00000480004.1	EPHX1
ENSAPLG00000014894	ENSAPLT00000015544	ERAL1								1.13e-159	5.52e-162	ENSTGUG00000006210	ENSTGUT00000006444	ENSTGUP00000006380	ENSTGUP00000006380.1	ERAL1								0	0	ENSFALG00000006357	ENSFALT00000006663	ENSFALP00000006634	ERAL1	ENSFALP00000006634.1	1.56e-134	9.29e-144	ENSMUSG00000020832	ENSMUST00000021183	ENSMUSP00000021183	ENSMUSP00000021183.3	Eral1	9.76e-98	1.86e-139	ENSG00000132591	ENST00000254928	ENSP00000254928	ENSP00000254928.5	ERAL1
ENSAPLG00000001252	ENSAPLT00000001240	Ercc1																													4.47e-16	4.1e-15	ENSMUSG00000003549	ENSMUST00000160369	ENSMUSP00000125655	ENSMUSP00000125655.1	Ercc1
ENSAPLG00000014954	ENSAPLT00000015575	Ercc2																													1.61e-44	3.77e-43	ENSMUSG00000030400	ENSMUST00000129249	ENSMUSP00000117840	ENSMUSP00000117840.1	Ercc2	1.47e-46	4.57e-46	ENSG00000104884	ENST00000591309	ENSP00000465207	ENSP00000465207.1	ERCC2
ENSAPLG00000014154	ENSAPLT00000014778	ERCC4	0	0	ENSGALG00000002981	ENSGALT00000004716	ENSGALP00000004707.5	ENSGALP00000004707	ERCC4	0	0	ENSTGUG00000005055	ENSTGUT00000005265	ENSTGUP00000005213	ENSTGUP00000005213.1	ERCC4	0	0	ENSMGAG00000000950	ENSMGAT00000000989	ENSMGAP00000000353	ENSMGAP00000000353.2	ERCC4	0	0	ENSFALG00000003899	ENSFALT00000004082	ENSFALP00000004064	ERCC4	ENSFALP00000004064.1	0	0	ENSMUSG00000022545	ENSMUST00000023206	ENSMUSP00000023206	ENSMUSP00000023206.7	Ercc4	0	0	ENSG00000175595	ENST00000311895	ENSP00000310520	ENSP00000310520.7	ERCC4
ENSAPLG00000004995	ENSAPLT00000005161	Ercc5	0	0	ENSGALG00000016860	ENSGALT00000027237	ENSGALP00000027186.5	ENSGALP00000027186									0	0	ENSMGAG00000014877	ENSMGAT00000016729	ENSMGAP00000015768	ENSMGAP00000015768.2		0	0	ENSFALG00000004229	ENSFALT00000004427	ENSFALP00000004404		ENSFALP00000004404.1	1.3e-158	5.05e-171	ENSMUSG00000026048	ENSMUST00000027214	ENSMUSP00000027214	ENSMUSP00000027214.3	Ercc5	0	1.08e-156	ENSG00000134899	ENST00000355739	ENSP00000347978	ENSP00000347978.4	ERCC5
ENSAPLG00000006220	ENSAPLT00000006439	ERCC6L2								0	0	ENSTGUG00000000522	ENSTGUT00000000540	ENSTGUP00000000532	ENSTGUP00000000532.1																							9.31e-136	3.45e-135	ENSG00000182150	ENST00000320486	ENSP00000320939	ENSP00000320939.5	ERCC6L2
ENSAPLG00000012188	ENSAPLT00000012702	Erich3	0	0	ENSGALG00000011356	ENSGALT00000032905	ENSGALP00000032268.4	ENSGALP00000032268		6.04e-65	1.58e-64	ENSTGUG00000017435	ENSTGUT00000018118	ENSTGUP00000017715	ENSTGUP00000017715.1		0	0	ENSMGAG00000012138	ENSMGAT00000013648	ENSMGAP00000012750	ENSMGAP00000012750.1		3.38e-55	6.1e-55	ENSFALG00000001145	ENSFALT00000001197	ENSFALP00000001191		ENSFALP00000001191.1	3.4e-162	3.82e-156	ENSMUSG00000078161	ENSMUST00000098496	ENSMUSP00000096097	ENSMUSP00000096097.4	Erich3	0	1.04e-180	ENSG00000178965	ENST00000326665	ENSP00000322609	ENSP00000322609.5	ERICH3
ENSAPLG00000002404	ENSAPLT00000002410	Etv3	0	0	ENSGALG00000000669	ENSGALT00000058192	ENSGALP00000045033.1	ENSGALP00000045033		1.09e-141	1.06e-140	ENSTGUG00000017402	ENSTGUT00000018084	ENSTGUP00000017681	ENSTGUP00000017681.1		0	0	ENSMGAG00000006035	ENSMGAT00000006753	ENSMGAP00000006007	ENSMGAP00000006007.1		8.72e-32	1.66e-31	ENSFALG00000014470	ENSFALT00000015150	ENSFALP00000015085		ENSFALP00000015085.1	1.79e-169	1.57e-169	ENSMUSG00000003382	ENSMUST00000170036	ENSMUSP00000127419	ENSMUSP00000127419.1	Etv3	7.78e-169	2.23e-173	ENSG00000117036	ENST00000368192	ENSP00000357175	ENSP00000357175.4	ETV3
ENSAPLG00000001389	ENSAPLT00000001378	Evi2a	1.88e-88	2.24e-92	ENSGALG00000039084	ENSGALT00000050118	ENSGALP00000045695.1	ENSGALP00000045695		7.17e-74	2.57e-70	ENSTGUG00000008559	ENSTGUT00000008908	ENSTGUP00000008815	ENSTGUP00000008815.1		2.52e-86	7.38e-84	ENSMGAG00000015510	ENSMGAT00000017425	ENSMGAP00000016451	ENSMGAP00000016451.1		1.76e-70	1.91e-68	ENSFALG00000004972	ENSFALT00000005191	ENSFALP00000005166		ENSFALP00000005166.1	6.77e-30	1.2e-29	ENSMUSG00000078771	ENSMUST00000170799	ENSMUSP00000125936	ENSMUSP00000125936.1	Evi2a	2.7e-27	4.19e-27	ENSG00000265118	ENST00000578584	ENSP00000463981	ENSP00000463981.2	AC134669.2
ENSAPLG00000013341	ENSAPLT00000013920	EXOC3	0	0	ENSGALG00000013397	ENSGALT00000021849	ENSGALP00000021811.4	ENSGALP00000021811	EXOC3	0	0	ENSTGUG00000008684	ENSTGUT00000009068	ENSTGUP00000008971	ENSTGUP00000008971.1	EXOC3	0	0	ENSMGAG00000007544	ENSMGAT00000018398	ENSMGAP00000017683	ENSMGAP00000017683.1	EXOC3	0	0	ENSFALG00000004894	ENSFALT00000005115	ENSFALP00000005090	EXOC3	ENSFALP00000005090.1	0	0	ENSMUSG00000034152	ENSMUST00000035934	ENSMUSP00000039416	ENSMUSP00000039416.5	Exoc3	0	0	ENSG00000180104	ENST00000315013	ENSP00000323377	ENSP00000323377.5	EXOC3
ENSAPLG00000001685	ENSAPLT00000001678	EXOSC5	2.99e-13	9.01e-12	ENSGALG00000038101	ENSGALT00000063948	ENSGALP00000047737.2	ENSGALP00000047737	EXOSC5	7.57e-12	4.11e-10	ENSTGUG00000014136	ENSTGUT00000014716	ENSTGUP00000014529	ENSTGUP00000014529.1	EXOSC5								2.2e-12	1.04e-10	ENSFALG00000012886	ENSFALT00000013510	ENSFALP00000013454	EXOSC5	ENSFALP00000013454.1	2.91e-10	6.85e-09	ENSMUSG00000061286	ENSMUST00000206561	ENSMUSP00000145948	ENSMUSP00000145948.1	Exosc5	3.4e-10	1.22e-09	ENSG00000077348	ENST00000602129	ENSP00000472396	ENSP00000472396.1	EXOSC5
ENSAPLG00000007139	ENSAPLT00000007439	EXT2	0	0	ENSGALG00000031542	ENSGALT00000069744	ENSGALP00000048474.1	ENSGALP00000048474	EXT2	0	0	ENSTGUG00000010249	ENSTGUT00000010694	ENSTGUP00000010583	ENSTGUP00000010583.1	EXT2	0	0	ENSMGAG00000010502	ENSMGAT00000011785	ENSMGAP00000010920	ENSMGAP00000010920.1	EXT2	0	0	ENSFALG00000012307	ENSFALT00000012899	ENSFALP00000012849	EXT2	ENSFALP00000012849.1	0	0	ENSMUSG00000027198	ENSMUST00000028623	ENSMUSP00000028623	ENSMUSP00000028623.6	Ext2	0	0	ENSG00000151348	ENST00000343631	ENSP00000342656	ENSP00000342656.3	EXT2
ENSAPLG00000005051	ENSAPLT00000005208	FADD	1.81e-92	2.68e-88	ENSGALG00000007625	ENSGALT00000012340	ENSGALP00000012326.5	ENSGALP00000012326	FADD	1.35e-58	1.3e-58	ENSTGUG00000005455	ENSTGUT00000005665	ENSTGUP00000005607	ENSTGUP00000005607.1	FADD	6.61e-87	1.68e-90	ENSMGAG00000009995	ENSMGAT00000011193	ENSMGAP00000010339	ENSMGAP00000010339.2	FADD	1.73e-74	4.95e-76	ENSFALG00000001367	ENSFALT00000001433	ENSFALP00000001425	FADD	ENSFALP00000001425.1	1.98e-39	5.57e-34	ENSMUSG00000031077	ENSMUST00000033394	ENSMUSP00000033394	ENSMUSP00000033394.7	Fadd	4.29e-34	4.38e-23	ENSG00000168040	ENST00000301838	ENSP00000301838	ENSP00000301838.4	FADD
ENSAPLG00000007497	ENSAPLT00000007839	Fads2	0	0	ENSGALG00000007178	ENSGALT00000011621	ENSGALP00000011607.4	ENSGALP00000011607		0	0	ENSTGUG00000005863	ENSTGUT00000006130	ENSTGUP00000006071	ENSTGUP00000006071.1		0	0	ENSMGAG00000009519	ENSMGAT00000010738	ENSMGAP00000009897	ENSMGAP00000009897.2		0	0	ENSFALG00000004444	ENSFALT00000004649	ENSFALP00000004625		ENSFALP00000004625.1	0	0	ENSMUSG00000024665	ENSMUST00000025567	ENSMUSP00000025567	ENSMUSP00000025567.7	Fads2	0	0	ENSG00000134824	ENST00000278840	ENSP00000278840	ENSP00000278840.4	FADS2
ENSAPLG00000005357	ENSAPLT00000005523	FAM103A1								8.19e-30	7.48e-29	ENSTGUG00000007699	ENSTGUT00000008005	ENSTGUP00000007920	ENSTGUP00000007920.1	FAM103A1	9.34e-35	7.84e-34	ENSMGAG00000016131	ENSMGAT00000018046	ENSMGAP00000017072	ENSMGAP00000017072.1	FAM103A1
ENSAPLG00000014303	ENSAPLT00000014900	Fam104a	2.35e-66	1.27e-65	ENSGALG00000026401	ENSGALT00000073416	ENSGALP00000048433.1	ENSGALP00000048433		1.11e-57	1.11e-56	ENSTGUG00000002914	ENSTGUT00000003030	ENSTGUP00000003001	ENSTGUP00000003001.1		3.89e-66	3.66e-65	ENSMGAG00000006594	ENSMGAT00000007376	ENSMGAP00000006621	ENSMGAP00000006621.2		1.67e-62	2.41e-55	ENSFALG00000012889	ENSFALT00000013513	ENSFALP00000013457		ENSFALP00000013457.1	1.32e-33	3.13e-25	ENSMUSG00000041629	ENSMUST00000120194	ENSMUSP00000113652	ENSMUSP00000113652.1	Fam104a	3.97e-41	9.14e-41	ENSG00000133193	ENST00000405159	ENSP00000384832	ENSP00000384832.3	FAM104A
ENSAPLG00000008680	ENSAPLT00000009021	FAM118A								3.56e-149	5.24e-148	ENSTGUG00000011851	ENSTGUT00000012349	ENSTGUP00000012215	ENSTGUP00000012215.1	FAM118A								4.32e-149	6.11e-148	ENSFALG00000002801	ENSFALT00000002929	ENSFALP00000002916	FAM118A	ENSFALP00000002916.1	1.55e-144	6.94e-144	ENSMUSG00000022434	ENSMUST00000023069	ENSMUSP00000023069	ENSMUSP00000023069.7	Fam118a	6.54e-139	2.05e-138	ENSG00000100376	ENST00000441876	ENSP00000395892	ENSP00000395892.2	FAM118A
ENSAPLG00000011287	ENSAPLT00000011769	FAM129B	0	0	ENSGALG00000023872	ENSGALT00000040078	ENSGALP00000039286.4	ENSGALP00000039286	FAM129B	0	0	ENSTGUG00000003074	ENSTGUT00000003238	ENSTGUP00000003206	ENSTGUP00000003206.1	FAM129B	0	0	ENSMGAG00000002992	ENSMGAT00000003307	ENSMGAP00000002626	ENSMGAP00000002626.2	FAM129B	0	0	ENSFALG00000005485	ENSFALT00000005742	ENSFALP00000005715		ENSFALP00000005715.1	0	0	ENSMUSG00000026796	ENSMUST00000028135	ENSMUSP00000028135	ENSMUSP00000028135.8	Fam129b	0	0	ENSG00000136830	ENST00000373312	ENSP00000362409	ENSP00000362409.3	FAM129B
ENSAPLG00000009245	ENSAPLT00000009621	Fam133b	5.43e-30	2e-30	ENSGALG00000032082	ENSGALT00000061144	ENSGALP00000055524.1	ENSGALP00000055524		4.04e-29	1.89e-37	ENSTGUG00000001494	ENSTGUT00000001552	ENSTGUP00000001538	ENSTGUP00000001538.1		4.62e-30	4.98e-29	ENSMGAG00000008776	ENSMGAT00000009871	ENSMGAP00000009058	ENSMGAP00000009058.2		5.57e-29	1.08e-37	ENSFALG00000010419	ENSFALT00000010913	ENSFALP00000010869		ENSFALP00000010869.1	4.26e-27	1.06e-21	ENSMUSG00000058503	ENSMUST00000199666	ENSMUSP00000143004	ENSMUSP00000143004.1	Fam133b	5.73e-27	1.7e-21	ENSG00000234545	ENST00000415397	ENSP00000389559	ENSP00000389559.2	FAM133B
ENSAPLG00000000778	ENSAPLT00000000754	FAM174A	1.42e-13	6.41e-12	ENSGALG00000026203	ENSGALT00000042761	ENSGALP00000043294.1	ENSGALP00000043294	FAM174A	7.2e-11	2.75e-09	ENSTGUG00000000892	ENSTGUT00000000924	ENSTGUP00000000913	ENSTGUP00000000913.1	FAM174A								8.03e-13	9.15e-12	ENSFALG00000002965	ENSFALT00000003100	ENSFALP00000003087		ENSFALP00000003087.1								1.36e-13	7.4e-12	ENSG00000174132	ENST00000312637	ENSP00000307954	ENSP00000307954.2	FAM174A
ENSAPLG00000009159	ENSAPLT00000009545	FAM206A	1.85e-99	9.9e-100	ENSGALG00000019524	ENSGALT00000086010	ENSGALP00000064581.1	ENSGALP00000064581	FAM206A	5.74e-96	1.86e-95	ENSTGUG00000008600	ENSTGUT00000008962	ENSTGUP00000008868	ENSTGUP00000008868.1	FAM206A	3.89e-84	1.11e-83	ENSMGAG00000007371	ENSMGAT00000008276	ENSMGAP00000007500	ENSMGAP00000007500.2	FAM206A	5.19e-84	1.34e-83	ENSFALG00000005102	ENSFALT00000005339	ENSFALP00000005313	FAM206A	ENSFALP00000005313.1	1.77e-83	2.06e-83	ENSMUSG00000038827	ENSMUST00000045368	ENSMUSP00000047275	ENSMUSP00000047275.5	Fam206a	1.16e-84	8.9e-85	ENSG00000119328	ENST00000322940	ENSP00000363753	ENSP00000363753.3	FAM206A
ENSAPLG00000015800	ENSAPLT00000016470	Fam214b	0	2.26e-168	ENSGALG00000038279	ENSGALT00000078407	ENSGALP00000057507.1	ENSGALP00000057507																0	0	ENSFALG00000009739	ENSFALT00000010200	ENSFALP00000010160		ENSFALP00000010160.1	5.66e-83	1.8e-64	ENSMUSG00000036002	ENSMUST00000036462	ENSMUSP00000038177	ENSMUSP00000038177.5	Fam214b
ENSAPLG00000002655	ENSAPLT00000002679	FAM219A								1.31e-69	5.31e-69	ENSTGUG00000001718	ENSTGUT00000001787	ENSTGUP00000001770	ENSTGUP00000001770.1	FAM219A								3.72e-69	7.67e-69	ENSFALG00000009864	ENSFALT00000010330	ENSFALP00000010290	FAM219A	ENSFALP00000010290.1
ENSAPLG00000007562	ENSAPLT00000007836	FAM219A															1.8e-19	1.85e-18	ENSMGAG00000002006	ENSMGAT00000002192	ENSMGAP00000001530	ENSMGAP00000001530.2	FAM219A
ENSAPLG00000001012	ENSAPLT00000000994	Fam220a	1.23e-17	7.23e-14	ENSGALG00000007133	ENSGALT00000011556	ENSGALP00000011542.5	ENSGALP00000011542																							3.35e-16	4.83e-15	ENSMUSG00000083012	ENSMUST00000101434	ENSMUSP00000117552	ENSMUSP00000117552.1	Fam220a
ENSAPLG00000006890	ENSAPLT00000007173	Fam234a	0	0	ENSGALG00000031303	ENSGALT00000049542	ENSGALP00000048409.1	ENSGALP00000048409		0	0	ENSTGUG00000004271	ENSTGUT00000004445	ENSTGUP00000004399	ENSTGUP00000004399.1		0	0	ENSMGAG00000008900	ENSMGAT00000009972	ENSMGAP00000009157	ENSMGAP00000009157.2		0	0	ENSFALG00000004134	ENSFALT00000004326	ENSFALP00000004305		ENSFALP00000004305.1	6.69e-148	9.31e-143	ENSMUSG00000024187	ENSMUST00000118487	ENSMUSP00000113418	ENSMUSP00000113418.1	Fam234a	1.31e-138	3.11e-137	ENSG00000167930	ENST00000301678	ENSP00000301678	ENSP00000301678.3	FAM234A
ENSAPLG00000004803	ENSAPLT00000004941	FAM43A	8.34e-156	4.29e-157	ENSGALG00000041898	ENSGALT00000082189	ENSGALP00000052391.1	ENSGALP00000052391	FAM43A	6.3e-110	1.71e-111	ENSTGUG00000009067	ENSTGUT00000009436	ENSTGUP00000009337	ENSTGUP00000009337.1	FAM43A	5.8e-87	3.21e-85	ENSMGAG00000015761	ENSMGAT00000017676	ENSMGAP00000016702	ENSMGAP00000016702.1	FAM43B	8.53e-157	4.26e-158	ENSFALG00000015248	ENSFALT00000015928	ENSFALP00000015863	FAM43A	ENSFALP00000015863.1	4.21e-133	2.64e-135	ENSMUSG00000046546	ENSMUST00000059078	ENSMUSP00000056555	ENSMUSP00000056555.3	Fam43a	3.06e-133	9.33e-136	ENSG00000185112	ENST00000329759	ENSP00000371397	ENSP00000371397.1	FAM43A
ENSAPLG00000001439	ENSAPLT00000001429	FAM50A																																				1.34e-10	3.96e-07	ENSG00000071859	ENST00000158526	ENSP00000158526	ENSP00000158526.9	FAM50A
ENSAPLG00000016430	ENSAPLT00000017147	FAM78B								1.96e-125	1.61e-124	ENSTGUG00000017258	ENSTGUT00000017936	ENSTGUP00000017535	ENSTGUP00000017535.1	FAM78B								1.56e-126	1.67e-125	ENSFALG00000003798	ENSFALT00000003976	ENSFALP00000003958		ENSFALP00000003958.1
ENSAPLG00000008669	ENSAPLT00000009020	FAM83D	0	0	ENSGALG00000044404	ENSGALT00000085976	ENSGALP00000059614.1	ENSGALP00000059614		6.1e-162	1.27e-159	ENSTGUG00000004606	ENSTGUT00000004792	ENSTGUP00000004743	ENSTGUP00000004743.1		0	0	ENSMGAG00000003153	ENSMGAT00000003516	ENSMGAP00000002829	ENSMGAP00000002829.1	FAM83D	0	0	ENSFALG00000005649	ENSFALT00000005917	ENSFALP00000005890		ENSFALP00000005890.1	6.28e-101	1.18e-90	ENSMUSG00000027654	ENSMUST00000029183	ENSMUSP00000029183	ENSMUSP00000029183.2	Fam83d	2.68e-107	5.56e-93	ENSG00000101447	ENST00000619850	ENSP00000481465	ENSP00000481465.1	FAM83D
ENSAPLG00000001512	ENSAPLT00000001501	FASTK	7.31e-45	2.06e-43	ENSGALG00000033058	ENSGALT00000077037	ENSGALP00000054746.2	ENSGALP00000054746	FASTK	5.97e-45	8.02e-44	ENSTGUG00000000066	ENSTGUT00000000070	ENSTGUP00000000070	ENSTGUP00000000070.1	FASTK	7.33e-45	2.09e-43	ENSMGAG00000001542	ENSMGAT00000001653	ENSMGAP00000001004	ENSMGAP00000001004.2		1.38e-44	5.65e-43	ENSFALG00000013118	ENSFALT00000013768	ENSFALP00000013712	FASTK	ENSFALP00000013712.1								1.48e-17	1.52e-16	ENSG00000164896	ENST00000482571	ENSP00000418516	ENSP00000418516.1	FASTK
ENSAPLG00000002166	ENSAPLT00000002162	FBXL12	1.31e-21	2.64e-14	ENSGALG00000038666	ENSGALT00000056280	ENSGALP00000056540.1	ENSGALP00000056540	FBXL12															2.74e-21	7.52e-18	ENSFALG00000003511	ENSFALT00000003676	ENSFALP00000003662		ENSFALP00000003662.1
ENSAPLG00000005001	ENSAPLT00000005159	Fbxl21								0	0	ENSTGUG00000001232	ENSTGUT00000001285	ENSTGUP00000001273	ENSTGUP00000001273.1		0	0	ENSMGAG00000008123	ENSMGAT00000009091	ENSMGAP00000008298	ENSMGAP00000008298.1		0	0	ENSFALG00000008003	ENSFALT00000008382	ENSFALP00000008346		ENSFALP00000008346.1	0	0	ENSMUSG00000035509	ENSMUST00000045428	ENSMUSP00000035248	ENSMUSP00000035248.6	Fbxl21
ENSAPLG00000005390	ENSAPLT00000005559	Fbxl8	0	0	ENSGALG00000003201	ENSGALT00000068955	ENSGALP00000045205.1	ENSGALP00000045205									0	0	ENSMGAG00000000906	ENSMGAT00000000921	ENSMGAP00000000285	ENSMGAP00000000285.1									2.63e-83	8.45e-76	ENSMUSG00000033313	ENSMUST00000036221	ENSMUSP00000038638	ENSMUSP00000038638.5	Fbxl8	1.29e-83	2.42e-64	ENSG00000135722	ENST00000519917	ENSP00000430490	ENSP00000430490.1	FBXL8
ENSAPLG00000009754	ENSAPLT00000010201	FBXO18	0	0	ENSGALG00000008162	ENSGALT00000013264	ENSGALP00000013249.3	ENSGALP00000013249	FBXO18	0	0	ENSTGUG00000001932	ENSTGUT00000002009	ENSTGUP00000001991	ENSTGUP00000001991.1
ENSAPLG00000009183	ENSAPLT00000009563	Fbxo6	6.34e-165	1.51e-154	ENSGALG00000004646	ENSGALT00000077374	ENSGALP00000057071.1	ENSGALP00000057071		1.13e-143	4.4e-138	ENSTGUG00000002327	ENSTGUT00000002421	ENSTGUP00000002399	ENSTGUP00000002399.1		2.2e-159	9.82e-145	ENSMGAG00000006357	ENSMGAT00000007122	ENSMGAP00000006372	ENSMGAP00000006372.1		8.25e-160	8.73e-144	ENSFALG00000010110	ENSFALT00000010584	ENSFALP00000010542		ENSFALP00000010542.1	1.71e-105	5.88e-99	ENSMUSG00000055401	ENSMUST00000152098	ENSMUSP00000121379	ENSMUSP00000121379.1	Fbxo6	9.07e-112	9.88e-105	ENSG00000116663	ENST00000376753	ENSP00000365944	ENSP00000365944.4	FBXO6
ENSAPLG00000005376	ENSAPLT00000005587	Fer1l4	0	0	ENSGALG00000038584	ENSGALT00000071079	ENSGALP00000055347.2	ENSGALP00000055347		0	0	ENSTGUG00000002991	ENSTGUT00000003121	ENSTGUP00000003092	ENSTGUP00000003092.1		0	0	ENSMGAG00000001701	ENSMGAT00000001915	ENSMGAP00000001262	ENSMGAP00000001262.2		0	0	ENSFALG00000012519	ENSFALT00000013117	ENSFALP00000013063		ENSFALP00000013063.1	0	0	ENSMUSG00000013338	ENSMUST00000109611	ENSMUSP00000105240	ENSMUSP00000105240.1	Fer1l4
ENSAPLG00000009303	ENSAPLT00000009694	FHAD1	7.71e-154	1.64e-146	ENSGALG00000034761	ENSGALT00000066600	ENSGALP00000048784.1	ENSGALP00000048784	FHAD1	2.62e-104	2.25e-112	ENSTGUG00000017180	ENSTGUT00000017864	ENSTGUP00000017467	ENSTGUP00000017467.1		2.99e-155	7.24e-148	ENSMGAG00000005760	ENSMGAT00000006466	ENSMGAP00000005724	ENSMGAP00000005724.1	FHAD1	1.86e-101	4.96e-97	ENSFALG00000010485	ENSFALT00000010983	ENSFALP00000010939	FHAD1	ENSFALP00000010939.1	2.41e-68	2.83e-73	ENSMUSG00000051435	ENSMUST00000105779	ENSMUSP00000101405	ENSMUSP00000101405.2	Fhad1	1.16e-78	9.03e-82	ENSG00000142621	ENST00000529606	ENSP00000434909	ENSP00000434909.1	FHAD1
ENSAPLG00000001134	ENSAPLT00000001118	FKRP															6.94e-15	4.2e-24	ENSMGAG00000016233	ENSMGAT00000018148	ENSMGAP00000017174	ENSMGAP00000017174.2	FKRP								1.66e-09	3.18e-18	ENSMUSG00000048920	ENSMUST00000061390	ENSMUSP00000059091	ENSMUSP00000059091.7	Fkrp	1.83e-09	1.88e-18	ENSG00000181027	ENST00000391909	ENSP00000375776	ENSP00000375776.2	FKRP
ENSAPLG00000004124	ENSAPLT00000004263	Flcn	0	0	ENSGALG00000004816	ENSGALT00000074829	ENSGALP00000047085.1	ENSGALP00000047085		0	0	ENSTGUG00000007415	ENSTGUT00000007715	ENSTGUP00000007636	ENSTGUP00000007636.1		0	0	ENSMGAG00000004370	ENSMGAT00000004880	ENSMGAP00000004167	ENSMGAP00000004167.1		0	0	ENSFALG00000013783	ENSFALT00000014445	ENSFALP00000014385		ENSFALP00000014385.1	0	0	ENSMUSG00000032633	ENSMUST00000091246	ENSMUSP00000091696	ENSMUSP00000091696.3	Flcn	0	0	ENSG00000154803	ENST00000285071	ENSP00000285071	ENSP00000285071.4	FLCN
ENSAPLG00000009572	ENSAPLT00000010001	FLNB	0	0	ENSGALG00000005678	ENSGALT00000055290	ENSGALP00000045421.1	ENSGALP00000045421	FLNB	0	0	ENSTGUG00000007383	ENSTGUT00000007745	ENSTGUP00000007666	ENSTGUP00000007666.1	FLNB	0	0	ENSMGAG00000006582	ENSMGAT00000007488	ENSMGAP00000006732	ENSMGAP00000006732.2	FLNB	0	0	ENSFALG00000008327	ENSFALT00000008718	ENSFALP00000008680	FLNB	ENSFALP00000008680.1	0	0	ENSMUSG00000025278	ENSMUST00000052678	ENSMUSP00000052020	ENSMUSP00000052020.8	Flnb	0	0	ENSG00000136068	ENST00000429972	ENSP00000415599	ENSP00000415599.2	FLNB
ENSAPLG00000004587	ENSAPLT00000004704	FMC1	5.14e-27	4.85e-26	ENSGALG00000011856	ENSGALT00000019343	ENSGALP00000019317.3	ENSGALP00000019317	FMC1	2.41e-27	3.53e-26	ENSTGUG00000009592	ENSTGUT00000009986	ENSTGUP00000009879	ENSTGUP00000009879.1	FMC1								8.58e-28	7.96e-27	ENSFALG00000011600	ENSFALT00000012155	ENSFALP00000012106	FMC1	ENSFALP00000012106.1	2.02e-21	9.86e-21	ENSMUSG00000019689	ENSMUST00000019833	ENSMUSP00000019833	ENSMUSP00000019833.4	Fmc1	5.01e-22	1.72e-21	ENSG00000164898	ENST00000297534	ENSP00000297534	ENSP00000297534.6	FMC1
ENSAPLG00000016309	ENSAPLT00000017028	Fmo5	0	0	ENSGALG00000001723	ENSGALT00000002644	ENSGALP00000002641.4	ENSGALP00000002641		0	0	ENSTGUG00000017252	ENSTGUT00000017933	ENSTGUP00000017532	ENSTGUP00000017532.1		0	0	ENSMGAG00000004417	ENSMGAT00000004958	ENSMGAP00000004245	ENSMGAP00000004245.1		0	0	ENSFALG00000003791	ENSFALT00000003969	ENSFALP00000003951		ENSFALP00000003951.1	0	0	ENSMUSG00000028088	ENSMUST00000107049	ENSMUSP00000102664	ENSMUSP00000102664.1	Fmo5	0	0	ENSG00000131781	ENST00000254090	ENSP00000254090	ENSP00000254090.4	FMO5
ENSAPLG00000016076	ENSAPLT00000016766	FOXRED1	3.94e-53	8.74e-52	ENSGALG00000046347	ENSGALT00000084815	ENSGALP00000061607.1	ENSGALP00000061607	FOXRED1	6.98e-51	3.28e-47	ENSTGUG00000000814	ENSTGUT00000000841	ENSTGUP00000000830	ENSTGUP00000000830.1	FOXRED1	1.72e-57	4.94e-56	ENSMGAG00000000723	ENSMGAT00000000734	ENSMGAP00000000103	ENSMGAP00000000103.1	FOXRED1	1.22e-43	3.38e-42	ENSFALG00000005060	ENSFALT00000005289	ENSFALP00000005263	FOXRED1	ENSFALP00000005263.1	2.65e-42	2.17e-41	ENSMUSG00000039048	ENSMUST00000127996	ENSMUSP00000118037	ENSMUSP00000118037.1	Foxred1	1.84e-45	1.9e-44	ENSG00000110074	ENST00000532125	ENSP00000434178	ENSP00000434178.1	FOXRED1
ENSAPLG00000002658	ENSAPLT00000002697	FOXRED2	0	0	ENSGALG00000012530	ENSGALT00000020467	ENSGALP00000020440.5	ENSGALP00000020440	FOXRED2	0	0	ENSTGUG00000010730	ENSTGUT00000011182	ENSTGUP00000011062	ENSTGUP00000011062.1		0	0	ENSMGAG00000012652	ENSMGAT00000014228	ENSMGAP00000013324	ENSMGAP00000013324.2	FOXRED2	0	0	ENSFALG00000013016	ENSFALT00000013642	ENSFALP00000013586	FOXRED2	ENSFALP00000013586.1	0	0	ENSMUSG00000016552	ENSMUST00000117725	ENSMUSP00000113403	ENSMUSP00000113403.1	Foxred2	0	0	ENSG00000100350	ENST00000397223	ENSP00000380400	ENSP00000380400.4	FOXRED2
ENSAPLG00000011171	ENSAPLT00000011619	FOXS1	1.26e-60	3.1e-58	ENSGALG00000043015	ENSGALT00000049314	ENSGALP00000047360.1	ENSGALP00000047360	FOXS1	3.99e-119	4.72e-114	ENSTGUG00000004163	ENSTGUT00000004325	ENSTGUP00000004280	ENSTGUP00000004280.1	FOXC2	9.52e-61	1.14e-58	ENSMGAG00000007280	ENSMGAT00000008154	ENSMGAP00000007382	ENSMGAP00000007382.1		1.75e-120	1.67e-115	ENSFALG00000006663	ENSFALT00000006980	ENSFALP00000006951	FOXC2	ENSFALP00000006951.1	1.78e-108	6.19e-107	ENSMUSG00000046714	ENSMUST00000054691	ENSMUSP00000055290	ENSMUSP00000055290.6	Foxc2	1.19e-109	8.04e-109	ENSG00000176692	ENST00000320354	ENSP00000326371	ENSP00000326371.4	FOXC2
ENSAPLG00000007785	ENSAPLT00000008092	Frg1	3.58e-77	4.57e-77	ENSGALG00000013590	ENSGALT00000022114	ENSGALP00000022075.4	ENSGALP00000022075		6.72e-164	4.58e-159	ENSTGUG00000007028	ENSTGUT00000007321	ENSTGUP00000007249	ENSTGUP00000007249.1		1.26e-163	8.74e-163	ENSMGAG00000011481	ENSMGAT00000012897	ENSMGAP00000012011	ENSMGAP00000012011.1		6.91e-156	1.69e-157	ENSFALG00000011231	ENSFALT00000011782	ENSFALP00000011734		ENSFALP00000011734.1	4.95e-143	4.18e-143	ENSMUSG00000031590	ENSMUST00000033999	ENSMUSP00000033999	ENSMUSP00000033999.6	Frg1	6.28e-143	4.78e-139	ENSG00000283630	ENST00000637998	ENSP00000489690	ENSP00000489690.1	FRG1
ENSAPLG00000014488	ENSAPLT00000015087	Fsbp	5.24e-68	1.76e-53	ENSGALG00000037933	ENSGALT00000082794	ENSGALP00000044101.1	ENSGALP00000044101		4.36e-177	2.86e-175	ENSTGUG00000011887	ENSTGUT00000012381	ENSTGUP00000012247	ENSTGUP00000012247.1		0	0	ENSMGAG00000012035	ENSMGAT00000013527	ENSMGAP00000012631	ENSMGAP00000012631.2		0	0	ENSFALG00000005482	ENSFALT00000005735	ENSFALP00000005708		ENSFALP00000005708.1	4.1e-134	2.93e-142	ENSMUSG00000094595	ENSMUST00000180239	ENSMUSP00000137082	ENSMUSP00000137082.1	Fsbp	4e-149	9.07e-164	ENSG00000265817	ENST00000481490	ENSP00000420405	ENSP00000420405.2	FSBP
ENSAPLG00000002144	ENSAPLT00000002139	Fsip2																													9.17e-08	4.99e-05	ENSMUSG00000075249	ENSMUST00000143764	ENSMUSP00000120314	ENSMUSP00000120314.2	Fsip2	2.5e-08	9.78e-06	ENSG00000188738	ENST00000424728	ENSP00000401306	ENSP00000401306.1	FSIP2
ENSAPLG00000007205	ENSAPLT00000007510	FTH1	5.68e-104	2.04e-103	ENSGALG00000007220	ENSGALT00000011687	ENSGALP00000011673.3	ENSGALP00000011673		8.38e-103	5.7e-102	ENSTGUG00000005949	ENSTGUT00000006190	ENSTGUP00000006131	ENSTGUP00000006131.1	FTH1								1.56e-104	9.94e-104	ENSFALG00000004469	ENSFALT00000004678	ENSFALP00000004654		ENSFALP00000004654.1	1.19e-97	2.43e-97	ENSMUSG00000024661	ENSMUST00000025563	ENSMUSP00000025563	ENSMUSP00000025563.6	Fth1	6.9e-97	9.92e-97	ENSG00000167996	ENST00000620041	ENSP00000484477	ENSP00000484477.1	FTH1
ENSAPLG00000016324	ENSAPLT00000017031	Fto																													1.32e-180	8.94e-175	ENSMUSG00000055932	ENSMUST00000136802	ENSMUSP00000147603	ENSMUSP00000147603.1	Fto
ENSAPLG00000010362	ENSAPLT00000010830	FTSJ3	0	0	ENSGALG00000032993	ENSGALT00000082733	ENSGALP00000054562.1	ENSGALP00000054562	FTSJ3								0	0	ENSMGAG00000000953	ENSMGAT00000001012	ENSMGAP00000000376	ENSMGAP00000000376.2	FTSJ3	9.72e-154	0	ENSFALG00000013635	ENSFALT00000014305	ENSFALP00000014246	FTSJ3	ENSFALP00000014246.1	0	3.44e-136	ENSMUSG00000020706	ENSMUST00000021048	ENSMUSP00000021048	ENSMUSP00000021048.6	Ftsj3	3.49e-140	9.5e-128	ENSG00000108592	ENST00000427159	ENSP00000396673	ENSP00000396673.2	FTSJ3
ENSAPLG00000012754	ENSAPLT00000013276	Fxyd6	1.44e-38	8.71e-35	ENSGALG00000025937	ENSGALT00000044559	ENSGALP00000043011.1	ENSGALP00000043011									1.33e-41	6.31e-36	ENSMGAG00000017113	ENSMGAT00000003938	ENSMGAP00000003239	ENSMGAP00000003239.2		1.49e-41	2.1e-44	ENSFALG00000005897	ENSFALT00000006171	ENSFALP00000006144		ENSFALP00000006144.1	2.69e-31	6.39e-28	ENSMUSG00000066705	ENSMUST00000085939	ENSMUSP00000083101	ENSMUSP00000083101.6	Fxyd6	1.62e-32	9.34e-36	ENSG00000137726	ENST00000539526	ENSP00000442756	ENSP00000442756.1	FXYD6
ENSAPLG00000013745	ENSAPLT00000014310	FZD8	3.86e-178	3.18e-177	ENSGALG00000039999	ENSGALT00000054805	ENSGALP00000048301.1	ENSGALP00000048301	FZD8	3.47e-139	5.41e-139	ENSTGUG00000000910	ENSTGUT00000000943	ENSTGUP00000000931	ENSTGUP00000000931.1	FZD8								2.02e-177	9.96e-175	ENSFALG00000007019	ENSFALT00000007356	ENSFALP00000007324	FZD8	ENSFALP00000007324.1	4.11e-169	1.45e-168	ENSMUSG00000036904	ENSMUST00000041080	ENSMUSP00000039660	ENSMUSP00000039660.5	Fzd8	3.97e-167	3.65e-166	ENSG00000177283	ENST00000374694	ENSP00000363826	ENSP00000363826.1	FZD8
ENSAPLG00000014742	ENSAPLT00000015359	G430049J08Rik								1.43e-73	4.31e-63	ENSTGUG00000013720	ENSTGUT00000014283	ENSTGUP00000014118	ENSTGUP00000014118.1									1.17e-48	8.32e-48	ENSFALG00000003801	ENSFALT00000003978	ENSFALP00000003960		ENSFALP00000003960.1	1.14e-16	1.88e-16	ENSMUSG00000096528	ENSMUST00000179907	ENSMUSP00000136252	ENSMUSP00000136252.1	G430049J08Rik
ENSAPLG00000015135	ENSAPLT00000015783	Gaa	0	0	ENSGALG00000039611	ENSGALT00000070042	ENSGALP00000047037.1	ENSGALP00000047037		0	0	ENSTGUG00000008237	ENSTGUT00000008617	ENSTGUP00000008526	ENSTGUP00000008526.1		0	0	ENSMGAG00000002593	ENSMGAT00000002912	ENSMGAP00000002237	ENSMGAP00000002237.2		0	0	ENSFALG00000013922	ENSFALT00000014589	ENSFALP00000014527		ENSFALP00000014527.1	0	0	ENSMUSG00000025579	ENSMUST00000026666	ENSMUSP00000026666	ENSMUSP00000026666.6	Gaa	0	0	ENSG00000171298	ENST00000302262	ENSP00000305692	ENSP00000305692.3	GAA
ENSAPLG00000013810	ENSAPLT00000014427	GAB3															0	1.06e-134	ENSMGAG00000007000	ENSMGAT00000007885	ENSMGAP00000007120	ENSMGAP00000007120.2	GAB3
ENSAPLG00000011735	ENSAPLT00000012209	Galnt4															0	0	ENSMGAG00000015696	ENSMGAT00000017610	ENSMGAP00000016636	ENSMGAP00000016636.2		0	0	ENSFALG00000014820	ENSFALT00000015500	ENSFALP00000015435		ENSFALP00000015435.1	0	0	ENSMUSG00000090035	ENSMUST00000161240	ENSMUSP00000125315	ENSMUSP00000125315.2	Galnt4	0	0	ENSG00000259075	ENST00000548729	ENSP00000447852	ENSP00000447852.1	POC1B-GALNT4
ENSAPLG00000003239	ENSAPLT00000003291	Galr2	2.58e-175	1.17e-174	ENSGALG00000002088	ENSGALT00000002899	ENSGALP00000002895.3	ENSGALP00000002895									1.5e-177	1.5e-176	ENSMGAG00000004329	ENSMGAT00000004823	ENSMGAP00000004111	ENSMGAP00000004111.1		5.05e-179	2.56e-178	ENSFALG00000000980	ENSFALT00000001025	ENSFALP00000001020		ENSFALP00000001020.1	1.86e-152	6.01e-142	ENSMUSG00000020793	ENSMUST00000055872	ENSMUSP00000054062	ENSMUSP00000054062.2	Galr2	1.39e-152	1.05e-145	ENSG00000182687	ENST00000329003	ENSP00000329684	ENSP00000329684.3	GALR2
ENSAPLG00000011071	ENSAPLT00000011517	GARS	9.32e-149	6.86e-148	ENSGALG00000005694	ENSGALT00000084555	ENSGALP00000062856.1	ENSGALP00000062856	GARS
ENSAPLG00000015638	ENSAPLT00000016326	GARS								0	0	ENSTGUG00000000364	ENSTGUT00000000383	ENSTGUP00000000378	ENSTGUP00000000378.1	GARS								0	0	ENSFALG00000006550	ENSFALT00000006858	ENSFALP00000006829		ENSFALP00000006829.1
ENSAPLG00000004686	ENSAPLT00000004850	Gata2	2.39e-157	3.55e-156	ENSGALG00000005909	ENSGALT00000060592	ENSGALP00000053966.1	ENSGALP00000053966		9.06e-136	1.22e-134	ENSTGUG00000007879	ENSTGUT00000008209	ENSTGUP00000008124	ENSTGUP00000008124.1		1.79e-157	4.69e-156	ENSMGAG00000016475	ENSMGAT00000007980	ENSMGAP00000007212	ENSMGAP00000007212.2		3.72e-158	2.01e-156	ENSFALG00000007910	ENSFALT00000008288	ENSFALP00000008255		ENSFALP00000008255.1	1.9e-146	1.75e-156	ENSMUSG00000015053	ENSMUST00000015197	ENSMUSP00000015197	ENSMUSP00000015197.7	Gata2	5.33e-147	2.32e-145	ENSG00000179348	ENST00000487848	ENSP00000417074	ENSP00000417074.1	GATA2
ENSAPLG00000015093	ENSAPLT00000015731	Gatc	8.39e-52	2.91e-51	ENSGALG00000007195	ENSGALT00000011648	ENSGALP00000011634.5	ENSGALP00000011634		4.46e-57	3.03e-56	ENSTGUG00000009561	ENSTGUT00000009957	ENSTGUP00000009851	ENSTGUP00000009851.1		2.58e-55	1.61e-54	ENSMGAG00000008733	ENSMGAT00000009777	ENSMGAP00000008965	ENSMGAP00000008965.1		1.06e-53	6.54e-53	ENSFALG00000007564	ENSFALT00000007921	ENSFALP00000007888		ENSFALP00000007888.1	2.97e-35	8.64e-35	ENSMUSG00000029536	ENSMUST00000139167	ENSMUSP00000115090	ENSMUSP00000115090.1	Gatc	2.68e-41	4.79e-41	ENSG00000257218	ENST00000551765	ENSP00000446872	ENSP00000446872.1	GATC
ENSAPLG00000003331	ENSAPLT00000003424	GATM	0	0	ENSGALG00000023435	ENSGALT00000038740	ENSGALP00000037948.2	ENSGALP00000037948	GATM	0	0	ENSTGUG00000007597	ENSTGUT00000007922	ENSTGUP00000007837	ENSTGUP00000007837.1									0	0	ENSFALG00000011319	ENSFALT00000011864	ENSFALP00000011816	GATM	ENSFALP00000011816.1	0	0	ENSMUSG00000111138	ENSMUST00000215775	ENSMUSP00000150264	ENSMUSP00000150264.1	Gatm	0	0	ENSG00000171766	ENST00000396659	ENSP00000379895	ENSP00000379895.3	GATM
ENSAPLG00000011544	ENSAPLT00000012037	Gba	0	0	ENSGALG00000031002	ENSGALT00000053571	ENSGALP00000045925.1	ENSGALP00000045925		0	0	ENSTGUG00000016660	ENSTGUT00000017328	ENSTGUP00000016970	ENSTGUP00000016970.1									0	0	ENSFALG00000002898	ENSFALT00000003037	ENSFALP00000003024		ENSFALP00000003024.1	0	0	ENSMUSG00000028048	ENSMUST00000167998	ENSMUSP00000130660	ENSMUSP00000130660.1	Gba	0	0	ENSG00000177628	ENST00000327247	ENSP00000314508	ENSP00000314508.5	GBA
ENSAPLG00000012075	ENSAPLT00000012568	GBA2								1.1e-159	4.21e-161	ENSTGUG00000001845	ENSTGUT00000001922	ENSTGUP00000001904	ENSTGUP00000001904.1	GBA2																						2.85e-139	7.71e-133	ENSG00000070610	ENST00000378094	ENSP00000367334	ENSP00000367334.4	GBA2
ENSAPLG00000015208	ENSAPLT00000015889	Gbp7	1.44e-154	4.73e-154	ENSGALG00000000720	ENSGALT00000001016	ENSGALP00000001014.5	ENSGALP00000001014									0	0	ENSMGAG00000013403	ENSMGAT00000015083	ENSMGAP00000014159	ENSMGAP00000014159.2									2.03e-163	1.38e-164	ENSMUSG00000040253	ENSMUST00000045097	ENSMUSP00000049104	ENSMUSP00000049104.9	Gbp7	3.45e-179	0	ENSG00000117228	ENST00000370473	ENSP00000359504	ENSP00000359504.4	GBP1
ENSAPLG00000004332	ENSAPLT00000004463	GCNA	1.56e-134	3.47e-134	ENSGALG00000020322	ENSGALT00000032407	ENSGALP00000031771.4	ENSGALP00000031771		2.51e-120	6.79e-120	ENSTGUG00000006937	ENSTGUT00000007209	ENSTGUP00000007139	ENSTGUP00000007139.1		8.05e-173	5.33e-172	ENSMGAG00000009050	ENSMGAT00000010136	ENSMGAP00000009317	ENSMGAP00000009317.2																6.13e-78	1.46e-76	ENSG00000147174	ENST00000373695	ENSP00000362799	ENSP00000362799.1	GCNA
ENSAPLG00000008051	ENSAPLT00000008386	Gcom1	0	0	ENSGALG00000036680	ENSGALT00000057812	ENSGALP00000058341.1	ENSGALP00000058341		0	0	ENSTGUG00000006225	ENSTGUT00000006465	ENSTGUP00000006401	ENSTGUP00000006401.1		0	0	ENSMGAG00000005658	ENSMGAT00000006327	ENSMGAP00000005588	ENSMGAP00000005588.1		0	0	ENSFALG00000012178	ENSFALT00000012773	ENSFALP00000012723		ENSFALP00000012723.1	0	0	ENSMUSG00000092137	ENSMUST00000163998	ENSMUSP00000131267	ENSMUSP00000131267.1	Gcom1	0	0	ENSG00000137878	ENST00000380569	ENSP00000369943	ENSP00000369943.2	GCOM1
ENSAPLG00000009656	ENSAPLT00000010055	GCSH	4.36e-80	2.13e-79	ENSGALG00000032679	ENSGALT00000068424	ENSGALP00000048390.1	ENSGALP00000048390	GCSH	7.84e-77	1.11e-76	ENSTGUG00000004561	ENSTGUT00000004750	ENSTGUP00000004701	ENSTGUP00000004701.1		1.92e-81	2.61e-81	ENSMGAG00000006740	ENSMGAT00000007555	ENSMGAP00000006798	ENSMGAP00000006798.2		4.05e-79	6.08e-79	ENSFALG00000006829	ENSFALT00000007158	ENSFALP00000007127		ENSFALP00000007127.1	1.42e-71	8.28e-72	ENSMUSG00000034424	ENSMUST00000040484	ENSMUSP00000037131	ENSMUSP00000037131.5	Gcsh	5.27e-71	1.99e-71	ENSG00000140905	ENST00000315467	ENSP00000319531	ENSP00000319531.3	GCSH
ENSAPLG00000009148	ENSAPLT00000009513	Gdf3	0	0	ENSGALG00000003161	ENSGALT00000005001	ENSGALP00000004992.1	ENSGALP00000004992		8.13e-107	1.79e-95	ENSTGUG00000014084	ENSTGUT00000014657	ENSTGUP00000014472	ENSTGUP00000014472.1		0	0	ENSMGAG00000004721	ENSMGAT00000005280	ENSMGAP00000004560	ENSMGAP00000004560.2		1.71e-137	3.64e-126	ENSFALG00000007919	ENSFALT00000008292	ENSFALP00000008258		ENSFALP00000008258.1	1.68e-67	1.19e-73	ENSMUSG00000030117	ENSMUST00000032211	ENSMUSP00000032211	ENSMUSP00000032211.4	Gdf3	3.31e-80	2.25e-90	ENSG00000184344	ENST00000329913	ENSP00000331745	ENSP00000331745.3	GDF3
ENSAPLG00000011242	ENSAPLT00000011695	GDF9	0	0	ENSGALG00000028407	ENSGALT00000039889	ENSGALP00000039098.2	ENSGALP00000039098	GDF9	0	0	ENSTGUG00000000194	ENSTGUT00000000198	ENSTGUP00000000195	ENSTGUP00000000195.1	GDF9	0	0	ENSMGAG00000009121	ENSMGAT00000010221	ENSMGAP00000009399	ENSMGAP00000009399.1	GDF9	0	0	ENSFALG00000008907	ENSFALT00000009331	ENSFALP00000009292	GDF9	ENSFALP00000009292.1	5.49e-159	2.58e-159	ENSMUSG00000018238	ENSMUST00000018382	ENSMUSP00000018382	ENSMUSP00000018382.6	Gdf9	2.22e-166	5.5e-169	ENSG00000164404	ENST00000378673	ENSP00000367942	ENSP00000367942.2	GDF9
ENSAPLG00000011999	ENSAPLT00000012531	GDPD5								0	0	ENSTGUG00000013482	ENSTGUT00000014041	ENSTGUP00000013882	ENSTGUP00000013882.1	GDPD5	0	0	ENSMGAG00000015290	ENSMGAT00000019639	ENSMGAP00000018683	ENSMGAP00000018683.1	GDPD5	0	0	ENSFALG00000006623	ENSFALT00000006958	ENSFALP00000006929	GDPD5	ENSFALP00000006929.1	0	0	ENSMUSG00000035314	ENSMUST00000213887	ENSMUSP00000150361	ENSMUSP00000150361.1	Gdpd5
ENSAPLG00000003472	ENSAPLT00000003533	Ggct	2.87e-94	1.06e-93	ENSGALG00000030552	ENSGALT00000069289	ENSGALP00000045621.1	ENSGALP00000045621		3.53e-94	7.33e-85	ENSTGUG00000003917	ENSTGUT00000004072	ENSTGUP00000004028	ENSTGUP00000004028.1		1.42e-94	7.48e-94	ENSMGAG00000011309	ENSMGAT00000012699	ENSMGAP00000011818	ENSMGAP00000011818.2		1.17e-92	6.85e-92	ENSFALG00000009109	ENSFALT00000009545	ENSFALP00000009505		ENSFALP00000009505.1	1.99e-64	4.28e-64	ENSMUSG00000002797	ENSMUST00000131475	ENSMUSP00000120154	ENSMUSP00000120154.1	Ggct	1.99e-65	3e-65	ENSG00000006625	ENST00000275428	ENSP00000275428	ENSP00000275428.4	GGCT
ENSAPLG00000000867	ENSAPLT00000000845	GGCX																						1.76e-27	2.18e-24	ENSFALG00000000106	ENSFALT00000000111	ENSFALP00000000110	GGCX	ENSFALP00000000110.1	1.19e-24	1.54e-22	ENSMUSG00000103019	ENSMUST00000194207	ENSMUSP00000141277	ENSMUSP00000141277.1	Ggcx	2.16e-23	1.9e-20	ENSG00000115486	ENST00000233838	ENSP00000233838	ENSP00000233838.3	GGCX
ENSAPLG00000008004	ENSAPLT00000008329	GGT5	0	0	ENSGALG00000040504	ENSGALT00000081272	ENSGALP00000051795.2	ENSGALP00000051795	GGT5	0	0	ENSTGUG00000010104	ENSTGUT00000010542	ENSTGUP00000010432	ENSTGUP00000010432.1	GGT5	0	0	ENSMGAG00000007807	ENSMGAT00000008785	ENSMGAP00000007996	ENSMGAP00000007996.2	GGT5	0	0	ENSFALG00000007296	ENSFALT00000007647	ENSFALP00000007615		ENSFALP00000007615.1	1.6e-157	5.64e-165	ENSMUSG00000006344	ENSMUST00000072217	ENSMUSP00000072074	ENSMUSP00000072074.2	Ggt5	2.03e-158	1.57e-166	ENSG00000099998	ENST00000398292	ENSP00000381340	ENSP00000381340.3	GGT5
ENSAPLG00000004550	ENSAPLT00000004693	Gh	3.06e-152	1.25e-151	ENSGALG00000000249	ENSGALT00000000328	ENSGALP00000000327.3	ENSGALP00000000327		7.03e-146	5.45e-145	ENSTGUG00000003288	ENSTGUT00000003434	ENSTGUP00000003400	ENSTGUP00000003400.1		3.65e-127	2.32e-126	ENSMGAG00000008772	ENSMGAT00000009815	ENSMGAP00000009003	ENSMGAP00000009003.2		4.76e-145	3.47e-144	ENSFALG00000011934	ENSFALT00000012513	ENSFALP00000012463		ENSFALP00000012463.1	2.68e-115	2.02e-113	ENSMUSG00000020713	ENSMUST00000103071	ENSMUSP00000099360	ENSMUSP00000099360.3	Gh	9.78e-70	3.27e-66	ENSG00000259384	ENST00000323322	ENSP00000312673	ENSP00000312673.5	GH1
ENSAPLG00000001066	ENSAPLT00000001048	Gimap1	1.7e-58	1.57e-64	ENSGALG00000029857	ENSGALT00000050127	ENSGALP00000050752.1	ENSGALP00000050752									9.81e-42	2.44e-46	ENSMGAG00000001066	ENSMGAT00000001097	ENSMGAP00000000457	ENSMGAP00000000457.2									1.67e-60	7.13e-66	ENSMUSG00000090019	ENSMUST00000204168	ENSMUSP00000145479	ENSMUSP00000145479.1	Gimap1	2.48e-63	2.64e-70	ENSG00000106560	ENST00000223293	ENSP00000223293	ENSP00000223293.5	GIMAP2
ENSAPLG00000013204	ENSAPLT00000013751	Gip	5.33e-79	2.24e-78	ENSGALG00000001299	ENSGALT00000001981	ENSGALP00000001979.2	ENSGALP00000001979		1.8e-12	2.03e-11	ENSTGUG00000014126	ENSTGUT00000014698	ENSTGUP00000014511	ENSTGUP00000014511.1		3.74e-78	3.24e-77	ENSMGAG00000007094	ENSMGAT00000007951	ENSMGAP00000007184	ENSMGAP00000007184.2		2.45e-17	4.54e-17	ENSFALG00000014819	ENSFALT00000015498	ENSFALP00000015433		ENSFALP00000015433.1	5.33e-14	7.55e-10	ENSMUSG00000014351	ENSMUST00000103156	ENSMUSP00000099445	ENSMUSP00000099445.1	Gip	1.6e-08	2.15e-07	ENSG00000159224	ENST00000357424	ENSP00000350005	ENSP00000350005.2	GIP
ENSAPLG00000003111	ENSAPLT00000003288	Gk	0	0	ENSGALG00000016285	ENSGALT00000073916	ENSGALP00000044219.1	ENSGALP00000044219		0	0	ENSTGUG00000007017	ENSTGUT00000007346	ENSTGUP00000007274	ENSTGUP00000007274.1		0	0	ENSMGAG00000014640	ENSMGAT00000016467	ENSMGAP00000015510	ENSMGAP00000015510.2		0	0	ENSFALG00000002387	ENSFALT00000002497	ENSFALP00000002485		ENSFALP00000002485.1	0	0	ENSMUSG00000025059	ENSMUST00000113978	ENSMUSP00000109611	ENSMUSP00000109611.2	Gk	0	0	ENSG00000198814	ENST00000427190	ENSP00000401720	ENSP00000401720.2	GK
ENSAPLG00000012588	ENSAPLT00000013179	Glb1l2	0	0	ENSGALG00000001604	ENSGALT00000002439	ENSGALP00000002436.4	ENSGALP00000002436		0	0	ENSTGUG00000000634	ENSTGUT00000000667	ENSTGUP00000000656	ENSTGUP00000000656.1		0	0	ENSMGAG00000001651	ENSMGAT00000001833	ENSMGAP00000001181	ENSMGAP00000001181.2		0	0	ENSFALG00000005685	ENSFALT00000005986	ENSFALP00000005959		ENSFALP00000005959.1	0	0	ENSMUSG00000036395	ENSMUST00000066560	ENSMUSP00000066770	ENSMUSP00000066770.6	Glb1l2	0	0	ENSG00000149328	ENST00000339772	ENSP00000344659	ENSP00000344659.6	GLB1L2
ENSAPLG00000009478	ENSAPLT00000009865	GLMP																																				1.51e-34	3.87e-34	ENSG00000198715	ENST00000368264	ENSP00000357247	ENSP00000357247.1	GLMP
ENSAPLG00000005354	ENSAPLT00000005539	Gm10639	6.39e-130	6.4e-124	ENSGALG00000016325	ENSGALT00000026336	ENSGALP00000026286.2	ENSGALP00000026286		4.96e-121	2.51e-127	ENSTGUG00000012881	ENSTGUT00000013413	ENSTGUP00000013263	ENSTGUP00000013263.1		3.66e-124	4.61e-118	ENSMGAG00000013939	ENSMGAT00000015684	ENSMGAP00000014744	ENSMGAP00000014744.1		1.31e-111	1.2e-117	ENSFALG00000001874	ENSFALT00000001961	ENSFALP00000001950		ENSFALP00000001950.1	1.91e-94	1.42e-89	ENSMUSG00000074179	ENSMUST00000121273	ENSMUSP00000113635	ENSMUSP00000113635.1	Gm10639
ENSAPLG00000014824	ENSAPLT00000015440	Gm13420																													1.06e-10	3.77e-12	ENSMUSG00000079497	ENSMUST00000129574	ENSMUSP00000147234	ENSMUSP00000147234.1	Gm13420	3.4e-10	1.27e-11	ENSG00000283526	ENST00000636672	ENSP00000490857	ENSP00000490857.1	PRRT1B
ENSAPLG00000011077	ENSAPLT00000011530	Gm15262																						8.13e-154	1.27e-165	ENSFALG00000004317	ENSFALT00000004520	ENSFALP00000004496		ENSFALP00000004496.1	2.28e-57	4.34e-58	ENSMUSG00000108981	ENSMUST00000207320	ENSMUSP00000146912	ENSMUSP00000146912.1	Gm15262	7.75e-76	2.34e-75	ENSG00000177324	ENST00000380033	ENSP00000369372	ENSP00000369372.4	BEND2
ENSAPLG00000002759	ENSAPLT00000002811	Gm20390	3.47e-109	1.21e-108	ENSGALG00000002932	ENSGALT00000034721	ENSGALP00000034078.2	ENSGALP00000034078		0	0	ENSTGUG00000009349	ENSTGUT00000009758	ENSTGUP00000009654	ENSTGUP00000009654.1		2.66e-165	1.92e-164	ENSMGAG00000008528	ENSMGAT00000009557	ENSMGAP00000008754	ENSMGAP00000008754.1		0	0	ENSFALG00000001403	ENSFALT00000001472	ENSFALP00000001463		ENSFALP00000001463.1	2.42e-179	5.63e-179	ENSMUSG00000091228	ENSMUST00000170303	ENSMUSP00000132590	ENSMUSP00000132590.1	Gm20390	1.5e-178	2.45e-178	ENSG00000011052	ENST00000393193	ENSP00000376889	ENSP00000376889.2	NME1-NME2
ENSAPLG00000015785	ENSAPLT00000016480	Gm20425																													0	0	ENSMUSG00000090639	ENSMUST00000166836	ENSMUSP00000127808	ENSMUSP00000127808.1	Gm20425
ENSAPLG00000009030	ENSAPLT00000009472	Gm28042	0	0	ENSGALG00000008727	ENSGALT00000014202	ENSGALP00000014186.5	ENSGALP00000014186		0	0	ENSTGUG00000010955	ENSTGUT00000011422	ENSTGUP00000011300	ENSTGUP00000011300.1		0	0	ENSMGAG00000011315	ENSMGAT00000012719	ENSMGAP00000011837	ENSMGAP00000011837.2		0	0	ENSFALG00000005985	ENSFALT00000006281	ENSFALP00000006253		ENSFALP00000006253.1	0	0	ENSMUSG00000033852	ENSMUST00000129685	ENSMUSP00000115498	ENSMUSP00000115498.1	Gm28042	0	0	ENSG00000168970	ENST00000382448	ENSP00000371886	ENSP00000371886.4	JMJD7-PLA2G4B
ENSAPLG00000011592	ENSAPLT00000012058	Gm6377	1.03e-163	5.17e-163	ENSGALG00000007123	ENSGALT00000011538	ENSGALP00000011524.6	ENSGALP00000011524		4.65e-152	4.26e-151	ENSTGUG00000002549	ENSTGUT00000002644	ENSTGUP00000002616	ENSTGUP00000002616.1		1.03e-165	8.87e-165	ENSMGAG00000015810	ENSMGAT00000017725	ENSMGAP00000016751	ENSMGAP00000016751.1		5.73e-146	4.91e-145	ENSFALG00000014855	ENSFALT00000015535	ENSFALP00000015470		ENSFALP00000015470.1	1.49e-89	4.16e-89	ENSMUSG00000048621	ENSMUST00000060013	ENSMUSP00000049931	ENSMUSP00000049931.3	Gm6377
ENSAPLG00000013508	ENSAPLT00000014063	Gm9803	7.04e-41	7.11e-40	ENSGALG00000038325	ENSGALT00000012630	ENSGALP00000012616.2	ENSGALP00000012616		2.16e-36	5.7e-35	ENSTGUG00000015448	ENSTGUT00000016064	ENSTGUP00000015788	ENSTGUP00000015788.1									8.79e-37	9.9e-36	ENSFALG00000004335	ENSFALT00000004537	ENSFALP00000004513		ENSFALP00000004513.1	7.82e-33	3.68e-32	ENSMUSG00000045886	ENSMUST00000216543	ENSMUSP00000148958	ENSMUSP00000148958.1	Gm9803	7.53e-31	2.33e-30	ENSG00000282228	ENST00000634045	ENSP00000487678	ENSP00000487678.1	PAM16
ENSAPLG00000007973	ENSAPLT00000008280	GMPR	4.38e-149	2.4e-148	ENSGALG00000012705	ENSGALT00000042938	ENSGALP00000043066.2	ENSGALP00000043066	GMPR	1.03e-144	1.04e-154	ENSTGUG00000005990	ENSTGUT00000006247	ENSTGUP00000006186	ENSTGUP00000006186.1	GMPR	9.8e-136	9.88e-137	ENSMGAG00000002994	ENSMGAT00000003347	ENSMGAP00000002665	ENSMGAP00000002665.2	GMPR	2.71e-112	1.16e-111	ENSFALG00000013402	ENSFALT00000014044	ENSFALP00000013987	GMPR	ENSFALP00000013987.1	1.49e-131	4.75e-131	ENSMUSG00000000253	ENSMUST00000000260	ENSMUSP00000000260	ENSMUSP00000000260.5	Gmpr	1.78e-133	1.22e-144	ENSG00000137198	ENST00000259727	ENSP00000259727	ENSP00000259727.4	GMPR
ENSAPLG00000005602	ENSAPLT00000005827	GNE	0	0	ENSGALG00000015331	ENSGALT00000024745	ENSGALP00000024699.4	ENSGALP00000024699	GNE	0	0	ENSTGUG00000000120	ENSTGUT00000000131	ENSTGUP00000000129	ENSTGUP00000000129.1	GNE	0	0	ENSMGAG00000007075	ENSMGAT00000007946	ENSMGAP00000007179	ENSMGAP00000007179.1	GNE	0	0	ENSFALG00000001008	ENSFALT00000001050	ENSFALP00000001045		ENSFALP00000001045.1	0	0	ENSMUSG00000028479	ENSMUST00000030201	ENSMUSP00000030201	ENSMUSP00000030201.7	Gne
ENSAPLG00000012424	ENSAPLT00000012927	Gnl1																						3.43e-16	1.43e-17	ENSFALG00000014749	ENSFALT00000015429	ENSFALP00000015364		ENSFALP00000015364.1	1.74e-33	3.08e-50	ENSMUSG00000024429	ENSMUST00000087200	ENSMUSP00000084450	ENSMUSP00000084450.3	Gnl1	2.48e-33	1.13e-50	ENSG00000226882	ENST00000417834	ENSP00000403576	ENSP00000403576.1	GNL1
ENSAPLG00000003401	ENSAPLT00000003514	Golga2																													0	0	ENSMUSG00000002546	ENSMUST00000113377	ENSMUSP00000109004	ENSMUSP00000109004.1	Golga2	0	0	ENSG00000167110	ENST00000609374	ENSP00000476265	ENSP00000476265.1	GOLGA2
ENSAPLG00000013076	ENSAPLT00000013622	GOLPH3	3e-169	3.46e-165	ENSGALG00000028267	ENSGALT00000045279	ENSGALP00000042477.1	ENSGALP00000042477		1.04e-168	4.62e-164	ENSTGUG00000001905	ENSTGUT00000001979	ENSTGUP00000001961	ENSTGUP00000001961.1	GOLPH3	2.97e-131	4.75e-127	ENSMGAG00000002832	ENSMGAT00000003130	ENSMGAP00000002451	ENSMGAP00000002451.2	GOLPH3	8.15e-168	1.45e-163	ENSFALG00000002160	ENSFALT00000002260	ENSFALP00000002248	GOLPH3	ENSFALP00000002248.1	5.19e-168	3.26e-163	ENSMUSG00000022200	ENSMUST00000059680	ENSMUSP00000057375	ENSMUSP00000057375.5	Golph3	2.19e-167	2.08e-163	ENSG00000113384	ENST00000265070	ENSP00000265070	ENSP00000265070.6	GOLPH3
ENSAPLG00000014097	ENSAPLT00000014790	Gon4l																													0	0	ENSMUSG00000054199	ENSMUST00000090942	ENSMUSP00000088461	ENSMUSP00000088461.5	Gon4l	0	0	ENSG00000116580	ENST00000368331	ENSP00000357315	ENSP00000357315.1	GON4L
ENSAPLG00000000612	ENSAPLT00000000696	Gopc								0	0	ENSTGUG00000011901	ENSTGUT00000012398	ENSTGUP00000012263	ENSTGUP00000012263.1		0	0	ENSMGAG00000013351	ENSMGAT00000015029	ENSMGAP00000014108	ENSMGAP00000014108.2		0	0	ENSFALG00000011117	ENSFALT00000011648	ENSFALP00000011601		ENSFALP00000011601.1	0	0	ENSMUSG00000019861	ENSMUST00000217753	ENSMUSP00000151773	ENSMUSP00000151773.1	Gopc	0	0	ENSG00000047932	ENST00000368498	ENSP00000357484	ENSP00000357484.2	GOPC
ENSAPLG00000004588	ENSAPLT00000004710	Gosr2	1.09e-130	3.44e-130	ENSGALG00000001107	ENSGALT00000040859	ENSGALP00000040063.2	ENSGALP00000040063		4.04e-126	1.01e-125	ENSTGUG00000002011	ENSTGUT00000002093	ENSTGUP00000002073	ENSTGUP00000002073.1		5.56e-111	1.28e-110	ENSMGAG00000000680	ENSMGAT00000000687	ENSMGAP00000000057	ENSMGAP00000000057.1		4.5e-116	2.02e-115	ENSFALG00000007610	ENSFALT00000007968	ENSFALP00000007935		ENSFALP00000007935.1	1.01e-113	1.64e-112	ENSMUSG00000020946	ENSMUST00000021329	ENSMUSP00000021329	ENSMUSP00000021329.7	Gosr2	1.2e-115	2.31e-115	ENSG00000108433	ENST00000640051	ENSP00000492751	ENSP00000492751.1	GOSR2
ENSAPLG00000009908	ENSAPLT00000010305	Gp1ba								3.74e-73	2.03e-81	ENSTGUG00000000019	ENSTGUT00000000016	ENSTGUP00000000016	ENSTGUP00000000016.1		1.2e-75	3.74e-96	ENSMGAG00000017016	ENSMGAT00000020154	ENSMGAP00000017873	ENSMGAP00000017873.1		1.7e-118	2.92e-127	ENSFALG00000012021	ENSFALT00000012596	ENSFALP00000012546		ENSFALP00000012546.1	7.48e-33	2.01e-26	ENSMUSG00000050675	ENSMUST00000055184	ENSMUSP00000057563	ENSMUSP00000057563.6	Gp1ba	8.98e-31	9.43e-30	ENSG00000185245	ENST00000329125	ENSP00000329380	ENSP00000329380.5	GP1BA
ENSAPLG00000004496	ENSAPLT00000004625	GPALPP1	4.15e-134	1.29e-139	ENSGALG00000031567	ENSGALT00000071429	ENSGALP00000054473.1	ENSGALP00000054473	GPALPP1	1.77e-90	1.33e-92	ENSTGUG00000012338	ENSTGUT00000012849	ENSTGUP00000012707	ENSTGUP00000012707.1	GPALPP1	2.21e-131	7.03e-131	ENSMGAG00000014988	ENSMGAT00000016858	ENSMGAP00000015894	ENSMGAP00000015894.2	GPALPP1	7.3e-130	3.65e-120	ENSFALG00000008159	ENSFALT00000008541	ENSFALP00000008503	GPALPP1	ENSFALP00000008503.1	6.14e-104	6.29e-108	ENSMUSG00000022008	ENSMUST00000022585	ENSMUSP00000022585	ENSMUSP00000022585.3	Gpalpp1	1.55e-104	6.81e-109	ENSG00000133114	ENST00000497558	ENSP00000432500	ENSP00000432500.1	GPALPP1
ENSAPLG00000002847	ENSAPLT00000002931	GPAT3	0	0	ENSGALG00000011221	ENSGALT00000018298	ENSGALP00000018276.4	ENSGALP00000018276		0	0	ENSTGUG00000002133	ENSTGUT00000002229	ENSTGUP00000002209	ENSTGUP00000002209.1		0	0	ENSMGAG00000008154	ENSMGAT00000009185	ENSMGAP00000008389	ENSMGAP00000008389.2	GPAT3	0	0	ENSFALG00000005304	ENSFALT00000005566	ENSFALP00000005540		ENSFALP00000005540.1	0	0	ENSMUSG00000029314	ENSMUST00000092990	ENSMUSP00000090667	ENSMUSP00000090667.3	Gpat3	0	0	ENSG00000138678	ENST00000611707	ENSP00000482571	ENSP00000482571.1	GPAT3
ENSAPLG00000006435	ENSAPLT00000006679	GPBP1	0	0	ENSGALG00000014724	ENSGALT00000023747	ENSGALP00000023701.3	ENSGALP00000023701	GPBP1	0	0	ENSTGUG00000002607	ENSTGUT00000002706	ENSTGUP00000002678	ENSTGUP00000002678.1	GPBP1	0	3.46e-170	ENSMGAG00000009600	ENSMGAT00000010755	ENSMGAP00000009914	ENSMGAP00000009914.2	GPBP1	0	0	ENSFALG00000010991	ENSFALT00000011514	ENSFALP00000011468	GPBP1	ENSFALP00000011468.1	0	0	ENSMUSG00000032745	ENSMUST00000091236	ENSMUSP00000088777	ENSMUSP00000088777.4	Gpbp1	0	0	ENSG00000062194	ENST00000506184	ENSP00000421202	ENSP00000421202.2	GPBP1
ENSAPLG00000001782	ENSAPLT00000001775	GPR33	0	0	ENSGALG00000030888	ENSGALT00000052849	ENSGALP00000045895.1	ENSGALP00000045895	GPR33	0	0	ENSTGUG00000007080	ENSTGUT00000007353	ENSTGUP00000007281	ENSTGUP00000007281.1		0	0	ENSMGAG00000015551	ENSMGAT00000017468	ENSMGAP00000016494	ENSMGAP00000016494.1	GPR33	0	0	ENSFALG00000014237	ENSFALT00000014917	ENSFALP00000014853		ENSFALP00000014853.1
ENSAPLG00000001873	ENSAPLT00000001867	Gpr35	7.55e-176	1.87e-173	ENSGALG00000037223	ENSGALT00000063518	ENSGALP00000051269.1	ENSGALP00000051269		5.5e-162	5.68e-147	ENSTGUG00000005451	ENSTGUT00000005658	ENSTGUP00000005600	ENSTGUP00000005600.1		2.78e-180	4.31e-177	ENSMGAG00000015973	ENSMGAT00000017886	ENSMGAP00000016912	ENSMGAP00000016912.1		6.31e-168	1.63e-145	ENSFALG00000004033	ENSFALT00000004221	ENSFALP00000004200		ENSFALP00000004200.1	5.11e-62	1.2e-59	ENSMUSG00000026271	ENSMUST00000169198	ENSMUSP00000126914	ENSMUSP00000126914.1	Gpr35	9.04e-65	5.7e-56	ENSG00000178623	ENST00000438013	ENSP00000415890	ENSP00000415890.3	GPR35
ENSAPLG00000015569	ENSAPLT00000016227	Gprc5a	1.14e-175	0	ENSGALG00000011796	ENSGALT00000019248	ENSGALP00000019223.4	ENSGALP00000019223		0	0	ENSTGUG00000009414	ENSTGUT00000009805	ENSTGUP00000009699	ENSTGUP00000009699.1		0	0	ENSMGAG00000011865	ENSMGAT00000013340	ENSMGAP00000012447	ENSMGAP00000012447.1		0	0	ENSFALG00000011403	ENSFALT00000011952	ENSFALP00000011903		ENSFALP00000011903.1	6.83e-107	1.79e-107	ENSMUSG00000046733	ENSMUST00000050104	ENSMUSP00000061062	ENSMUSP00000061062.7	Gprc5a	4.34e-113	1.67e-117	ENSG00000013588	ENST00000014914	ENSP00000014914	ENSP00000014914.5	GPRC5A
ENSAPLG00000002355	ENSAPLT00000002399	GPX3	2.43e-124	2.42e-124	ENSGALG00000004521	ENSGALT00000007197	ENSGALP00000007185.4	ENSGALP00000007185	GPX3	3.21e-72	4.9e-71	ENSTGUG00000000842	ENSTGUT00000000872	ENSTGUP00000000861	ENSTGUP00000000861.1		1.69e-92	1.99e-92	ENSMGAG00000006141	ENSMGAT00000006878	ENSMGAP00000006131	ENSMGAP00000006131.2		6.71e-103	6.47e-102	ENSFALG00000008089	ENSFALT00000008466	ENSFALP00000008428		ENSFALP00000008428.1	6.15e-97	3.24e-97	ENSMUSG00000018339	ENSMUST00000082430	ENSMUSP00000081011	ENSMUSP00000081011.3	Gpx3	2.11e-94	1.48e-95	ENSG00000211445	ENST00000388825	ENSP00000373477	ENSP00000373477.4	GPX3
ENSAPLG00000013303	ENSAPLT00000013901	GRAMD2B	0	0	ENSGALG00000008237	ENSGALT00000013404	ENSGALP00000013389.4	ENSGALP00000013389	GRAMD2B	0	0	ENSTGUG00000001316	ENSTGUT00000001371	ENSTGUP00000001358	ENSTGUP00000001358.1	GRAMD2B								0	0	ENSFALG00000002556	ENSFALT00000002671	ENSFALP00000002659	GRAMD2B	ENSFALP00000002659.1	1.35e-150	4.34e-166	ENSMUSG00000001700	ENSMUST00000070166	ENSMUSP00000068453	ENSMUSP00000068453.5	Gramd3	9.52e-152	3.42e-176	ENSG00000155324	ENST00000511134	ENSP00000426088	ENSP00000426088.1	GRAMD2B
ENSAPLG00000004077	ENSAPLT00000004229	GREB1L	0	0	ENSGALG00000014935	ENSGALT00000024089	ENSGALP00000024043.5	ENSGALP00000024043	GREB1L	0	0	ENSTGUG00000010297	ENSTGUT00000010735	ENSTGUP00000010623	ENSTGUP00000010623.1		0	0	ENSMGAG00000009900	ENSMGAT00000011124	ENSMGAP00000010274	ENSMGAP00000010274.1	GREB1L	0	0	ENSFALG00000006173	ENSFALT00000006477	ENSFALP00000006448	GREB1L	ENSFALP00000006448.1	0	0	ENSMUSG00000042942	ENSMUST00000048977	ENSMUSP00000049003	ENSMUSP00000049003.8	Greb1l	0	0	ENSG00000141449	ENST00000424526	ENSP00000412060	ENSP00000412060.1	GREB1L
ENSAPLG00000005277	ENSAPLT00000005463	GSTA4	7.95e-137	3.18e-137	ENSGALG00000016324	ENSGALT00000026335	ENSGALP00000026285.1	ENSGALP00000026285		2.98e-136	2.14e-135	ENSTGUG00000012878	ENSTGUT00000013411	ENSTGUP00000013261	ENSTGUP00000013261.1		1.02e-133	6.88e-133	ENSMGAG00000013935	ENSMGAT00000015682	ENSMGAP00000014743	ENSMGAP00000014743.2		2.23e-139	1.51e-138	ENSFALG00000001868	ENSFALT00000001960	ENSFALP00000001949		ENSFALP00000001949.1								5.38e-103	8.05e-103	ENSG00000170899	ENST00000370959	ENSP00000359998	ENSP00000359998.1	GSTA4
ENSAPLG00000005503	ENSAPLT00000005683	Gsta4	1.14e-134	1.12e-130	ENSGALG00000016328	ENSGALT00000065509	ENSGALP00000053994.1	ENSGALP00000053994		5e-147	1.88e-135	ENSTGUG00000012882	ENSTGUT00000013418	ENSTGUP00000013268	ENSTGUP00000013268.1		1.24e-131	1.93e-127	ENSMGAG00000013939	ENSMGAT00000020752	ENSMGAP00000018447	ENSMGAP00000018447.1		1.02e-146	3.41e-135	ENSFALG00000001877	ENSFALT00000001963	ENSFALP00000001952		ENSFALP00000001952.1	2.38e-109	4.4e-100	ENSMUSG00000032348	ENSMUST00000034903	ENSMUSP00000034903	ENSMUSP00000034903.5	Gsta4	2.89e-106	5.48e-106	ENSG00000182793	ENST00000284562	ENSP00000284562	ENSP00000284562.2	GSTA5
ENSAPLG00000005953	ENSAPLT00000006168	Gsto2	3.07e-140	4.84e-140	ENSGALG00000008409	ENSGALT00000013697	ENSGALP00000013682.3	ENSGALP00000013682		1.4e-150	7.54e-150	ENSTGUG00000010435	ENSTGUT00000010874	ENSTGUP00000010761	ENSTGUP00000010761.1		6.19e-132	1.4e-125	ENSMGAG00000010660	ENSMGAT00000011951	ENSMGAP00000011082	ENSMGAP00000011082.2		4.42e-126	2.2e-125	ENSFALG00000008832	ENSFALT00000009254	ENSFALP00000009215		ENSFALP00000009215.1	4.99e-102	9.15e-102	ENSMUSG00000025069	ENSMUST00000120645	ENSMUSP00000113409	ENSMUSP00000113409.1	Gsto2	2.1e-113	2.61e-113	ENSG00000148834	ENST00000369713	ENSP00000358727	ENSP00000358727.5	GSTO1
ENSAPLG00000001755	ENSAPLT00000001748	Gtf2f1																													1.63e-25	1.85e-24	ENSMUSG00000002658	ENSMUST00000002733	ENSMUSP00000002733	ENSMUSP00000002733.6	Gtf2f1	2.54e-27	3.66e-26	ENSG00000125651	ENST00000595047	ENSP00000471403	ENSP00000471403.1	GTF2F1
ENSAPLG00000006182	ENSAPLT00000006437	GTF3C2	0	0	ENSGALG00000031281	ENSGALT00000052697	ENSGALP00000047476.1	ENSGALP00000047476	GTF3C2	0	0	ENSTGUG00000014901	ENSTGUT00000015508	ENSTGUP00000015260	ENSTGUP00000015260.1	GTF3C2	1.04e-152	2.51e-151	ENSMGAG00000014066	ENSMGAT00000015822	ENSMGAP00000014881	ENSMGAP00000014881.2		0	0	ENSFALG00000010782	ENSFALT00000011327	ENSFALP00000011282		ENSFALP00000011282.1	0	0	ENSMUSG00000106864	ENSMUST00000088010	ENSMUSP00000085325	ENSMUSP00000085325.5	Gtf3c2	0	0	ENSG00000115207	ENST00000264720	ENSP00000264720	ENSP00000264720.3	GTF3C2
ENSAPLG00000001122	ENSAPLT00000001109	Gtpbp4															2.01e-54	2.98e-53	ENSMGAG00000012385	ENSMGAT00000013942	ENSMGAP00000013040	ENSMGAP00000013040.1									5.12e-53	2.86e-52	ENSMUSG00000021149	ENSMUST00000021574	ENSMUSP00000021574	ENSMUSP00000021574.7	Gtpbp4	2.62e-53	8.76e-53	ENSG00000107937	ENST00000360059	ENSP00000353168	ENSP00000353168.5	GTPBP4
ENSAPLG00000005592	ENSAPLT00000005784	GTPBP6	0	0	ENSGALG00000016717	ENSGALT00000026979	ENSGALP00000026928.6	ENSGALP00000026928	GTPBP6	0	0	ENSTGUG00000010642	ENSTGUT00000011094	ENSTGUP00000010979	ENSTGUP00000010979.1		0	0	ENSMGAG00000014752	ENSMGAT00000016591	ENSMGAP00000015632	ENSMGAP00000015632.2	GTPBP6	0	0	ENSFALG00000004133	ENSFALT00000004325	ENSFALP00000004304	GTPBP6	ENSFALP00000004304.1	6.92e-159	4.16e-154	ENSMUSG00000033434	ENSMUST00000077220	ENSMUSP00000076458	ENSMUSP00000076458.7	Gtpbp6	0	0	ENSG00000178605	ENST00000326153	ENSP00000316598	ENSP00000316598.5	GTPBP6
ENSAPLG00000004814	ENSAPLT00000004954	GTSF1															9.27e-84	6.96e-83	ENSMGAG00000000685	ENSMGAT00000000689	ENSMGAP00000000059	ENSMGAP00000000059.1	GTSF1
ENSAPLG00000004213	ENSAPLT00000004340	GZMA	3.23e-105	1.69e-104	ENSGALG00000013546	ENSGALT00000029348	ENSGALP00000028690.3	ENSGALP00000028690		4.91e-58	5.53e-58	ENSTGUG00000002454	ENSTGUT00000002552	ENSTGUP00000002528	ENSTGUP00000002528.1	GZMA								1.9e-61	1.46e-60	ENSFALG00000010810	ENSFALT00000011322	ENSFALP00000011277	GZMA	ENSFALP00000011277.1	9.57e-59	2.42e-58	ENSMUSG00000023132	ENSMUST00000224282	ENSMUSP00000153593	ENSMUSP00000153593.1	Gzma	1e-56	2.17e-56	ENSG00000145649	ENST00000274306	ENSP00000274306	ENSP00000274306.6	GZMA
ENSAPLG00000005101	ENSAPLT00000005285	H2-Aa																													6.11e-72	2.59e-72	ENSMUSG00000036594	ENSMUST00000040655	ENSMUSP00000046105	ENSMUSP00000046105.6	H2-Aa	1.37e-87	1.64e-88	ENSG00000277263	ENST00000613328	ENSP00000479287	ENSP00000479287.1	HLA-DRA
ENSAPLG00000004263	ENSAPLT00000004363	H2AFX	1.67e-68	8.47e-68	ENSGALG00000026449	ENSGALT00000044382	ENSGALP00000042371.2	ENSGALP00000042371		1.48e-66	1.3e-65	ENSTGUG00000000008	ENSTGUT00000000006	ENSTGUP00000000006	ENSTGUP00000000006.1	H2AFX	3.07e-67	7.44e-63	ENSMGAG00000011845	ENSMGAT00000013322	ENSMGAP00000012431	ENSMGAP00000012431.2	H2AFX	3.41e-69	4.12e-69	ENSFALG00000014697	ENSFALT00000015377	ENSFALP00000015312		ENSFALP00000015312.1	5.13e-66	2.07e-66	ENSMUSG00000049932	ENSMUST00000052686	ENSMUSP00000051432	ENSMUSP00000051432.2	H2afx	2.59e-66	7.62e-67	ENSG00000188486	ENST00000375167	ENSP00000364310	ENSP00000364310.1	H2AFX
ENSAPLG00000002333	ENSAPLT00000002337	H2A-VI	2.35e-73	1.13e-72	ENSGALG00000031571	ENSGALT00000058977	ENSGALP00000044632.1	ENSGALP00000044632	H2A-VI	1.24e-73	1.13e-72	ENSTGUG00000016804	ENSTGUT00000017466	ENSTGUP00000017095	ENSTGUP00000017095.1
ENSAPLG00000001623	ENSAPLT00000001613	H2B-VIII	3.79e-63	1.75e-62	ENSGALG00000030567	ENSGALT00000073766	ENSGALP00000056960.1	ENSGALP00000056960	H2B-VIII	1.96e-63	1.75e-62	ENSTGUG00000009378	ENSTGUT00000009766	ENSTGUP00000009662	ENSTGUP00000009662.1									2.96e-63	2.31e-62	ENSFALG00000015094	ENSFALT00000015774	ENSFALP00000015709		ENSFALP00000015709.1
ENSAPLG00000004628	ENSAPLT00000004751	H2-Q5																													2.04e-43	1.36e-42	ENSMUSG00000055413	ENSMUST00000172979	ENSMUSP00000139605	ENSMUSP00000139605.1	H2-Q5
ENSAPLG00000003917	ENSAPLT00000004005	H3F3A	2.69e-62	1.36e-61	ENSGALG00000002286	ENSGALT00000042805	ENSGALP00000040771.2	ENSGALP00000040771																														3.48e-61	7.71e-61	ENSG00000163041	ENST00000366814	ENSP00000355779	ENSP00000355779.3	H3F3A
ENSAPLG00000014263	ENSAPLT00000014852	HACE1																																				0	0	ENSG00000085382	ENST00000369125	ENSP00000358121	ENSP00000358121.2	HACE1
ENSAPLG00000006280	ENSAPLT00000006531	HACE1	0	0	ENSGALG00000015415	ENSGALT00000024865	ENSGALP00000024819.4	ENSGALP00000024819	HACE1	0	0	ENSTGUG00000012227	ENSTGUT00000012739	ENSTGUP00000012600	ENSTGUP00000012600.1	HACE1	0	0	ENSMGAG00000013533	ENSMGAT00000015233	ENSMGAP00000014304	ENSMGAP00000014304.2	HACE1	0	0	ENSFALG00000011548	ENSFALT00000012125	ENSFALP00000012076	HACE1	ENSFALP00000012076.1	0	0	ENSMUSG00000038822	ENSMUST00000037044	ENSMUSP00000039206	ENSMUSP00000039206.6	Hace1	0	0	ENSG00000085382	ENST00000262903	ENSP00000262903	ENSP00000262903.4	HACE1
ENSAPLG00000003803	ENSAPLT00000003977	HADHA	0	0	ENSGALG00000016536	ENSGALT00000088007	ENSGALP00000059107.1	ENSGALP00000059107	HADHA	0	0	ENSTGUG00000014477	ENSTGUT00000015099	ENSTGUP00000014887	ENSTGUP00000014887.1	HADHA	0	0	ENSMGAG00000014090	ENSMGAT00000015851	ENSMGAP00000014909	ENSMGAP00000014909.1	HADHA	0	0	ENSFALG00000012494	ENSFALT00000013092	ENSFALP00000013038	HADHA	ENSFALP00000013038.1	0	0	ENSMUSG00000025745	ENSMUST00000156859	ENSMUSP00000120976	ENSMUSP00000120976.1	Hadha	0	0	ENSG00000084754	ENST00000380649	ENSP00000370023	ENSP00000370023.3	HADHA
ENSAPLG00000003436	ENSAPLT00000003536	HADHB								0	0	ENSTGUG00000014433	ENSTGUT00000015055	ENSTGUP00000014844	ENSTGUP00000014844.1																							0	0	ENSG00000138029	ENST00000317799	ENSP00000325136	ENSP00000325136.5	HADHB
ENSAPLG00000008077	ENSAPLT00000008383	hairy1	1.05e-159	1.64e-158	ENSGALG00000002055	ENSGALT00000003195	ENSGALP00000003190.3	ENSGALP00000003190	hairy1	2.53e-93	9.48e-90	ENSTGUG00000009134	ENSTGUT00000009510	ENSTGUP00000009410	ENSTGUP00000009410.1	HES4	2.34e-153	2.21e-152	ENSMGAG00000007566	ENSMGAT00000008485	ENSMGAP00000007704	ENSMGAP00000007704.1	HES4	1.01e-152	1.14e-130	ENSFALG00000007421	ENSFALT00000007779	ENSFALP00000007747		ENSFALP00000007747.1	3.62e-86	3.48e-86	ENSMUSG00000022528	ENSMUST00000023171	ENSMUSP00000023171	ENSMUSP00000023171.7	Hes1	2.15e-87	3.19e-89	ENSG00000114315	ENST00000232424	ENSP00000232424	ENSP00000232424.3	HES1
ENSAPLG00000004414	ENSAPLT00000004525	HASPIN	0	0	ENSGALG00000035831	ENSGALT00000081750	ENSGALP00000047423.1	ENSGALP00000047423	HASPIN																						3.67e-138	3.98e-145	ENSMUSG00000050107	ENSMUST00000052140	ENSMUSP00000055806	ENSMUSP00000055806.2	Haspin	7.35e-133	8.44e-158	ENSG00000177602	ENST00000325418	ENSP00000325290	ENSP00000325290.4	HASPIN
ENSAPLG00000004482	ENSAPLT00000004595	Havcr1															1.21e-57	6.88e-57	ENSMGAG00000005269	ENSMGAT00000005873	ENSMGAP00000005142	ENSMGAP00000005142.1									1.11e-39	2.36e-39	ENSMUSG00000040405	ENSMUST00000109224	ENSMUSP00000104847	ENSMUSP00000104847.2	Havcr1
ENSAPLG00000016406	ENSAPLT00000017123	HBAA	1.81e-66	1.22e-58	ENSGALG00000043234	ENSGALT00000075828	ENSGALP00000050043.1	ENSGALP00000050043	HBAA								3.24e-67	2.81e-66	ENSMGAG00000008823	ENSMGAT00000009881	ENSMGAP00000009068	ENSMGAP00000009068.1		5.74e-66	5.01e-65	ENSFALG00000004091	ENSFALT00000004288	ENSFALP00000004267		ENSFALP00000004267.1								2.75e-51	4.13e-51	ENSG00000206172	ENST00000397797	ENSP00000380899	ENSP00000380899.1	HBA1
ENSAPLG00000011872	ENSAPLT00000012357	HBE	6.54e-105	3.15e-104	ENSGALG00000017347	ENSGALT00000028029	ENSGALP00000027976.2	ENSGALP00000027976	HBE								1.9e-103	1.61e-102	ENSMGAG00000014944	ENSMGAT00000016803	ENSMGAP00000015840	ENSMGAP00000015840.2		9.17e-96	7.83e-95	ENSFALG00000013448	ENSFALT00000014090	ENSFALP00000014033		ENSFALP00000014033.1	1.44e-77	3.89e-77	ENSMUSG00000052187	ENSMUST00000033229	ENSMUSP00000033229	ENSMUSP00000033229.3	Hbb-y	5.21e-83	9.88e-83	ENSG00000213931	ENST00000292896	ENSP00000292896	ENSP00000292896.2	HBE1
ENSAPLG00000004974	ENSAPLT00000005137	HDHD2	6.45e-178	3.38e-178	ENSGALG00000034801	ENSGALT00000060559	ENSGALP00000048901.1	ENSGALP00000048901	HDHD2	1.9e-146	1.19e-145	ENSTGUG00000000014	ENSTGUT00000000012	ENSTGUP00000000012	ENSTGUP00000000012.1		9.94e-74	9.47e-74	ENSMGAG00000004803	ENSMGAT00000005350	ENSMGAP00000004629	ENSMGAP00000004629.2		2.07e-171	2.11e-171	ENSFALG00000008930	ENSFALT00000009356	ENSFALP00000009317	HDHD2	ENSFALP00000009317.1	1.56e-154	1.85e-142	ENSMUSG00000025421	ENSMUST00000026485	ENSMUSP00000026485	ENSMUSP00000026485.7	Hdhd2	5.39e-155	3.32e-155	ENSG00000167220	ENST00000300605	ENSP00000300605	ENSP00000300605.4	HDHD2
ENSAPLG00000014041	ENSAPLT00000014637	Hdhd5								0	0	ENSTGUG00000003984	ENSTGUT00000004151	ENSTGUP00000004106	ENSTGUP00000004106.1		0	0	ENSMGAG00000005131	ENSMGAT00000005734	ENSMGAP00000005008	ENSMGAP00000005008.1		0	0	ENSFALG00000000024	ENSFALT00000000025	ENSFALP00000000025		ENSFALP00000000025.1	8.18e-150	9.08e-147	ENSMUSG00000058979	ENSMUST00000075303	ENSMUSP00000074775	ENSMUSP00000074775.6	Hdhd5	7.27e-150	3.78e-149	ENSG00000069998	ENST00000336737	ENSP00000337358	ENSP00000337358.4	HDHD5
ENSAPLG00000005347	ENSAPLT00000005585	Heph																													0	0	ENSMUSG00000031209	ENSMUST00000113838	ENSMUSP00000109469	ENSMUSP00000109469.1	Heph	0	0	ENSG00000089472	ENST00000343002	ENSP00000343939	ENSP00000343939.2	HEPH
ENSAPLG00000007688	ENSAPLT00000007976	HES5	2.33e-94	4.08e-101	ENSGALG00000001136	ENSGALT00000035200	ENSGALP00000034554.3	ENSGALP00000034554		3.69e-93	3.36e-100	ENSTGUG00000002875	ENSTGUT00000002988	ENSTGUP00000002959	ENSTGUP00000002959.1		3.94e-92	2.73e-105	ENSMGAG00000001983	ENSMGAT00000002170	ENSMGAP00000001508	ENSMGAP00000001508.2		7.23e-92	5.1e-99	ENSFALG00000009565	ENSFALT00000010007	ENSFALP00000009967	HES5	ENSFALP00000009967.1
ENSAPLG00000016289	ENSAPLT00000017016	HEXA	0	0	ENSGALG00000043828	ENSGALT00000077491	ENSGALP00000055356.1	ENSGALP00000055356	HEXA	0	0	ENSTGUG00000004228	ENSTGUT00000004442	ENSTGUP00000004396	ENSTGUP00000004396.1		0	0	ENSMGAG00000016448	ENSMGAT00000001617	ENSMGAP00000000969	ENSMGAP00000000969.1		0	0	ENSFALG00000009562	ENSFALT00000010018	ENSFALP00000009978		ENSFALP00000009978.1	0	0	ENSMUSG00000025232	ENSMUST00000026262	ENSMUSP00000026262	ENSMUSP00000026262.6	Hexa	0	0	ENSG00000213614	ENST00000268097	ENSP00000268097	ENSP00000268097.5	HEXA
ENSAPLG00000000675	ENSAPLT00000000648	Higd2a	5.45e-25	4.42e-24	ENSGALG00000003348	ENSGALT00000005300	ENSGALP00000005290.5	ENSGALP00000005290		3.91e-25	3.76e-24	ENSTGUG00000000542	ENSTGUT00000000560	ENSTGUP00000000552	ENSTGUP00000000552.1		9.79e-25	1.6e-23	ENSMGAG00000004718	ENSMGAT00000005262	ENSMGAP00000004543	ENSMGAP00000004543.1		3.81e-25	5.97e-24	ENSFALG00000008559	ENSFALT00000008961	ENSFALP00000008923		ENSFALP00000008923.1	1.95e-14	1.01e-13	ENSMUSG00000025868	ENSMUST00000026986	ENSMUSP00000026986	ENSMUSP00000026986.6	Higd2a	4.33e-18	8.29e-14	ENSG00000146066	ENST00000274787	ENSP00000274787	ENSP00000274787.2	HIGD2A
ENSAPLG00000015232	ENSAPLT00000015871	Hist1h1e	5.75e-32	3.51e-28	ENSGALG00000031159	ENSGALT00000080917	ENSGALP00000055707.1	ENSGALP00000055707		5.63e-33	9.88e-30	ENSTGUG00000009317	ENSTGUT00000009704	ENSTGUP00000009601	ENSTGUP00000009601.1		2.09e-32	5.07e-28	ENSMGAG00000011852	ENSMGAT00000013326	ENSMGAP00000012435	ENSMGAP00000012435.2		1.68e-32	2.61e-29	ENSFALG00000011378	ENSFALT00000011920	ENSFALP00000011871		ENSFALP00000011871.1	7.06e-25	1.14e-26	ENSMUSG00000051627	ENSMUST00000062045	ENSMUSP00000057308	ENSMUSP00000057308.2	Hist1h1e
ENSAPLG00000002338	ENSAPLT00000002340	Hist1h2bm																													1.53e-62	7.71e-64	ENSMUSG00000114279	ENSMUST00000224651	ENSMUSP00000153457	ENSMUSP00000153457.1	Hist1h2bm
ENSAPLG00000002263	ENSAPLT00000002262	HIST2H2AC	5.71e-91	3.13e-90	ENSGALG00000038343	ENSGALT00000065141	ENSGALP00000049578.1	ENSGALP00000049578	HIST2H2AC	2.82e-90	2.64e-89	ENSTGUG00000009311	ENSTGUT00000009697	ENSTGUP00000009594	ENSTGUP00000009594.1																4.19e-89	3.48e-73	ENSMUSG00000068855	ENSMUST00000090782	ENSMUSP00000088288	ENSMUSP00000088288.3	Hist2h2ac	5.99e-89	3.48e-73	ENSG00000184260	ENST00000331380	ENSP00000332194	ENSP00000332194.2	HIST2H2AC
ENSAPLG00000002269	ENSAPLT00000002267	HIST2H2BE															1.2e-63	2.87e-62	ENSMGAG00000016751	ENSMGAT00000020106	ENSMGAP00000018036	ENSMGAP00000018036.1																1.22e-62	1.88e-62	ENSG00000184678	ENST00000369155	ENSP00000358151	ENSP00000358151.2	HIST2H2BE
ENSAPLG00000002193	ENSAPLT00000002190	HIST2H3C								1.53e-97	1.42e-96	ENSTGUG00000009335	ENSTGUT00000009720	ENSTGUP00000009617	ENSTGUP00000009617.1		1.07e-97	9.15e-97	ENSMGAG00000011853	ENSMGAT00000013329	ENSMGAP00000012438	ENSMGAP00000012438.1	HIST2H3C	4.29e-97	3.66e-96	ENSFALG00000015108	ENSFALT00000015788	ENSFALP00000015723		ENSFALP00000015723.1	1.35e-96	3.66e-96	ENSMUSG00000074403	ENSMUST00000098843	ENSMUSP00000096442	ENSMUSP00000096442.2	Hist2h3b	1.93e-96	3.66e-96	ENSG00000203852	ENST00000403683	ENSP00000385479	ENSP00000385479.1	HIST2H3A
ENSAPLG00000011882	ENSAPLT00000012433	HK2	0	0	ENSGALG00000034855	ENSGALT00000079072	ENSGALP00000051315.1	ENSGALP00000051315	HK2								0	0	ENSMGAG00000010810	ENSMGAT00000012155	ENSMGAP00000011284	ENSMGAP00000011284.1	HK2	0	0	ENSFALG00000000141	ENSFALT00000000159	ENSFALP00000000158	HK2	ENSFALP00000000158.1	0	0	ENSMUSG00000000628	ENSMUST00000000642	ENSMUSP00000000642	ENSMUSP00000000642.4	Hk2	0	0	ENSG00000159399	ENST00000290573	ENSP00000290573	ENSP00000290573.2	HK2
ENSAPLG00000004386	ENSAPLT00000004494	HLF	1.33e-90	1.31e-90	ENSGALG00000003059	ENSGALT00000004832	ENSGALP00000004823.4	ENSGALP00000004823	HLF	9.76e-91	2.67e-90	ENSTGUG00000009478	ENSTGUT00000009880	ENSTGUP00000009774	ENSTGUP00000009774.1	HLF								2.81e-90	7.19e-90	ENSFALG00000002265	ENSFALT00000002370	ENSFALP00000002358	HLF	ENSFALP00000002358.1	8.98e-88	1.17e-87	ENSMUSG00000003949	ENSMUST00000004051	ENSMUSP00000004051	ENSMUSP00000004051.7	Hlf	4.32e-89	3.7e-89	ENSG00000108924	ENST00000575345	ENSP00000460572	ENSP00000460572.1	HLF
ENSAPLG00000009430	ENSAPLT00000009826	HMGN5	3.33e-13	4.96e-13	ENSGALG00000007131	ENSGALT00000011553	ENSGALP00000011539.6	ENSGALP00000011539		1.66e-13	4.96e-13	ENSTGUG00000002555	ENSTGUT00000002655	ENSTGUP00000002627	ENSTGUP00000002627.1	HMGN5	1.74e-13	2.05e-17	ENSMGAG00000004852	ENSMGAT00000005410	ENSMGAP00000004689	ENSMGAP00000004689.1		1.72e-13	6.41e-13	ENSFALG00000004069	ENSFALT00000004258	ENSFALP00000004237		ENSFALP00000004237.1
ENSAPLG00000010856	ENSAPLT00000011376	Hnrnpk								6.51e-153	6.64e-156	ENSTGUG00000003138	ENSTGUT00000003277	ENSTGUP00000003245	ENSTGUP00000003245.1																2.32e-174	0	ENSMUSG00000021546	ENSMUST00000043269	ENSMUSP00000039269	ENSMUSP00000039269.7	Hnrnpk	3.31e-174	0	ENSG00000165119	ENST00000360384	ENSP00000353552	ENSP00000353552.5	HNRNPK
ENSAPLG00000010986	ENSAPLT00000011449	HNRNPK															2.93e-115	2.61e-121	ENSMGAG00000006302	ENSMGAT00000007051	ENSMGAP00000006303	ENSMGAP00000006303.2		4.93e-172	3.82e-176	ENSFALG00000012478	ENSFALT00000013075	ENSFALP00000013021	HNRNPK	ENSFALP00000013021.1
ENSAPLG00000004162	ENSAPLT00000004265	Hnrnpul2																													0	0	ENSMUSG00000071659	ENSMUST00000096753	ENSMUSP00000094515	ENSMUSP00000094515.3	Hnrnpul2	0	0	ENSG00000234857	ENST00000403734	ENSP00000456010	ENSP00000456010.1	HNRNPUL2-BSCL2
ENSAPLG00000003486	ENSAPLT00000003559	HRH4	0	0	ENSGALG00000026092	ENSGALT00000024370	ENSGALP00000024324.5	ENSGALP00000024324	HRH4	2.45e-162	1.33e-162	ENSTGUG00000016980	ENSTGUT00000017656	ENSTGUP00000017270	ENSTGUP00000017270.1
ENSAPLG00000003483	ENSAPLT00000003545	HRH4															0	2.77e-170	ENSMGAG00000010333	ENSMGAT00000011593	ENSMGAP00000010730	ENSMGAP00000010730.2	HRH4
ENSAPLG00000014649	ENSAPLT00000015275	HS2ST1	0	0	ENSGALG00000028423	ENSGALT00000044504	ENSGALP00000042738.1	ENSGALP00000042738	HS2ST1	0	0	ENSTGUG00000006324	ENSTGUT00000006560	ENSTGUP00000006496	ENSTGUP00000006496.1		0	0	ENSMGAG00000008617	ENSMGAT00000009653	ENSMGAP00000008847	ENSMGAP00000008847.1		0	0	ENSFALG00000006297	ENSFALT00000006601	ENSFALP00000006572		ENSFALP00000006572.1	0	0	ENSMUSG00000040151	ENSMUST00000043325	ENSMUSP00000043066	ENSMUSP00000043066.7	Hs2st1	0	0	ENSG00000153936	ENST00000370550	ENSP00000359581	ENSP00000359581.4	HS2ST1
ENSAPLG00000001158	ENSAPLT00000001140	HSD17B10	3.19e-38	2.3e-37	ENSGALG00000040701	ENSGALT00000057784	ENSGALP00000052445.1	ENSGALP00000052445		5.83e-37	8.53e-36	ENSTGUG00000015458	ENSTGUT00000016073	ENSTGUP00000015796	ENSTGUP00000015796.1	HSD17B10	3.62e-38	7.11e-37	ENSMGAG00000008464	ENSMGAT00000009483	ENSMGAP00000008683	ENSMGAP00000008683.1		7.43e-19	7.6e-18	ENSFALG00000004709	ENSFALT00000004924	ENSFALP00000004900	HSD17B10	ENSFALP00000004900.1	4.32e-30	4.83e-29	ENSMUSG00000025260	ENSMUST00000026289	ENSMUSP00000026289	ENSMUSP00000026289.3	Hsd17b10	3.34e-29	2.55e-28	ENSG00000072506	ENST00000375304	ENSP00000364453	ENSP00000364453.5	HSD17B10
ENSAPLG00000003417	ENSAPLT00000003522	Hsd17b11	4.12e-150	4.44e-149	ENSGALG00000010979	ENSGALT00000017886	ENSGALP00000017865.3	ENSGALP00000017865		2.41e-142	3.4e-143	ENSTGUG00000002260	ENSTGUT00000002360	ENSTGUP00000002339	ENSTGUP00000002339.1		2.8e-131	8.52e-131	ENSMGAG00000007557	ENSMGAT00000008514	ENSMGAP00000007733	ENSMGAP00000007733.2		1.03e-140	3.82e-142	ENSFALG00000005021	ENSFALT00000005244	ENSFALP00000005219		ENSFALP00000005219.1	1.98e-111	1.26e-111	ENSMUSG00000029311	ENSMUST00000031251	ENSMUSP00000031251	ENSMUSP00000031251.9	Hsd17b11	8.27e-110	4.18e-110	ENSG00000198189	ENST00000358290	ENSP00000351035	ENSP00000351035.4	HSD17B11
ENSAPLG00000016049	ENSAPLT00000016736	HTATIP2	4.07e-66	3.67e-67	ENSGALG00000002581	ENSGALT00000004067	ENSGALP00000059575.1	ENSGALP00000059575		1.12e-67	7.32e-67	ENSTGUG00000017027	ENSTGUT00000017705	ENSTGUP00000017316	ENSTGUP00000017316.1	HTATIP2	2.78e-72	8.35e-73	ENSMGAG00000005230	ENSMGAT00000005833	ENSMGAP00000005104	ENSMGAP00000005104.2	HTATIP2	1.11e-68	6.25e-68	ENSFALG00000003469	ENSFALT00000003628	ENSFALP00000003614	HTATIP2	ENSFALP00000003614.1	4.76e-42	1.61e-41	ENSMUSG00000039745	ENSMUST00000085272	ENSMUSP00000082374	ENSMUSP00000082374.5	Htatip2	1.96e-43	3.46e-43	ENSG00000109854	ENST00000451739	ENSP00000394259	ENSP00000394259.2	HTATIP2
ENSAPLG00000011672	ENSAPLT00000012142	HTR2A	4.43e-177	1.95e-176	ENSGALG00000016992	ENSGALT00000027452	ENSGALP00000027400.3	ENSGALP00000027400	HTR2A	1.34e-168	3.76e-160	ENSTGUG00000012255	ENSTGUT00000012757	ENSTGUP00000012617	ENSTGUP00000012617.1	HTR2A	3.49e-176	2.87e-175	ENSMGAG00000015003	ENSMGAT00000016875	ENSMGAP00000015911	ENSMGAP00000015911.1	HTR2A	1.84e-167	4.78e-159	ENSFALG00000008251	ENSFALT00000008633	ENSFALP00000008595	HTR2A	ENSFALP00000008595.1								1.65e-142	2.89e-142	ENSG00000102468	ENST00000543956	ENSP00000441861	ENSP00000441861.1	HTR2A
ENSAPLG00000005670	ENSAPLT00000005859	HTR6	0	0	ENSGALG00000004066	ENSGALT00000006468	ENSGALP00000006458.4	ENSGALP00000006458	HTR6	1.35e-148	2.05e-144	ENSTGUG00000017016	ENSTGUT00000017706	ENSTGUP00000017317	ENSTGUP00000017317.1		4.04e-74	3.09e-73	ENSMGAG00000005473	ENSMGAT00000006112	ENSMGAP00000005379	ENSMGAP00000005379.2		0	1.01e-179	ENSFALG00000010591	ENSFALT00000011092	ENSFALP00000011047	HTR6	ENSFALP00000011047.1	3.66e-131	8.82e-115	ENSMUSG00000028747	ENSMUST00000068036	ENSMUSP00000068333	ENSMUSP00000068333.1	Htr6	8.26e-130	8.68e-123	ENSG00000158748	ENST00000289753	ENSP00000289753	ENSP00000289753.1	HTR6
ENSAPLG00000006454	ENSAPLT00000006698	Hus1	8.93e-174	2.24e-174	ENSGALG00000039589	ENSGALT00000060863	ENSGALP00000056243.1	ENSGALP00000056243		5.15e-166	4.33e-174	ENSTGUG00000007091	ENSTGUT00000007377	ENSTGUP00000007305	ENSTGUP00000007305.1		8.73e-175	7.51e-175	ENSMGAG00000001202	ENSMGAT00000001309	ENSMGAP00000000664	ENSMGAP00000000664.1		2.61e-167	4.36e-176	ENSFALG00000013176	ENSFALT00000013806	ENSFALP00000013749		ENSFALP00000013749.1	6.54e-119	3.93e-119	ENSMUSG00000020413	ENSMUST00000129115	ENSMUSP00000114339	ENSMUSP00000114339.1	Hus1	2.17e-137	3.74e-129	ENSG00000136273	ENST00000258774	ENSP00000258774	ENSP00000258774.5	HUS1
ENSAPLG00000014173	ENSAPLT00000014769	Huwe1	0	0	ENSGALG00000032644	ENSGALT00000054289	ENSGALP00000052647.1	ENSGALP00000052647																							0	0	ENSMUSG00000025261	ENSMUST00000112622	ENSMUSP00000108241	ENSMUSP00000108241.1	Huwe1	0	0	ENSG00000086758	ENST00000262854	ENSP00000262854	ENSP00000262854.6	HUWE1
ENSAPLG00000011216	ENSAPLT00000011702	HYDIN	0	0	ENSGALG00000002407	ENSGALT00000046709	ENSGALP00000047727.1	ENSGALP00000047727	HYDIN	0	0	ENSTGUG00000014379	ENSTGUT00000014983	ENSTGUP00000014776	ENSTGUP00000014776.1		0	0	ENSMGAG00000001344	ENSMGAT00000001509	ENSMGAP00000000862	ENSMGAP00000000862.2	HYDIN	1.79e-121	1.36e-121	ENSFALG00000007055	ENSFALT00000007391	ENSFALP00000007359		ENSFALP00000007359.1	0	0	ENSMUSG00000059854	ENSMUST00000043141	ENSMUSP00000046204	ENSMUSP00000046204.6	Hydin	0	0	ENSG00000283022	ENST00000635381	ENSP00000489526	ENSP00000489526.1	HYDIN
ENSAPLG00000006335	ENSAPLT00000006573	ICE1															8.91e-128	4.7e-127	ENSMGAG00000001192	ENSMGAT00000001241	ENSMGAP00000000598	ENSMGAP00000000598.1																1.95e-176	6.88e-178	ENSG00000164151	ENST00000296564	ENSP00000296564	ENSP00000296564.7	ICE1
ENSAPLG00000013603	ENSAPLT00000014184	Idi1	4.9e-165	2.36e-164	ENSGALG00000006723	ENSGALT00000087867	ENSGALP00000063549.1	ENSGALP00000063549		2.04e-158	1.9e-157	ENSTGUG00000000834	ENSTGUT00000000865	ENSTGUP00000000854	ENSTGUP00000000854.1		4.13e-162	3.52e-161	ENSMGAG00000005526	ENSMGAT00000006173	ENSMGAP00000005440	ENSMGAP00000005440.1		1.99e-158	1.7e-157	ENSFALG00000006988	ENSFALT00000007324	ENSFALP00000007292		ENSFALP00000007292.1	1.19e-134	4.03e-134	ENSMUSG00000058258	ENSMUST00000169314	ENSMUSP00000132780	ENSMUSP00000132780.2	Idi1	1.72e-133	9.41e-133	ENSG00000067064	ENST00000381344	ENSP00000370748	ENSP00000370748.3	IDI1
ENSAPLG00000003521	ENSAPLT00000003600	Ids	0	0	ENSGALG00000009154	ENSGALT00000014910	ENSGALP00000014894.4	ENSGALP00000014894		0	0	ENSTGUG00000004678	ENSTGUT00000004867	ENSTGUP00000004818	ENSTGUP00000004818.1		0	0	ENSMGAG00000008205	ENSMGAT00000009220	ENSMGAP00000008423	ENSMGAP00000008423.1		0	0	ENSFALG00000012098	ENSFALT00000012683	ENSFALP00000012633		ENSFALP00000012633.1	0	0	ENSMUSG00000035847	ENSMUST00000101509	ENSMUSP00000099046	ENSMUSP00000099046.2	Ids	0	0	ENSG00000010404	ENST00000340855	ENSP00000339801	ENSP00000339801.6	IDS
ENSAPLG00000004937	ENSAPLT00000005086	Ier3ip1	1.93e-29	1.46e-28	ENSGALG00000032061	ENSGALT00000062398	ENSGALP00000056323.1	ENSGALP00000056323																							2.95e-28	1.24e-27	ENSMUSG00000090000	ENSMUST00000026487	ENSMUSP00000026487	ENSMUSP00000026487.4	Ier3ip1	2.14e-27	6.32e-27	ENSG00000267228	ENST00000588705	ENSP00000465194	ENSP00000465194.1	AC012254.2
ENSAPLG00000011713	ENSAPLT00000012226	Iffo2	0	0	ENSGALG00000029831	ENSGALT00000063911	ENSGALP00000048930.1	ENSGALP00000048930		0	0	ENSTGUG00000016733	ENSTGUT00000017399	ENSTGUP00000017036	ENSTGUP00000017036.1		0	2.5e-174	ENSMGAG00000005203	ENSMGAT00000005835	ENSMGAP00000005106	ENSMGAP00000005106.2		0	0	ENSFALG00000010676	ENSFALT00000011188	ENSFALP00000011143		ENSFALP00000011143.1	0	0	ENSMUSG00000041025	ENSMUST00000174078	ENSMUSP00000134062	ENSMUSP00000134062.1	Iffo2	0	0	ENSG00000169991	ENST00000455833	ENSP00000387941	ENSP00000387941.2	IFFO2
ENSAPLG00000000837	ENSAPLT00000000810	IFI30								9.62e-21	2.95e-19	ENSTGUG00000000388	ENSTGUT00000000403	ENSTGUP00000000398	ENSTGUP00000000398.1	IFI30															6.97e-15	5.08e-10	ENSMUSG00000110777	ENSMUST00000213938	ENSMUSP00000149915	ENSMUSP00000149915.1	Ifi30	4.54e-16	1.72e-15	ENSG00000216490	ENST00000597802	ENSP00000470527	ENSP00000470527.2	IFI30
ENSAPLG00000011142	ENSAPLT00000011595	IFI6	3.83e-17	1.14e-28	ENSGALG00000013575	ENSGALT00000022096	ENSGALP00000022057.2	ENSGALP00000022057		6.76e-19	6.08e-30	ENSTGUG00000008881	ENSTGUT00000009243	ENSTGUP00000009144	ENSTGUP00000009144.1	IFI6	1.8e-17	1.6e-28	ENSMGAG00000007795	ENSMGAT00000008730	ENSMGAP00000007941	ENSMGAP00000007941.2		5.15e-18	4.52e-19	ENSFALG00000004764	ENSFALT00000004980	ENSFALP00000004956		ENSFALP00000004956.1
ENSAPLG00000001610	ENSAPLT00000001602	Ifit1bl1								8.97e-177	0	ENSTGUG00000008354	ENSTGUT00000008692	ENSTGUP00000008601	ENSTGUP00000008601.1		0	0	ENSMGAG00000015330	ENSMGAT00000017245	ENSMGAP00000016271	ENSMGAP00000016271.1		6.62e-152	9.75e-155	ENSFALG00000007677	ENSFALT00000008042	ENSFALP00000008009		ENSFALP00000008009.1	2.17e-93	1.31e-93	ENSMUSG00000079339	ENSMUST00000168254	ENSMUSP00000132781	ENSMUSP00000132781.1	Ifit1bl1	1.59e-134	4.66e-129	ENSG00000152778	ENST00000371795	ENSP00000360860	ENSP00000360860.4	IFIT5
ENSAPLG00000014996	ENSAPLT00000015618	IFITM3	3.89e-23	1.62e-24	ENSGALG00000004243	ENSGALT00000006748	ENSGALP00000006737.4	ENSGALP00000006737	IFITM3								3.48e-23	2.57e-23	ENSMGAG00000002538	ENSMGAT00000002802	ENSMGAP00000002128	ENSMGAP00000002128.2
ENSAPLG00000011364	ENSAPLT00000011832	IFNAR2	2.84e-172	4.11e-175	ENSGALG00000041867	ENSGALT00000046822	ENSGALP00000047261.1	ENSGALP00000047261	IFR2	6.05e-58	2.1e-57	ENSTGUG00000000539	ENSTGUT00000000558	ENSTGUP00000000550	ENSTGUP00000000550.1		1.4e-170	9.85e-175	ENSMGAG00000014520	ENSMGAT00000016328	ENSMGAP00000015373	ENSMGAP00000015373.1	IFR2	3.54e-84	2.73e-77	ENSFALG00000012419	ENSFALT00000013019	ENSFALP00000012967		ENSFALP00000012967.1								4.45e-24	7.98e-26	ENSG00000159110	ENST00000342136	ENSP00000343957	ENSP00000343957.4	IFNAR2
ENSAPLG00000006525	ENSAPLT00000006780	IFT140															0	0	ENSMGAG00000010061	ENSMGAT00000011286	ENSMGAP00000010428	ENSMGAP00000010428.2	IFT140															0	0	ENSG00000187535	ENST00000426508	ENSP00000406012	ENSP00000406012.2	IFT140
ENSAPLG00000008653	ENSAPLT00000008989	IFT20	4.63e-28	3.68e-27	ENSGALG00000005707	ENSGALT00000086153	ENSGALP00000062435.1	ENSGALP00000062435	IFT20	8.36e-27	1.8e-25	ENSTGUG00000008706	ENSTGUT00000009066	ENSTGUP00000008969	ENSTGUP00000008969.1	IFT20	5.48e-24	5.27e-23	ENSMGAG00000008553	ENSMGAT00000009581	ENSMGAP00000008777	ENSMGAP00000008777.1	IFT20	1.01e-26	1.41e-25	ENSFALG00000004793	ENSFALT00000005018	ENSFALP00000004994	IFT20	ENSFALP00000004994.1	3.86e-24	6.88e-21	ENSMUSG00000001105	ENSMUST00000050366	ENSMUSP00000051699	ENSMUSP00000051699.8	Ift20	6.68e-25	6.53e-22	ENSG00000109083	ENST00000578985	ENSP00000464033	ENSP00000464033.1	IFT20
ENSAPLG00000006299	ENSAPLT00000006589	Ift80	0	0	ENSGALG00000009559	ENSGALT00000080084	ENSGALP00000052147.1	ENSGALP00000052147		0	0	ENSTGUG00000011184	ENSTGUT00000011654	ENSTGUP00000011529	ENSTGUP00000011529.1		0	0	ENSMGAG00000010578	ENSMGAT00000011875	ENSMGAP00000011007	ENSMGAP00000011007.1		0	0	ENSFALG00000001380	ENSFALT00000001445	ENSFALP00000001437		ENSFALP00000001437.1	0	0	ENSMUSG00000027778	ENSMUST00000169064	ENSMUSP00000133263	ENSMUSP00000133263.1	Ift80	0	0	ENSG00000068885	ENST00000326448	ENSP00000312778	ENSP00000312778.7	IFT80
ENSAPLG00000008446	ENSAPLT00000008765	Igbp1b								4.84e-78	3.34e-64	ENSTGUG00000002673	ENSTGUT00000002780	ENSTGUP00000002752	ENSTGUP00000002752.1		7.41e-97	6.67e-96	ENSMGAG00000001281	ENSMGAT00000001357	ENSMGAP00000000711	ENSMGAP00000000711.2		1.86e-82	7.59e-66	ENSFALG00000004180	ENSFALT00000004376	ENSFALP00000004354		ENSFALP00000004354.1	7.72e-68	1.22e-66	ENSMUSG00000046717	ENSMUST00000054786	ENSMUSP00000050818	ENSMUSP00000050818.4	Igbp1b	2.05e-72	4.14e-55	ENSG00000089289	ENST00000356413	ENSP00000348784	ENSP00000348784.4	IGBP1
ENSAPLG00000011551	ENSAPLT00000012015	Ighm																													3.18e-36	3.46e-35	ENSMUSG00000076617	ENSMUST00000103426	ENSMUSP00000100222	ENSMUSP00000100222.1	Ighm
ENSAPLG00000014651	ENSAPLT00000015266	Ighv3-5	2.52e-54	3.1e-54	ENSGALG00000040159	ENSGALT00000079391	ENSGALP00000052695.1	ENSGALP00000052695									2.15e-60	4.81e-60	ENSMGAG00000015342	ENSMGAT00000017257	ENSMGAP00000016283	ENSMGAP00000016283.2									3.13e-18	1.03e-13	ENSMUSG00000076670	ENSMUST00000195619	ENSMUSP00000141480	ENSMUSP00000141480.1	Ighv3-5	8.3e-21	2.95e-15	ENSG00000224373	ENST00000390629	ENSP00000375038	ENSP00000375038.2	IGHV4-59
ENSAPLG00000000932	ENSAPLT00000000912	Ighv5-17	2.11e-42	3.91e-39	ENSGALG00000027010	ENSGALT00000043609	ENSGALP00000040661.2	ENSGALP00000040661																							6.06e-26	1.65e-25	ENSMUSG00000095571	ENSMUST00000103459	ENSMUSP00000100240	ENSMUSP00000100240.3	Ighv5-17
ENSAPLG00000001721	ENSAPLT00000001714	Ighv7-3								9.02e-47	7.39e-46	ENSTGUG00000003007	ENSTGUT00000003129	ENSTGUP00000003100	ENSTGUP00000003100.1		2.77e-33	5.17e-30	ENSMGAG00000016188	ENSMGAT00000018102	ENSMGAP00000017128	ENSMGAP00000017128.2									8.75e-29	2.26e-21	ENSMUSG00000076652	ENSMUST00000103461	ENSMUSP00000100242	ENSMUSP00000100242.4	Ighv7-3	2.18e-28	6.48e-23	ENSG00000282627	ENST00000632296	ENSP00000487990	ENSP00000487990.1	IGHV3-48
ENSAPLG00000013532	ENSAPLT00000014171	IK	0	0	ENSGALG00000037172	ENSGALT00000064783	ENSGALP00000053695.1	ENSGALP00000053695	IK	0	0	ENSTGUG00000001576	ENSTGUT00000001655	ENSTGUP00000001641	ENSTGUP00000001641.1	IK	0	0	ENSMGAG00000000901	ENSMGAT00000000914	ENSMGAP00000000279	ENSMGAP00000000279.2	IK	0	0	ENSFALG00000009508	ENSFALT00000009952	ENSFALP00000009912	IK	ENSFALP00000009912.1	0	0	ENSMUSG00000024474	ENSMUST00000007042	ENSMUSP00000007042	ENSMUSP00000007042.5	Ik	0	0	ENSG00000113141	ENST00000417647	ENSP00000396301	ENSP00000396301.2	IK
ENSAPLG00000010351	ENSAPLT00000010776	Ikbip								0	3.07e-178	ENSTGUG00000008755	ENSTGUT00000009113	ENSTGUP00000009016	ENSTGUP00000009016.1		7.18e-180	4.45e-169	ENSMGAG00000011570	ENSMGAT00000012995	ENSMGAP00000012108	ENSMGAP00000012108.1		0	0	ENSFALG00000010992	ENSFALT00000011515	ENSFALP00000011469		ENSFALP00000011469.1	6.5e-117	1.88e-108	ENSMUSG00000019975	ENSMUST00000020150	ENSMUSP00000020150	ENSMUSP00000020150.3	Ikbip	2.47e-131	2.67e-124	ENSG00000166130	ENST00000342502	ENSP00000343471	ENSP00000343471.2	IKBIP
ENSAPLG00000011342	ENSAPLT00000011812	IL10R2	0	0	ENSGALG00000037989	ENSGALT00000046620	ENSGALP00000043817.1	ENSGALP00000043817	IL10R2	4.56e-99	1.64e-95	ENSTGUG00000000537	ENSTGUT00000000556	ENSTGUP00000000548	ENSTGUP00000000548.1		0	0	ENSMGAG00000014519	ENSMGAT00000016327	ENSMGAP00000015372	ENSMGAP00000015372.1		8.55e-125	3.14e-120	ENSFALG00000011875	ENSFALT00000012459	ENSFALP00000012409		ENSFALP00000012409.1	2.86e-81	2.86e-72	ENSMUSG00000022969	ENSMUST00000023691	ENSMUSP00000023691	ENSMUSP00000023691.5	Il10rb	2.13e-86	1.12e-84	ENSG00000243646	ENST00000290200	ENSP00000290200	ENSP00000290200.2	IL10RB
ENSAPLG00000004476	ENSAPLT00000004594	IL13RA1	0	0	ENSGALG00000044480	ENSGALT00000087811	ENSGALP00000058829.1	ENSGALP00000058829	IL13RA1	1.57e-112	1.54e-111	ENSTGUG00000003228	ENSTGUT00000003359	ENSTGUP00000003326	ENSTGUP00000003326.1		0	0	ENSMGAG00000002980	ENSMGAT00000003299	ENSMGAP00000002618	ENSMGAP00000002618.1	IL13RA1	9.3e-160	9.88e-146	ENSFALG00000001696	ENSFALT00000001777	ENSFALP00000001768	IL13RA1	ENSFALP00000001768.1	6.08e-66	5.31e-80	ENSMUSG00000017057	ENSMUST00000033418	ENSMUSP00000033418	ENSMUSP00000033418.7	Il13ra1	2.27e-60	9.43e-59	ENSG00000131724	ENST00000371666	ENSP00000360730	ENSP00000360730.3	IL13RA1
ENSAPLG00000004865	ENSAPLT00000005020	IL15	2.85e-79	1.87e-93	ENSGALG00000009870	ENSGALT00000038637	ENSGALP00000037845.2	ENSGALP00000037845	IL15	1.45e-76	2.16e-80	ENSTGUG00000002368	ENSTGUT00000002463	ENSTGUP00000002439	ENSTGUP00000002439.1	IL15	5.67e-78	8.19e-85	ENSMGAG00000003247	ENSMGAT00000003633	ENSMGAP00000002943	ENSMGAP00000002943.2	IL15	4.98e-79	7.3e-79	ENSFALG00000004958	ENSFALT00000005180	ENSFALP00000005155	IL15	ENSFALP00000005155.1
ENSAPLG00000004103	ENSAPLT00000004216	Il15ra																						8.64e-80	3.88e-79	ENSFALG00000001787	ENSFALT00000001871	ENSFALP00000001861		ENSFALP00000001861.1	7.23e-07	8.22e-07	ENSMUSG00000023206	ENSMUST00000114832	ENSMUSP00000110481	ENSMUSP00000110481.2	Il15ra
ENSAPLG00000004478	ENSAPLT00000004621	Il1r1	0	0	ENSGALG00000043044	ENSGALT00000063740	ENSGALP00000054916.1	ENSGALP00000054916		0	0	ENSTGUG00000009881	ENSTGUT00000010308	ENSTGUP00000010200	ENSTGUP00000010200.1		0	0	ENSMGAG00000014808	ENSMGAT00000016653	ENSMGAP00000015694	ENSMGAP00000015694.2		0	0	ENSFALG00000003716	ENSFALT00000003887	ENSFALP00000003871		ENSFALP00000003871.1	2.08e-139	4.98e-146	ENSMUSG00000026072	ENSMUST00000027241	ENSMUSP00000027241	ENSMUSP00000027241.4	Il1r1	9.92e-151	3.16e-157	ENSG00000115594	ENST00000410023	ENSP00000386380	ENSP00000386380.1	IL1R1
ENSAPLG00000004717	ENSAPLT00000004854	Il1rl2	0	0	ENSGALG00000030526	ENSGALT00000066391	ENSGALP00000054717.1	ENSGALP00000054717		0	0	ENSTGUG00000018199	ENSTGUT00000018815	ENSTGUP00000017955	ENSTGUP00000017955.1		0	0	ENSMGAG00000014809	ENSMGAT00000016654	ENSMGAP00000015695	ENSMGAP00000015695.1		0	0	ENSFALG00000003707	ENSFALT00000003882	ENSFALP00000003866		ENSFALP00000003866.1	1.52e-119	1.48e-123	ENSMUSG00000070942	ENSMUST00000194296	ENSMUSP00000142248	ENSMUSP00000142248.1	Il1rl2
ENSAPLG00000009200	ENSAPLT00000009566	Il7																						3.02e-56	6.18e-58	ENSFALG00000008598	ENSFALT00000009007	ENSFALP00000008969		ENSFALP00000008969.1	0.000446	0.000354	ENSMUSG00000040329	ENSMUST00000194279	ENSMUSP00000141845	ENSMUSP00000141845.1	Il7
ENSAPLG00000012697	ENSAPLT00000013216	IL8	9.62e-52	6.61e-54	ENSGALG00000026098	ENSGALT00000042745	ENSGALP00000041738.1	ENSGALP00000041738	IL8	5.86e-44	5.27e-51	ENSTGUG00000001543	ENSTGUT00000001605	ENSTGUP00000001591	ENSTGUP00000001591.1		9.93e-52	4.85e-54	ENSMGAG00000010225	ENSMGAT00000011462	ENSMGAP00000010601	ENSMGAP00000010601.1		8.39e-48	2.78e-55	ENSFALG00000008114	ENSFALT00000008492	ENSFALP00000008454		ENSFALP00000008454.1
ENSAPLG00000016146	ENSAPLT00000016871	ILF2	0	0	ENSGALG00000011570	ENSGALT00000085889	ENSGALP00000059269.1	ENSGALP00000059269	ILF2								6.23e-135	2.14e-134	ENSMGAG00000005653	ENSMGAT00000006325	ENSMGAP00000005587	ENSMGAP00000005587.1		0	0	ENSFALG00000012046	ENSFALT00000012627	ENSFALP00000012577	ILF2	ENSFALP00000012577.1	0	0	ENSMUSG00000001016	ENSMUST00000001042	ENSMUSP00000001042	ENSMUSP00000001042.8	Ilf2	0	0	ENSG00000143621	ENST00000361891	ENSP00000355011	ENSP00000355011.4	ILF2
ENSAPLG00000013567	ENSAPLT00000014122	IMPG2	0	0	ENSGALG00000015322	ENSGALT00000080998	ENSGALP00000056544.1	ENSGALP00000056544	IMPG2	0	0	ENSTGUG00000013625	ENSTGUT00000014189	ENSTGUP00000014030	ENSTGUP00000014030.1	IMPG2	0	0	ENSMGAG00000014370	ENSMGAT00000016153	ENSMGAP00000015204	ENSMGAP00000015204.2	IMPG2	0	0	ENSFALG00000006484	ENSFALT00000006796	ENSFALP00000006767	IMPG2	ENSFALP00000006767.1	1.67e-112	4.02e-117	ENSMUSG00000035270	ENSMUST00000160116	ENSMUSP00000125135	ENSMUSP00000125135.1	Impg2	2.87e-117	1.98e-114	ENSG00000081148	ENST00000193391	ENSP00000193391	ENSP00000193391.6	IMPG2
ENSAPLG00000002566	ENSAPLT00000002652	Incenp	0	8.24e-146	ENSGALG00000007537	ENSGALT00000012189	ENSGALP00000012175.4	ENSGALP00000012175		2.83e-103	2.9e-99	ENSTGUG00000006913	ENSTGUT00000007192	ENSTGUP00000007122	ENSTGUP00000007122.1		0	1.51e-155	ENSMGAG00000009861	ENSMGAT00000011060	ENSMGAP00000010214	ENSMGAP00000010214.2		5.96e-99	1.46e-95	ENSFALG00000011422	ENSFALT00000011982	ENSFALP00000011933		ENSFALP00000011933.1	2.19e-38	7.19e-41	ENSMUSG00000024660	ENSMUST00000025562	ENSMUSP00000025562	ENSMUSP00000025562.7	Incenp	1.58e-41	1.03e-47	ENSG00000149503	ENST00000278849	ENSP00000278849	ENSP00000278849.4	INCENP
ENSAPLG00000006713	ENSAPLT00000006959	ING1	2.21e-170	1.29e-169	ENSGALG00000016849	ENSGALT00000049451	ENSGALP00000058399.2	ENSGALP00000058399	ING1	1.88e-169	9.29e-169	ENSTGUG00000008851	ENSTGUT00000009207	ENSTGUP00000009109	ENSTGUP00000009109.1	ING1	2.99e-130	2.89e-129	ENSMGAG00000015516	ENSMGAT00000017435	ENSMGAP00000016461	ENSMGAP00000016461.2	ING1	2.44e-170	8.23e-170	ENSFALG00000004387	ENSFALT00000004589	ENSFALP00000004565	ING1	ENSFALP00000004565.1	1.02e-154	3.72e-155	ENSMUSG00000045969	ENSMUST00000054399	ENSMUSP00000062593	ENSMUSP00000062593.4	Ing1	3.49e-151	9.44e-151	ENSG00000153487	ENST00000333219	ENSP00000328436	ENSP00000328436.7	ING1
ENSAPLG00000011776	ENSAPLT00000012245	Ino80b	8.98e-14	4.39e-07	ENSGALG00000040646	ENSGALT00000065763	ENSGALP00000045001.1	ENSGALP00000045001																							8.24e-12	1.06e-07	ENSMUSG00000030034	ENSMUST00000113935	ENSMUSP00000109568	ENSMUSP00000109568.1	Ino80b	1.34e-11	1.36e-06	ENSG00000115274	ENST00000233331	ENSP00000233331	ENSP00000233331.7	INO80B
ENSAPLG00000009801	ENSAPLT00000010198	Ino80c								7.8e-92	4.53e-91	ENSTGUG00000008071	ENSTGUT00000008410	ENSTGUP00000008323	ENSTGUP00000008323.1		3.13e-95	9.44e-95	ENSMGAG00000006681	ENSMGAT00000007467	ENSMGAP00000006711	ENSMGAP00000006711.1		1.2e-93	3.66e-93	ENSFALG00000004476	ENSFALT00000004689	ENSFALP00000004665		ENSFALP00000004665.1	3.8e-78	5.27e-78	ENSMUSG00000047989	ENSMUST00000153360	ENSMUSP00000114643	ENSMUSP00000114643.1	Ino80c	1.12e-78	7.21e-79	ENSG00000153391	ENST00000586489	ENSP00000464948	ENSP00000464948.1	INO80C
ENSAPLG00000008443	ENSAPLT00000008762	Inppl1																													1.6e-125	3.88e-125	ENSMUSG00000032737	ENSMUST00000210116	ENSMUSP00000148066	ENSMUSP00000148066.1	Inppl1
ENSAPLG00000010752	ENSAPLT00000011195	Insig2																													4.83e-79	1.56e-78	ENSMUSG00000003721	ENSMUST00000162790	ENSMUSP00000124697	ENSMUSP00000124697.1	Insig2
ENSAPLG00000016106	ENSAPLT00000016799	INSIG2	1.51e-71	3.45e-71	ENSGALG00000028046	ENSGALT00000065404	ENSGALP00000049902.1	ENSGALP00000049902	INSIG2	7.6e-70	2.88e-69	ENSTGUG00000011575	ENSTGUT00000012061	ENSTGUP00000011930	ENSTGUP00000011930.1	INSIG2	1.11e-69	5.57e-69	ENSMGAG00000012332	ENSMGAT00000013883	ENSMGAP00000012981	ENSMGAP00000012981.2	INSIG2								9.3e-65	1.05e-64	ENSMUSG00000003721	ENSMUST00000186915	ENSMUSP00000140292	ENSMUSP00000140292.1	Insig2
ENSAPLG00000014259	ENSAPLT00000014935	INSR																						0	0	ENSFALG00000013853	ENSFALT00000014516	ENSFALP00000014456	INSR	ENSFALP00000014456.1
ENSAPLG00000015652	ENSAPLT00000016324	Ipcef1	0	0	ENSGALG00000013625	ENSGALT00000022168	ENSGALP00000022129.5	ENSGALP00000022129									1.63e-83	2.8e-83	ENSMGAG00000012753	ENSMGAT00000014348	ENSMGAP00000013441	ENSMGAP00000013441.2		0	0	ENSFALG00000012416	ENSFALT00000013012	ENSFALP00000012960		ENSFALP00000012960.1	1.28e-135	9.23e-136	ENSMUSG00000064065	ENSMUST00000105617	ENSMUSP00000101242	ENSMUSP00000101242.1	Ipcef1	2.56e-150	6.09e-156	ENSG00000074706	ENST00000265198	ENSP00000265198	ENSP00000265198.4	IPCEF1
ENSAPLG00000013789	ENSAPLT00000014506	Ipo5								0	0	ENSTGUG00000011084	ENSTGUT00000011566	ENSTGUP00000011442	ENSTGUP00000011442.1		0	0	ENSMGAG00000014901	ENSMGAT00000016754	ENSMGAP00000015793	ENSMGAP00000015793.2		0	0	ENSFALG00000004414	ENSFALT00000004616	ENSFALP00000004592		ENSFALP00000004592.1	0	0	ENSMUSG00000030662	ENSMUST00000032898	ENSMUSP00000032898	ENSMUSP00000032898.7	Ipo5	0	0	ENSG00000065150	ENST00000261574	ENSP00000261574	ENSP00000261574.5	IPO5
ENSAPLG00000013417	ENSAPLT00000013965	Iqcc	1.35e-75	5.81e-75	ENSGALG00000030701	ENSGALT00000056327	ENSGALP00000052505.1	ENSGALP00000052505																							4.17e-07	1.76e-06	ENSMUSG00000040795	ENSMUST00000046675	ENSMUSP00000040584	ENSMUSP00000040584.5	Iqcc	1.4e-07	5.41e-07	ENSG00000160051	ENST00000537469	ENSP00000442291	ENSP00000442291.1	IQCC
ENSAPLG00000007658	ENSAPLT00000007936	IRF2BP2	1.1e-58	1.54e-52	ENSGALG00000010996	ENSGALT00000051783	ENSGALP00000051932.2	ENSGALP00000051932	IRF2BP2
ENSAPLG00000015105	ENSAPLT00000015734	ISCA2	6.71e-66	3.36e-65	ENSGALG00000020417	ENSGALT00000032563	ENSGALP00000031926.6	ENSGALP00000031926	ISCA2	5.69e-70	1.21e-68	ENSTGUG00000012129	ENSTGUT00000012630	ENSTGUP00000012491	ENSTGUP00000012491.1	ISCA2	6.65e-76	4.41e-75	ENSMGAG00000012674	ENSMGAT00000014260	ENSMGAP00000013356	ENSMGAP00000013356.2	ISCA2	2e-73	2.8e-72	ENSFALG00000006287	ENSFALT00000006587	ENSFALP00000006558	ISCA2	ENSFALP00000006558.1	5.29e-64	1.04e-63	ENSMUSG00000021241	ENSMUST00000222982	ENSMUSP00000152679	ENSMUSP00000152679.1	Isca2	3.95e-64	2.03e-60	ENSG00000165898	ENST00000556816	ENSP00000452007	ENSP00000452007.1	ISCA2
ENSAPLG00000014136	ENSAPLT00000014747	Isy1	6.11e-140	6.68e-131	ENSGALG00000005012	ENSGALT00000008027	ENSGALP00000008013.5	ENSGALP00000008013		1.72e-101	8.22e-93	ENSTGUG00000007076	ENSTGUT00000007352	ENSTGUP00000007280	ENSTGUP00000007280.1		5.27e-138	9.81e-140	ENSMGAG00000005181	ENSMGAT00000005804	ENSMGAP00000005075	ENSMGAP00000005075.2		1.87e-139	5.26e-125	ENSFALG00000000023	ENSFALT00000000024	ENSFALP00000000024		ENSFALP00000000024.1	3.7e-132	1.57e-127	ENSMUSG00000030056	ENSMUST00000089497	ENSMUSP00000086923	ENSMUSP00000086923.4	Isy1	2.7e-132	6.87e-118	ENSG00000261796	ENST00000418265	ENSP00000411822	ENSP00000411822.1	ISY1-RAB43
ENSAPLG00000004489	ENSAPLT00000004655	Itgb3	0	0	ENSGALG00000000379	ENSGALT00000000519	ENSGALP00000000518.4	ENSGALP00000000518		0	0	ENSTGUG00000003122	ENSTGUT00000003303	ENSTGUP00000003271	ENSTGUP00000003271.1		0	0	ENSMGAG00000001114	ENSMGAT00000001282	ENSMGAP00000000638	ENSMGAP00000000638.1		0	0	ENSFALG00000008080	ENSFALT00000008454	ENSFALP00000008416		ENSFALP00000008416.1	0	0	ENSMUSG00000020689	ENSMUST00000021028	ENSMUSP00000021028	ENSMUSP00000021028.4	Itgb3	0	0	ENSG00000259207	ENST00000559488	ENSP00000452786	ENSP00000452786.1	ITGB3
ENSAPLG00000004256	ENSAPLT00000004404	Itih3	0	0	ENSGALG00000001697	ENSGALT00000002607	ENSGALP00000002604.5	ENSGALP00000002604		0	0	ENSTGUG00000005650	ENSTGUT00000005939	ENSTGUP00000005880	ENSTGUP00000005880.1		0	0	ENSMGAG00000001118	ENSMGAT00000001160	ENSMGAP00000000518	ENSMGAP00000000518.2		0	0	ENSFALG00000008971	ENSFALT00000009398	ENSFALP00000009358		ENSFALP00000009358.1	0	0	ENSMUSG00000006522	ENSMUST00000006697	ENSMUSP00000006697	ENSMUSP00000006697.8	Itih3	0	0	ENSG00000162267	ENST00000449956	ENSP00000415769	ENSP00000415769.2	ITIH3
ENSAPLG00000004296	ENSAPLT00000004438	JARID2								0	0	ENSTGUG00000006054	ENSTGUT00000006310	ENSTGUP00000006247	ENSTGUP00000006247.1	JARID2	0	0	ENSMGAG00000002863	ENSMGAT00000003227	ENSMGAP00000002547	ENSMGAP00000002547.2	JARID2	0	0	ENSFALG00000013427	ENSFALT00000014080	ENSFALP00000014023	JARID2	ENSFALP00000014023.1	0	0	ENSMUSG00000038518	ENSMUST00000173246	ENSMUSP00000134205	ENSMUSP00000134205.1	Jarid2	0	0	ENSG00000008083	ENST00000341776	ENSP00000341280	ENSP00000341280.2	JARID2
ENSAPLG00000014595	ENSAPLT00000015224	JKAMP								0	0	ENSTGUG00000013008	ENSTGUT00000013546	ENSTGUP00000013394	ENSTGUP00000013394.1	JKAMP								3.54e-141	1.78e-136	ENSFALG00000003476	ENSFALT00000003632	ENSFALP00000003618	JKAMP	ENSFALP00000003618.1	2.81e-169	1.21e-177	ENSMUSG00000005078	ENSMUST00000057257	ENSMUSP00000061370	ENSMUSP00000061370.8	Jkamp	9.99e-172	3.56e-180	ENSG00000050130	ENST00000261247	ENSP00000261247	ENSP00000261247.9	JKAMP
ENSAPLG00000013426	ENSAPLT00000014000	KCMF1															0	2.85e-172	ENSMGAG00000007581	ENSMGAT00000008496	ENSMGAP00000007715	ENSMGAP00000007715.2	KCMF1
ENSAPLG00000001241	ENSAPLT00000001231	Kctd12b	0	0	ENSGALG00000009628	ENSGALT00000015681	ENSGALP00000063870.1	ENSGALP00000063870		6.32e-172	3.5e-164	ENSTGUG00000005525	ENSTGUT00000005737	ENSTGUP00000005679	ENSTGUP00000005679.1									1.5e-176	5.51e-156	ENSFALG00000014669	ENSFALT00000015349	ENSFALP00000015284		ENSFALP00000015284.1	2.06e-152	4.48e-156	ENSMUSG00000041633	ENSMUST00000112572	ENSMUSP00000108191	ENSMUSP00000108191.1	Kctd12b	2.37e-129	5.38e-119	ENSG00000178695	ENST00000377474	ENSP00000366694	ENSP00000366694.2	KCTD12
ENSAPLG00000004274	ENSAPLT00000004405	KDM3A	0	0	ENSGALG00000015803	ENSGALT00000037139	ENSGALP00000036346.1	ENSGALP00000036346	KDM3A	0	0	ENSTGUG00000010803	ENSTGUT00000011269	ENSTGUP00000011149	ENSTGUP00000011149.1		0	0	ENSMGAG00000013141	ENSMGAT00000018357	ENSMGAP00000017965	ENSMGAP00000017965.1	KDM3A	0	0	ENSFALG00000010109	ENSFALT00000010612	ENSFALP00000010570	KDM3A	ENSFALP00000010570.1	0	0	ENSMUSG00000053470	ENSMUST00000167220	ENSMUSP00000128789	ENSMUSP00000128789.1	Kdm3a	0	0	ENSG00000115548	ENST00000542128	ENSP00000438324	ENSP00000438324.2	KDM3A
ENSAPLG00000015484	ENSAPLT00000016131	Kdm4b																													8.2e-146	2.04e-138	ENSMUSG00000024201	ENSMUST00000139679	ENSMUSP00000118089	ENSMUSP00000118089.1	Kdm4b
ENSAPLG00000004365	ENSAPLT00000004473	KEAP1																																				3.33e-48	1.06e-47	ENSG00000079999	ENST00000591419	ENSP00000465126	ENSP00000465126.2	KEAP1
ENSAPLG00000005230	ENSAPLT00000005402	KIAA0513	1.31e-146	1.91e-126	ENSGALG00000025938	ENSGALT00000047237	ENSGALP00000047119.1	ENSGALP00000047119	KIAA0513	0	1.05e-174	ENSTGUG00000007582	ENSTGUT00000007894	ENSTGUP00000007809	ENSTGUP00000007809.1	KIAA0513	0	3.33e-179	ENSMGAG00000007360	ENSMGAT00000008268	ENSMGAP00000007493	ENSMGAP00000007493.2	KIAA0513	0	7.75e-166	ENSFALG00000006602	ENSFALT00000006917	ENSFALP00000006888	KIAA0513	ENSFALP00000006888.1	2.05e-162	9.39e-152	ENSMUSG00000031824	ENSMUST00000108950	ENSMUSP00000104578	ENSMUSP00000104578.1	6430548M08Rik	3.91e-166	5.44e-155	ENSG00000135709	ENST00000258180	ENSP00000258180	ENSP00000258180.3	KIAA0513
ENSAPLG00000010013	ENSAPLT00000010431	KIAA1671	4.65e-146	3.02e-159	ENSGALG00000005512	ENSGALT00000008845	ENSGALP00000008831.3	ENSGALP00000008831		0	0	ENSTGUG00000007533	ENSTGUT00000007837	ENSTGUP00000007756	ENSTGUP00000007756.1		2.27e-148	5.66e-161	ENSMGAG00000006342	ENSMGAT00000007099	ENSMGAP00000006351	ENSMGAP00000006351.1		0	0	ENSFALG00000008641	ENSFALT00000009046	ENSFALP00000009007	KIAA1671	ENSFALP00000009007.1	9.66e-94	2.99e-97	ENSMUSG00000051339	ENSMUST00000211733	ENSMUSP00000147419	ENSMUSP00000147419.1	2900026A02Rik	1.13e-105	1.01e-126	ENSG00000197077	ENST00000358431	ENSP00000351207	ENSP00000351207.3	KIAA1671
ENSAPLG00000004318	ENSAPLT00000004503	KIF21B	0	0	ENSGALG00000034347	ENSGALT00000052377	ENSGALP00000048669.1	ENSGALP00000048669	KIF21B	0	0	ENSTGUG00000001174	ENSTGUT00000001243	ENSTGUP00000001231	ENSTGUP00000001231.1	KIF21B	0	0	ENSMGAG00000000968	ENSMGAT00000001106	ENSMGAP00000000466	ENSMGAP00000000466.2	KIF21B	0	0	ENSFALG00000002721	ENSFALT00000002871	ENSFALP00000002859	KIF21B	ENSFALP00000002859.1	0	0	ENSMUSG00000041642	ENSMUST00000130864	ENSMUSP00000114297	ENSMUSP00000114297.2	Kif21b	0	0	ENSG00000116852	ENST00000360529	ENSP00000353724	ENSP00000353724.5	KIF21B
ENSAPLG00000009519	ENSAPLT00000009960	KIF2A	0	0	ENSGALG00000014737	ENSGALT00000060109	ENSGALP00000050226.1	ENSGALP00000050226	KIF2A	0	0	ENSTGUG00000002730	ENSTGUT00000002854	ENSTGUP00000002825	ENSTGUP00000002825.1	KIF2A	0	0	ENSMGAG00000004227	ENSMGAT00000004793	ENSMGAP00000004081	ENSMGAP00000004081.2	KIF2A	0	0	ENSFALG00000011073	ENSFALT00000011604	ENSFALP00000011557	KIF2A	ENSFALP00000011557.1	0	0	ENSMUSG00000021693	ENSMUST00000159772	ENSMUSP00000125644	ENSMUSP00000125644.1	Kif2a	0	0	ENSG00000068796	ENST00000407818	ENSP00000385000	ENSP00000385000.3	KIF2A
ENSAPLG00000002383	ENSAPLT00000002400	KIFAP3	0	0	ENSGALG00000021047	ENSGALT00000089686	ENSGALP00000060269.1	ENSGALP00000060269	KIFAP3	0	0	ENSTGUG00000017302	ENSTGUT00000017986	ENSTGUP00000017584	ENSTGUP00000017584.1	KIFAP3	0	0	ENSMGAG00000003994	ENSMGAT00000004489	ENSMGAP00000003781	ENSMGAP00000003781.1	KIFAP3	0	0	ENSFALG00000007881	ENSFALT00000008255	ENSFALP00000008222	KIFAP3	ENSFALP00000008222.1	0	0	ENSMUSG00000026585	ENSMUST00000077642	ENSMUSP00000076830	ENSMUSP00000076830.5	Kifap3	0	0	ENSG00000075945	ENST00000361580	ENSP00000354560	ENSP00000354560.2	KIFAP3
ENSAPLG00000012193	ENSAPLT00000012698	KIFAP3																																				1.06e-164	7.8e-164	ENSG00000075945	ENST00000538366	ENSP00000444622	ENSP00000444622.1	KIFAP3
ENSAPLG00000007929	ENSAPLT00000008224	KIFC1																																				1.77e-68	3.47e-68	ENSG00000237649	ENST00000494554	ENSP00000484508	ENSP00000484508.1	KIFC1
ENSAPLG00000010487	ENSAPLT00000010949	KLHL13	0	0	ENSGALG00000005982	ENSGALT00000009621	ENSGALP00000009607.5	ENSGALP00000009607	KLHL13								0	0	ENSMGAG00000002666	ENSMGAT00000018638	ENSMGAP00000018560	ENSMGAP00000018560.1
ENSAPLG00000003622	ENSAPLT00000003713	KLHL8	0	0	ENSGALG00000011017	ENSGALT00000017951	ENSGALP00000017930.2	ENSGALP00000017930	KLHL8	0	0	ENSTGUG00000002275	ENSTGUT00000002368	ENSTGUP00000002347	ENSTGUP00000002347.1		0	0	ENSMGAG00000007610	ENSMGAT00000008554	ENSMGAP00000007772	ENSMGAP00000007772.1	KLHL8	0	0	ENSFALG00000005003	ENSFALT00000005239	ENSFALP00000005214	KLHL8	ENSFALP00000005214.1	0	0	ENSMUSG00000029312	ENSMUST00000031254	ENSMUSP00000031254	ENSMUSP00000031254.2	Klhl8	0	0	ENSG00000145332	ENST00000512111	ENSP00000424131	ENSP00000424131.1	KLHL8
ENSAPLG00000003212	ENSAPLT00000003266	Klrd1	1.22e-112	4.63e-117	ENSGALG00000014722	ENSGALT00000043829	ENSGALP00000042323.1	ENSGALP00000042323									2.4e-113	3.03e-117	ENSMGAG00000014231	ENSMGAT00000015998	ENSMGAP00000015050	ENSMGAP00000015050.1									1.34e-18	1.13e-18	ENSMUSG00000030165	ENSMUST00000032268	ENSMUSP00000032268	ENSMUSP00000032268.7	Klrd1	1.96e-16	1.65e-16	ENSG00000134539	ENST00000544747	ENSP00000438669	ENSP00000438669.1	KLRD1
ENSAPLG00000004837	ENSAPLT00000005072	Kmt2a																													0	0	ENSMUSG00000002028	ENSMUST00000002095	ENSMUSP00000002095	ENSMUSP00000002095.3	Kmt2a	0	0	ENSG00000118058	ENST00000389506	ENSP00000374157	ENSP00000374157.5	KMT2A
ENSAPLG00000013795	ENSAPLT00000014383	KNOP1	4.34e-99	5.76e-99	ENSGALG00000002042	ENSGALT00000029798	ENSGALP00000029151.2	ENSGALP00000029151		1.22e-71	1.93e-71	ENSTGUG00000009313	ENSTGUT00000009700	ENSTGUP00000009597	ENSTGUP00000009597.1		7.38e-100	1.99e-99	ENSMGAG00000009905	ENSMGAT00000011094	ENSMGAP00000010247	ENSMGAP00000010247.1		1.84e-94	8.45e-86	ENSFALG00000014036	ENSFALT00000014713	ENSFALP00000014649	KNOP1	ENSFALP00000014649.1	1.75e-37	5.28e-28	ENSMUSG00000030980	ENSMUST00000033277	ENSMUSP00000033277	ENSMUSP00000033277.8	Knop1	1.3e-40	1.61e-40	ENSG00000103550	ENST00000219837	ENSP00000219837	ENSP00000219837.7	KNOP1
ENSAPLG00000010681	ENSAPLT00000011113	KRI1	4.92e-13	9.59e-07	ENSGALG00000042508	ENSGALT00000078103	ENSGALP00000050638.1	ENSGALP00000050638	KRI1																						6.51e-12	2.81e-06	ENSMUSG00000035047	ENSMUST00000184326	ENSMUSP00000139184	ENSMUSP00000139184.1	Kri1
ENSAPLG00000004721	ENSAPLT00000004858	KSR2	0	0	ENSGALG00000020905	ENSGALT00000013296	ENSGALP00000013281.5	ENSGALP00000013281	KSR2								0	0	ENSMGAG00000009939	ENSMGAT00000011139	ENSMGAP00000010289	ENSMGAP00000010289.2	KSR2	0	0	ENSFALG00000007111	ENSFALT00000007455	ENSFALP00000007423	KSR2	ENSFALP00000007423.1	0	0	ENSMUSG00000061578	ENSMUST00000180430	ENSMUSP00000137670	ENSMUSP00000137670.1	Ksr2	0	0	ENSG00000171435	ENST00000339824	ENSP00000339952	ENSP00000339952.4	KSR2
ENSAPLG00000001169	ENSAPLT00000001154	KXD1	9.31e-36	1.96e-35	ENSGALG00000036736	ENSGALT00000076102	ENSGALP00000043498.1	ENSGALP00000043498	KXD1								6.14e-36	2.12e-35	ENSMGAG00000004955	ENSMGAT00000005544	ENSMGAP00000004822	ENSMGAP00000004822.1	KXD1	7.85e-35	1.06e-33	ENSFALG00000009412	ENSFALT00000009852	ENSFALP00000009812		ENSFALP00000009812.1	8.49e-08	3.93e-11	ENSMUSG00000055553	ENSMUST00000093456	ENSMUSP00000091165	ENSMUSP00000091165.5	Kxd1	4.69e-10	3.85e-08	ENSG00000105700	ENST00000539106	ENSP00000438903	ENSP00000438903.1	KXD1
ENSAPLG00000014035	ENSAPLT00000014666	L3MBTL1	0	0	ENSGALG00000030710	ENSGALT00000075891	ENSGALP00000043698.1	ENSGALP00000043698	L3MBTL1	0	0	ENSTGUG00000003474	ENSTGUT00000003640	ENSTGUP00000003603	ENSTGUP00000003603.1		0	0	ENSMGAG00000000827	ENSMGAT00000000864	ENSMGAP00000000230	ENSMGAP00000000230.1	L3MBTL1	0	0	ENSFALG00000012779	ENSFALT00000013391	ENSFALP00000013335	L3MBTL1	ENSFALP00000013335.1	0	0	ENSMUSG00000035576	ENSMUST00000035751	ENSMUSP00000044038	ENSMUSP00000044038.5	L3mbtl1	0	0	ENSG00000185513	ENST00000418998	ENSP00000398516	ENSP00000398516.1	L3MBTL1
ENSAPLG00000005165	ENSAPLT00000005329	LACC1								0	0	ENSTGUG00000012353	ENSTGUT00000012860	ENSTGUP00000012717	ENSTGUP00000012717.1		5.4e-80	1.24e-79	ENSMGAG00000014983	ENSMGAT00000016852	ENSMGAP00000015888	ENSMGAP00000015888.2		0	0	ENSFALG00000008143	ENSFALT00000008520	ENSFALP00000008482		ENSFALP00000008482.1								0	0	ENSG00000179630	ENST00000441843	ENSP00000391747	ENSP00000391747.1	LACC1
ENSAPLG00000001732	ENSAPLT00000001725	LAMTOR1	4.65e-15	8.85e-14	ENSGALG00000035720	ENSGALT00000069529	ENSGALP00000053605.2	ENSGALP00000053605	LAMTOR1	6.56e-16	4.3e-14	ENSTGUG00000013581	ENSTGUT00000014142	ENSTGUP00000013983	ENSTGUP00000013983.1		2.69e-16	6.14e-15	ENSMGAG00000006946	ENSMGAT00000007775	ENSMGAP00000007010	ENSMGAP00000007010.2	LAMTOR1	1.13e-15	4.24e-14	ENSFALG00000006294	ENSFALT00000006597	ENSFALP00000006568	LAMTOR1	ENSFALP00000006568.1	3.81e-15	4.52e-14	ENSMUSG00000030842	ENSMUST00000033131	ENSMUSP00000033131	ENSMUSP00000033131.6	Lamtor1	7.27e-15	6.04e-14	ENSG00000149357	ENST00000278671	ENSP00000278671	ENSP00000278671.5	LAMTOR1
ENSAPLG00000001483	ENSAPLT00000001473	LAMTOR2	2.16e-89	1.04e-88	ENSGALG00000029881	ENSGALT00000067623	ENSGALP00000058190.1	ENSGALP00000058190	LAMTOR2	3.24e-73	2.42e-72	ENSTGUG00000003670	ENSTGUT00000003818	ENSTGUP00000003776	ENSTGUP00000003776.1	LAMTOR2								4.58e-73	3.19e-72	ENSFALG00000002604	ENSFALT00000002726	ENSFALP00000002714	LAMTOR2	ENSFALP00000002714.1	4.68e-87	1.27e-86	ENSMUSG00000028062	ENSMUST00000029698	ENSMUSP00000029698	ENSMUSP00000029698.8	Lamtor2	1.36e-87	2.58e-87	ENSG00000116586	ENST00000368305	ENSP00000357288	ENSP00000357288.4	LAMTOR2
ENSAPLG00000016019	ENSAPLT00000016724	Lao1	0	0	ENSGALG00000000081	ENSGALT00000000109	ENSGALP00000000108.5	ENSGALP00000000108		0	0	ENSTGUG00000015674	ENSTGUT00000016298	ENSTGUP00000016005	ENSTGUP00000016005.1		0	0	ENSMGAG00000000629	ENSMGAT00000000629	ENSMGAP00000000001	ENSMGAP00000000001.2		0	0	ENSFALG00000008324	ENSFALT00000008728	ENSFALP00000008690		ENSFALP00000008690.1	0	3.81e-166	ENSMUSG00000024903	ENSMUST00000058651	ENSMUSP00000062834	ENSMUSP00000062834.4	Lao1	3.89e-121	5.12e-104	ENSG00000104951	ENST00000391826	ENSP00000375702	ENSP00000375702.1	IL4I1
ENSAPLG00000013338	ENSAPLT00000013922	LARS2	0	0	ENSGALG00000036309	ENSGALT00000065411	ENSGALP00000043805.1	ENSGALP00000043805	LARS2	0	0	ENSTGUG00000005000	ENSTGUT00000005231	ENSTGUP00000005179	ENSTGUP00000005179.1		0	0	ENSMGAG00000011621	ENSMGAT00000013081	ENSMGAP00000012194	ENSMGAP00000012194.2	LARS2	0	0	ENSFALG00000002618	ENSFALT00000002738	ENSFALP00000002726	LARS2	ENSFALP00000002726.1	0	0	ENSMUSG00000035202	ENSMUST00000038863	ENSMUSP00000036710	ENSMUSP00000036710.7	Lars2	0	0	ENSG00000011376	ENST00000415258	ENSP00000408576	ENSP00000408576.1	LARS2
ENSAPLG00000009357	ENSAPLT00000009753	LAT2	8.17e-66	4.97e-65	ENSGALG00000043302	ENSGALT00000082207	ENSGALP00000046717.1	ENSGALP00000046717	LAT2								3.34e-57	2.46e-58	ENSMGAG00000002504	ENSMGAT00000002762	ENSMGAP00000002089	ENSMGAP00000002089.2	LAT2								4.65e-22	1.21e-21	ENSMUSG00000040751	ENSMUST00000200998	ENSMUSP00000143977	ENSMUSP00000143977.1	Lat2	1.31e-07	1.57e-07	ENSG00000086730	ENST00000275635	ENSP00000275635	ENSP00000275635.7	LAT2
ENSAPLG00000008655	ENSAPLT00000009027	Lbp	6.55e-176	0	ENSGALG00000006756	ENSGALT00000010917	ENSGALP00000010903.5	ENSGALP00000010903		1.28e-152	5.07e-160	ENSTGUG00000006309	ENSTGUT00000006556	ENSTGUP00000006492	ENSTGUP00000006492.1		5.18e-173	1.91e-170	ENSMGAG00000007751	ENSMGAT00000008783	ENSMGAP00000007994	ENSMGAP00000007994.1		2.59e-159	1.96e-164	ENSFALG00000005245	ENSFALT00000005484	ENSFALP00000005458		ENSFALP00000005458.1	3.35e-92	1.37e-98	ENSMUSG00000016024	ENSMUST00000016168	ENSMUSP00000016168	ENSMUSP00000016168.2	Lbp	3.07e-103	4.04e-86	ENSG00000101425	ENST00000262865	ENSP00000262865	ENSP00000262865.4	BPI
ENSAPLG00000010069	ENSAPLT00000010495	LCMT2															0	0	ENSMGAG00000015280	ENSMGAT00000017190	ENSMGAP00000016218	ENSMGAP00000016218.1	LCMT2								0	0	ENSMUSG00000074890	ENSMUST00000110674	ENSMUSP00000106302	ENSMUSP00000106302.2	Lcmt2	0	0	ENSG00000168806	ENST00000305641	ENSP00000307214	ENSP00000307214.5	LCMT2
ENSAPLG00000006658	ENSAPLT00000006899	LCORL	0	0	ENSGALG00000037588	ENSGALT00000059691	ENSGALP00000049145.1	ENSGALP00000049145		0	0	ENSTGUG00000009640	ENSTGUT00000010041	ENSTGUP00000009934	ENSTGUP00000009934.1		0	0	ENSMGAG00000012561	ENSMGAT00000014130	ENSMGAP00000013227	ENSMGAP00000013227.1		0	0	ENSFALG00000009229	ENSFALT00000009663	ENSFALP00000009623		ENSFALP00000009623.1								0	0	ENSG00000178177	ENST00000635767	ENSP00000490600	ENSP00000490600.1	LCORL
ENSAPLG00000005918	ENSAPLT00000006177	Ldha																													0	0	ENSMUSG00000063229	ENSMUST00000209984	ENSMUSP00000148107	ENSMUSP00000148107.1	Ldha
ENSAPLG00000001288	ENSAPLT00000001276	LENG8	1.31e-09	3.89e-14	ENSGALG00000035760	ENSGALT00000052231	ENSGALP00000045511.1	ENSGALP00000045511	LENG8																						3.7e-11	2.58e-15	ENSMUSG00000035545	ENSMUST00000121270	ENSMUSP00000112428	ENSMUSP00000112428.1	Leng8	4.89e-11	1.6e-14	ENSG00000167615	ENST00000610347	ENSP00000478590	ENSP00000478590.1	LENG8
ENSAPLG00000003508	ENSAPLT00000003592	LETM1	0	0	ENSGALG00000015706	ENSGALT00000025330	ENSGALP00000025284.3	ENSGALP00000025284		0	0	ENSTGUG00000010569	ENSTGUT00000011018	ENSTGUP00000010905	ENSTGUP00000010905.1		0	0	ENSMGAG00000013057	ENSMGAT00000014689	ENSMGAP00000013774	ENSMGAP00000013774.1		0	0	ENSFALG00000009940	ENSFALT00000010421	ENSFALP00000010380		ENSFALP00000010380.1								0	0	ENSG00000168924	ENST00000302787	ENSP00000305653	ENSP00000305653.2	LETM1
ENSAPLG00000010902	ENSAPLT00000011350	LICOS	6.77e-140	2.12e-140	ENSGALG00000031637	ENSGALT00000073140	ENSGALP00000044353.1	ENSGALP00000044353	LICOS	9.86e-122	5.73e-118	ENSTGUG00000006063	ENSTGUT00000006288	ENSTGUP00000006227	ENSTGUP00000006227.1		6.29e-137	1.68e-137	ENSMGAG00000014597	ENSMGAT00000016420	ENSMGAP00000015464	ENSMGAP00000015464.2		3.09e-117	4.34e-109	ENSFALG00000012321	ENSFALT00000012915	ENSFALP00000012865		ENSFALP00000012865.1	3.06e-33	1.32e-32	ENSMUSG00000000732	ENSMUST00000105393	ENSMUSP00000101032	ENSMUSP00000101032.1	Icosl	5.08e-36	5.73e-29	ENSG00000160223	ENST00000407780	ENSP00000384432	ENSP00000384432.3	ICOSLG
ENSAPLG00000013201	ENSAPLT00000013746	LIG1	0	0	ENSGALG00000043938	ENSGALT00000087272	ENSGALP00000060326.1	ENSGALP00000060326									0	0	ENSMGAG00000010919	ENSMGAT00000012281	ENSMGAP00000011406	ENSMGAP00000011406.1	LIG1								1.05e-108	1.68e-89	ENSMUSG00000056394	ENSMUST00000098814	ENSMUSP00000096411	ENSMUSP00000096411.4	Lig1	1.61e-110	1.01e-134	ENSG00000105486	ENST00000594759	ENSP00000471380	ENSP00000471380.1	LIG1
ENSAPLG00000003273	ENSAPLT00000003330	LIX1L								2.19e-57	3.24e-61	ENSTGUG00000004434	ENSTGUT00000004614	ENSTGUP00000004565	ENSTGUP00000004565.1	LIX1L
ENSAPLG00000016386	ENSAPLT00000017110	LRBA	0	0	ENSGALG00000010061	ENSGALT00000056918	ENSGALP00000052734.1	ENSGALP00000052734	LRBA	0	0	ENSTGUG00000002514	ENSTGUT00000002652	ENSTGUP00000002624	ENSTGUP00000002624.1	LRBA	0	0	ENSMGAG00000004186	ENSMGAT00000004667	ENSMGAP00000003957	ENSMGAP00000003957.1		0	0	ENSFALG00000005390	ENSFALT00000005641	ENSFALP00000005614	LRBA	ENSFALP00000005614.1	0	0	ENSMUSG00000028080	ENSMUST00000192145	ENSMUSP00000142179	ENSMUSP00000142179.1	Lrba	0	0	ENSG00000198589	ENST00000507224	ENSP00000422180	ENSP00000422180.1	LRBA
ENSAPLG00000015330	ENSAPLT00000016006	LRCH3	0	0	ENSGALG00000007595	ENSGALT00000012281	ENSGALP00000012267.5	ENSGALP00000012267	LRCH3	0	0	ENSTGUG00000009649	ENSTGUT00000010074	ENSTGUP00000009967	ENSTGUP00000009967.1	LRCH3	0	0	ENSMGAG00000007957	ENSMGAT00000008941	ENSMGAP00000008152	ENSMGAP00000008152.1	LRCH3								0	0	ENSMUSG00000022801	ENSMUST00000023491	ENSMUSP00000023491	ENSMUSP00000023491.6	Lrch3	0	0	ENSG00000186001	ENST00000425562	ENSP00000393579	ENSP00000393579.2	LRCH3
ENSAPLG00000001746	ENSAPLT00000001741	LRIF1								0	0	ENSTGUG00000001402	ENSTGUT00000001457	ENSTGUP00000001444	ENSTGUP00000001444.1	LRIF1															1.55e-102	9.85e-107	ENSMUSG00000056260	ENSMUST00000098750	ENSMUSP00000096346	ENSMUSP00000096346.2	Lrif1	8.6e-145	6.57e-155	ENSG00000121931	ENST00000369763	ENSP00000358778	ENSP00000358778.4	LRIF1
ENSAPLG00000004357	ENSAPLT00000004469	Lrrc24																													1.73e-31	1.2e-30	ENSMUSG00000033707	ENSMUST00000049956	ENSMUSP00000061906	ENSMUSP00000061906.4	Lrrc24	1.21e-33	6.51e-29	ENSG00000254402	ENST00000529415	ENSP00000434849	ENSP00000434849.1	LRRC24
ENSAPLG00000003167	ENSAPLT00000003212	LRRC47								6.83e-178	0	ENSTGUG00000002737	ENSTGUT00000002846	ENSTGUP00000002817	ENSTGUP00000002817.1	LRRC47								1.61e-179	0	ENSFALG00000009631	ENSFALT00000010084	ENSFALP00000010044	LRRC47	ENSFALP00000010044.1	3.66e-129	1.77e-160	ENSMUSG00000029028	ENSMUST00000030894	ENSMUSP00000030894	ENSMUSP00000030894.8	Lrrc47	3e-104	3.84e-157	ENSG00000130764	ENST00000378251	ENSP00000367498	ENSP00000367498.1	LRRC47
ENSAPLG00000014636	ENSAPLT00000015246	LSM1	1.48e-15	1.07e-16	ENSGALG00000003245	ENSGALT00000005131	ENSGALP00000005122.4	ENSGALP00000005122	LSM1	1.7e-16	1.35e-16	ENSTGUG00000004793	ENSTGUT00000004980	ENSTGUP00000004931	ENSTGUP00000004931.1	LSM1	2.16e-15	2.53e-16	ENSMGAG00000002125	ENSMGAT00000002319	ENSMGAP00000001655	ENSMGAP00000001655.1	LSM1	1.72e-16	1.24e-16	ENSFALG00000006723	ENSFALT00000007043	ENSFALP00000007012	LSM1	ENSFALP00000007012.1	3.47e-13	2.01e-13	ENSMUSG00000037296	ENSMUST00000038421	ENSMUSP00000041022	ENSMUSP00000041022.6	Lsm1	1.04e-13	1.78e-14	ENSG00000175324	ENST00000311351	ENSP00000310596	ENSP00000310596.4	LSM1
ENSAPLG00000008549	ENSAPLT00000008877	LSM10	6.41e-47	2.68e-46	ENSGALG00000002127	ENSGALT00000003324	ENSGALP00000003319.4	ENSGALP00000003319	LSM10	6e-41	3.79e-40	ENSTGUG00000001600	ENSTGUT00000001663	ENSTGUP00000001649	ENSTGUP00000001649.1		6.42e-48	4.39e-47	ENSMGAG00000015707	ENSMGAT00000017622	ENSMGAP00000016648	ENSMGAP00000016648.1	LSM10	2.84e-39	1.6e-38	ENSFALG00000000851	ENSFALT00000000882	ENSFALP00000000877	LSM10	ENSFALP00000000877.1	4.58e-34	1.62e-27	ENSMUSG00000050188	ENSMUST00000179323	ENSMUSP00000136585	ENSMUSP00000136585.1	Lsm10	2.31e-33	4.21e-33	ENSG00000181817	ENST00000315732	ENSP00000319341	ENSP00000319341.2	LSM10
ENSAPLG00000010494	ENSAPLT00000011004	LSS								0	0	ENSTGUG00000011260	ENSTGUT00000011745	ENSTGUP00000011619	ENSTGUP00000011619.1	LSS								0	0	ENSFALG00000013215	ENSFALT00000013930	ENSFALP00000013873		ENSFALP00000013873.1	0	0	ENSMUSG00000033105	ENSMUST00000048678	ENSMUSP00000046856	ENSMUSP00000046856.6	Lss	0	0	ENSG00000160285	ENST00000397728	ENSP00000380837	ENSP00000380837.2	LSS
ENSAPLG00000007443	ENSAPLT00000007745	Ltv1								0	0	ENSTGUG00000011022	ENSTGUT00000011487	ENSTGUP00000011363	ENSTGUP00000011363.1		0	0	ENSMGAG00000012915	ENSMGAT00000014526	ENSMGAP00000013614	ENSMGAP00000013614.2									1.49e-161	1.22e-178	ENSMUSG00000019814	ENSMUST00000019950	ENSMUSP00000019950	ENSMUSP00000019950.4	Ltv1	2.32e-162	5.52e-177	ENSG00000135521	ENST00000367576	ENSP00000356548	ENSP00000356548.5	LTV1
ENSAPLG00000004589	ENSAPLT00000004749	LUC7L2	9.03e-131	1.59e-130	ENSGALG00000036238	ENSGALT00000060496	ENSGALP00000043994.1	ENSGALP00000043994	LUC7L2	1e-130	2.79e-130	ENSTGUG00000009593	ENSTGUT00000010003	ENSTGUP00000009896	ENSTGUP00000009896.1		5.36e-131	3.7e-130	ENSMGAG00000012006	ENSMGAT00000020851	ENSMGAP00000019588	ENSMGAP00000019588.1									5.32e-129	1.17e-139	ENSMUSG00000029823	ENSMUST00000161538	ENSMUSP00000124010	ENSMUSP00000124010.1	Luc7l2	9.09e-129	2.84e-134	ENSG00000146963	ENST00000354926	ENSP00000347005	ENSP00000347005.4	LUC7L2
ENSAPLG00000010171	ENSAPLT00000010585	Ly6e	3.17e-77	2.72e-55	ENSGALG00000041621	ENSGALT00000059872	ENSGALP00000048628.1	ENSGALP00000048628		4.52e-64	3.55e-63	ENSTGUG00000012731	ENSTGUT00000013252	ENSTGUP00000013103	ENSTGUP00000013103.1		7.47e-75	1.37e-60	ENSMGAG00000012990	ENSMGAT00000018341	ENSMGAP00000017653	ENSMGAP00000017653.1		8.59e-55	1.08e-50	ENSFALG00000009591	ENSFALT00000010039	ENSFALP00000009999		ENSFALP00000009999.1	5.79e-28	1.24e-27	ENSMUSG00000022587	ENSMUST00000190810	ENSMUSP00000139482	ENSMUSP00000139482.1	Ly6e	1.79e-28	3.94e-28	ENSG00000278032	ENST00000633451	ENSP00000488559	ENSP00000488559.1	LY6E
ENSAPLG00000015164	ENSAPLT00000015813	Lyg2	3.52e-109	7.32e-118	ENSGALG00000016761	ENSGALT00000027063	ENSGALP00000027012.2	ENSGALP00000027012									1.06e-112	7.13e-122	ENSMGAG00000014788	ENSMGAT00000016630	ENSMGAP00000015671	ENSMGAP00000015671.1									1.71e-44	3.33e-50	ENSMUSG00000061584	ENSMUST00000078307	ENSMUSP00000077422	ENSMUSP00000077422.5	Lyg2	1.1e-46	2.28e-52	ENSG00000185674	ENST00000333017	ENSP00000327533	ENSP00000327533.2	LYG2
ENSAPLG00000011457	ENSAPLT00000011923	LYRM4								7.37e-24	6.44e-23	ENSTGUG00000015393	ENSTGUT00000016004	ENSTGUP00000015731	ENSTGUP00000015731.1																							1.53e-15	5.97e-15	ENSG00000214113	ENST00000464010	ENSP00000420026	ENSP00000420026.1	LYRM4
ENSAPLG00000002879	ENSAPLT00000002910	Lyrm9	2e-46	5.69e-46	ENSGALG00000041802	ENSGALT00000066525	ENSGALP00000047935.1	ENSGALP00000047935		9.07e-40	1.57e-28	ENSTGUG00000008686	ENSTGUT00000009044	ENSTGUP00000008947	ENSTGUP00000008947.1									1.78e-39	3.15e-25	ENSFALG00000004851	ENSFALT00000005074	ENSFALP00000005049		ENSFALP00000005049.1	1.49e-39	2.27e-26	ENSMUSG00000072640	ENSMUST00000147875	ENSMUSP00000127853	ENSMUSP00000127853.1	Lyrm9	2.24e-40	2.1e-27	ENSG00000232859	ENST00000508862	ENSP00000426554	ENSP00000426554.1	LYRM9
ENSAPLG00000003096	ENSAPLT00000003132	LYSMD2	2.87e-75	7.38e-75	ENSGALG00000018976	ENSGALT00000029943	ENSGALP00000029299.3	ENSGALP00000029299	LYSMD2	6.59e-74	3.51e-73	ENSTGUG00000006918	ENSTGUT00000007185	ENSTGUP00000007115	ENSTGUP00000007115.1	LYSMD2	3.35e-72	1.1e-71	ENSMGAG00000006513	ENSMGAT00000007275	ENSMGAP00000006522	ENSMGAP00000006522.1	LYSMD2	2.03e-72	8.72e-72	ENSFALG00000011748	ENSFALT00000012310	ENSFALP00000012260	LYSMD2	ENSFALP00000012260.1	2.03e-44	1.98e-41	ENSMUSG00000032184	ENSMUST00000034702	ENSMUSP00000034702	ENSMUSP00000034702.4	Lysmd2	2.39e-49	4.23e-49	ENSG00000140280	ENST00000267838	ENSP00000267838	ENSP00000267838.3	LYSMD2
ENSAPLG00000006376	ENSAPLT00000006631	mage	7.1e-112	4.09e-111	ENSGALG00000040480	ENSGALT00000054884	ENSGALP00000044333.1	ENSGALP00000044333	mage															7e-55	3.23e-54	ENSFALG00000001410	ENSFALT00000001479	ENSFALP00000001470		ENSFALP00000001470.1	9.19e-53	7.34e-50	ENSMUSG00000070520	ENSMUST00000094331	ENSMUSP00000091889	ENSMUSP00000091889.2	Nsmce3	2.41e-51	6.04e-50	ENSG00000185115	ENST00000332303	ENSP00000330694	ENSP00000330694.4	NSMCE3
ENSAPLG00000009324	ENSAPLT00000009710	MAGOH	1.76e-107	8.22e-107	ENSGALG00000010689	ENSGALT00000084470	ENSGALP00000061989.1	ENSGALP00000061989		4.51e-108	3.8e-107	ENSTGUG00000009203	ENSTGUT00000009599	ENSTGUP00000009498	ENSTGUP00000009498.1	MAGOH	1.9e-107	1.49e-106	ENSMGAG00000011276	ENSMGAT00000012667	ENSMGAP00000011786	ENSMGAP00000011786.2		3.44e-107	2.83e-106	ENSFALG00000005749	ENSFALT00000006015	ENSFALP00000005988		ENSFALP00000005988.1	1.48e-106	3.73e-106	ENSMUSG00000030188	ENSMUST00000032307	ENSMUSP00000032307	ENSMUSP00000032307.5	Magohb	4.31e-106	7.61e-106	ENSG00000111196	ENST00000320756	ENSP00000319240	ENSP00000319240.2	MAGOHB
ENSAPLG00000005435	ENSAPLT00000005646	MAN2B2								0	0	ENSTGUG00000010078	ENSTGUT00000010522	ENSTGUP00000010412	ENSTGUP00000010412.1	MAN2B2															0	0	ENSMUSG00000029119	ENSMUST00000031002	ENSMUSP00000031002	ENSMUSP00000031002.3	Man2b2
ENSAPLG00000005584	ENSAPLT00000005768	MAP1LC3B	1.48e-70	1.34e-70	ENSGALG00000043105	ENSGALT00000063554	ENSGALP00000045025.1	ENSGALP00000045025		8.35e-70	1.44e-69	ENSTGUG00000007601	ENSTGUT00000007913	ENSTGUP00000007828	ENSTGUP00000007828.1	MAP1LC3B	3.53e-70	5.64e-70	ENSMGAG00000007400	ENSMGAT00000008302	ENSMGAP00000007525	ENSMGAP00000007525.2		8.35e-71	1.33e-70	ENSFALG00000006583	ENSFALT00000006897	ENSFALP00000006868		ENSFALP00000006868.1	2.27e-68	1.16e-68	ENSMUSG00000031812	ENSMUST00000034270	ENSMUSP00000034270	ENSMUSP00000034270.9	Map1lc3b	4.93e-69	1.76e-69	ENSG00000140941	ENST00000268607	ENSP00000268607	ENSP00000268607.5	MAP1LC3B
ENSAPLG00000011012	ENSAPLT00000011462	MAP1S	0	0	ENSGALG00000039108	ENSGALT00000065525	ENSGALP00000046746.1	ENSGALP00000046746	MAP1S	0	0	ENSTGUG00000014804	ENSTGUT00000015409	ENSTGUP00000015168	ENSTGUP00000015168.1	MAP1S	0	0	ENSMGAG00000003830	ENSMGAT00000004267	ENSMGAP00000003563	ENSMGAP00000003563.1	MAP1S	0	0	ENSFALG00000002659	ENSFALT00000002788	ENSFALP00000002776	MAP1S	ENSFALP00000002776.1
ENSAPLG00000003699	ENSAPLT00000003791	MAPK8IP1	0	0	ENSGALG00000030732	ENSGALT00000052617	ENSGALP00000046245.1	ENSGALP00000046245		0	0	ENSTGUG00000010712	ENSTGUT00000011165	ENSTGUP00000011045	ENSTGUP00000011045.1	MAPK8IP1	0	0	ENSMGAG00000011085	ENSMGAT00000012443	ENSMGAP00000011565	ENSMGAP00000011565.2	MAPK8IP1	0	0	ENSFALG00000006196	ENSFALT00000006494	ENSFALP00000006465	MAPK8IP1	ENSFALP00000006465.1	0	0	ENSMUSG00000027223	ENSMUST00000111279	ENSMUSP00000106910	ENSMUSP00000106910.2	Mapk8ip1	0	0	ENSG00000121653	ENST00000395629	ENSP00000378991	ENSP00000378991.2	MAPK8IP1
ENSAPLG00000001709	ENSAPLT00000001702	Marveld3	4.93e-75	2.22e-57	ENSGALG00000045621	ENSGALT00000086818	ENSGALP00000060154.1	ENSGALP00000060154		2.04e-79	1.07e-59	ENSTGUG00000008372	ENSTGUT00000008710	ENSTGUP00000008619	ENSTGUP00000008619.1		2.14e-77	2.61e-49	ENSMGAG00000008975	ENSMGAT00000010050	ENSMGAP00000009233	ENSMGAP00000009233.1									4.18e-52	2.87e-55	ENSMUSG00000001672	ENSMUST00000051430	ENSMUSP00000052309	ENSMUSP00000052309.6	Marveld3	6.29e-51	4.32e-59	ENSG00000140832	ENST00000268485	ENSP00000268485	ENSP00000268485.3	MARVELD3
ENSAPLG00000014019	ENSAPLT00000014656	MATN2	0	0	ENSGALG00000044675	ENSGALT00000087239	ENSGALP00000064725.1	ENSGALP00000064725	MATN2	0	0	ENSTGUG00000011992	ENSTGUT00000012499	ENSTGUP00000012362	ENSTGUP00000012362.1	MATN2	0	0	ENSMGAG00000012141	ENSMGAT00000013669	ENSMGAP00000012771	ENSMGAP00000012771.2	MATN2	0	0	ENSFALG00000005696	ENSFALT00000005963	ENSFALP00000005936		ENSFALP00000005936.1	0	0	ENSMUSG00000022324	ENSMUST00000227759	ENSMUSP00000154040	ENSMUSP00000154040.1	Matn2	0	0	ENSG00000132561	ENST00000254898	ENSP00000254898	ENSP00000254898.6	MATN2
ENSAPLG00000008118	ENSAPLT00000008509	MATR3	0	0	ENSGALG00000002478	ENSGALT00000003907	ENSGALP00000003898.2	ENSGALP00000003898		0	0	ENSTGUG00000014568	ENSTGUT00000015173	ENSTGUP00000014950	ENSTGUP00000014950.1	MATR3	0	0	ENSMGAG00000001331	ENSMGAT00000001430	ENSMGAP00000000784	ENSMGAP00000000784.1		0	0	ENSFALG00000003071	ENSFALT00000003224	ENSFALP00000003211		ENSFALP00000003211.1	0	0	ENSMUSG00000037236	ENSMUST00000190029	ENSMUSP00000140846	ENSMUSP00000140846.1	Matr3	0	0	ENSG00000280987	ENST00000502929	ENSP00000422319	ENSP00000422319.1	MATR3
ENSAPLG00000003319	ENSAPLT00000003383	Mavs	1.27e-106	2.4e-101	ENSGALG00000040428	ENSGALT00000082786	ENSGALP00000051532.1	ENSGALP00000051532		1.04e-126	3.03e-111	ENSTGUG00000010956	ENSTGUT00000011411	ENSTGUP00000011289	ENSTGUP00000011289.1		1.21e-140	5.61e-148	ENSMGAG00000013226	ENSMGAT00000014886	ENSMGAP00000013966	ENSMGAP00000013966.2		3e-126	6.07e-78	ENSFALG00000000188	ENSFALT00000000194	ENSFALP00000000193		ENSFALP00000000193.1	1.12e-11	1.74e-11	ENSMUSG00000037523	ENSMUST00000110199	ENSMUSP00000105828	ENSMUSP00000105828.2	Mavs	1.22e-14	9.82e-14	ENSG00000088888	ENST00000428216	ENSP00000401980	ENSP00000401980.2	MAVS
ENSAPLG00000004232	ENSAPLT00000004330	MBD4	2.06e-106	6.02e-104	ENSGALG00000020747	ENSGALT00000033241	ENSGALP00000032601.3	ENSGALP00000032601	MBD4	1.42e-104	1.51e-103	ENSTGUG00000010478	ENSTGUT00000010921	ENSTGUP00000010808	ENSTGUP00000010808.1	MBD4	1.47e-108	1.45e-107	ENSMGAG00000010259	ENSMGAT00000011495	ENSMGAP00000010634	ENSMGAP00000010634.2	MBD4								7.13e-98	1.81e-96	ENSMUSG00000030322	ENSMUST00000032469	ENSMUSP00000032469	ENSMUSP00000032469.6	Mbd4	4.97e-101	3.53e-100	ENSG00000129071	ENST00000507208	ENSP00000422327	ENSP00000422327.1	MBD4
ENSAPLG00000000987	ENSAPLT00000001146	MDN1								0	0	ENSTGUG00000012389	ENSTGUT00000012909	ENSTGUP00000012764	ENSTGUP00000012764.1	MDN1								0	0	ENSFALG00000003068	ENSFALT00000003263	ENSFALP00000003250	MDN1	ENSFALP00000003250.1
ENSAPLG00000004164	ENSAPLT00000004303	ME2								0	0	ENSTGUG00000015853	ENSTGUT00000016514	ENSTGUP00000016209	ENSTGUP00000016209.1	ME2															0	0	ENSMUSG00000024556	ENSMUST00000025439	ENSMUSP00000025439	ENSMUSP00000025439.3	Me2	0	0	ENSG00000082212	ENST00000321341	ENSP00000321070	ENSP00000321070.5	ME2
ENSAPLG00000002019	ENSAPLT00000002017	MEA1	1.81e-17	2.23e-16	ENSGALG00000033894	ENSGALT00000060209	ENSGALP00000058538.1	ENSGALP00000058538	MEA1	1.2e-21	3.42e-20	ENSTGUG00000004930	ENSTGUT00000005125	ENSTGUP00000005075	ENSTGUP00000005075.1	MEA1								4.99e-21	1.34e-19	ENSFALG00000000799	ENSFALT00000000830	ENSFALP00000000826	MEA1	ENSFALP00000000826.1	3.02e-15	3.74e-14	ENSMUSG00000002768	ENSMUST00000002845	ENSMUSP00000002845	ENSMUSP00000002845.6	Mea1	5.33e-15	4.02e-14	ENSG00000124733	ENST00000244711	ENSP00000244711	ENSP00000244711.3	MEA1
ENSAPLG00000015087	ENSAPLT00000015771	Med17	0	0	ENSGALG00000017218	ENSGALT00000062555	ENSGALP00000045730.1	ENSGALP00000045730		0	0	ENSTGUG00000012845	ENSTGUT00000013380	ENSTGUP00000013230	ENSTGUP00000013230.1		0	0	ENSMGAG00000015204	ENSMGAT00000017104	ENSMGAP00000016132	ENSMGAP00000016132.1		0	0	ENSFALG00000000295	ENSFALT00000000306	ENSFALP00000000303		ENSFALP00000000303.1	0	0	ENSMUSG00000031935	ENSMUST00000034411	ENSMUSP00000034411	ENSMUSP00000034411.8	Med17	0	0	ENSG00000042429	ENST00000251871	ENSP00000251871	ENSP00000251871.3	MED17
ENSAPLG00000002147	ENSAPLT00000002142	MED19	1.78e-26	2.13e-24	ENSGALG00000007341	ENSGALT00000011877	ENSGALP00000011863.5	ENSGALP00000011863	MED19	2.29e-26	1.43e-24	ENSTGUG00000007039	ENSTGUT00000007312	ENSTGUP00000007241	ENSTGUP00000007241.1	MED19	3.77e-27	4.94e-25	ENSMGAG00000009677	ENSMGAT00000010843	ENSMGAP00000010000	ENSMGAP00000010000.2	MED19	9.37e-26	5.61e-24	ENSFALG00000011101	ENSFALT00000011630	ENSFALP00000011583	MED19	ENSFALP00000011583.1	1.08e-23	1.99e-22	ENSMUSG00000027080	ENSMUST00000102645	ENSMUSP00000099705	ENSMUSP00000099705.3	Med19	2.61e-23	1.71e-22	ENSG00000156603	ENST00000337672	ENSP00000337340	ENSP00000337340.3	MED19
ENSAPLG00000002181	ENSAPLT00000002179	Med25																													1.78e-31	2.73e-30	ENSMUSG00000002968	ENSMUST00000207848	ENSMUSP00000146864	ENSMUSP00000146864.1	Med25	7.45e-30	1.4e-28	ENSG00000104973	ENST00000617849	ENSP00000484882	ENSP00000484882.1	MED25
ENSAPLG00000011240	ENSAPLT00000011692	Med26	0	0	ENSGALG00000027132	ENSGALT00000045263	ENSGALP00000042512.2	ENSGALP00000042512		6.87e-133	9.44e-133	ENSTGUG00000000483	ENSTGUT00000000496	ENSTGUP00000000490	ENSTGUP00000000490.1									0	0	ENSFALG00000013876	ENSFALT00000014541	ENSFALP00000014480		ENSFALP00000014480.1	0	0	ENSMUSG00000045248	ENSMUST00000058534	ENSMUSP00000058697	ENSMUSP00000058697.5	Med26
ENSAPLG00000014888	ENSAPLT00000015516	MED30	6.86e-106	4.85e-102	ENSGALG00000030862	ENSGALT00000078115	ENSGALP00000043941.1	ENSGALP00000043941	MED30	3.66e-105	3.6e-101	ENSTGUG00000012326	ENSTGUT00000012832	ENSTGUP00000012691	ENSTGUP00000012691.1	MED30	1.63e-105	7.69e-105	ENSMGAG00000012493	ENSMGAT00000014056	ENSMGAP00000013154	ENSMGAP00000013154.1	MED30	5.1e-105	4.19e-101	ENSFALG00000002314	ENSFALT00000002419	ENSFALP00000002407	MED30	ENSFALP00000002407.1	3.72e-90	5.23e-90	ENSMUSG00000038622	ENSMUST00000037115	ENSMUSP00000042204	ENSMUSP00000042204.7	Med30	8.97e-92	1.64e-88	ENSG00000164758	ENST00000297347	ENSP00000297347	ENSP00000297347.3	MED30
ENSAPLG00000015095	ENSAPLT00000015745	MEGF11															0	0	ENSMGAG00000009776	ENSMGAT00000010973	ENSMGAP00000010127	ENSMGAP00000010127.2	MEGF11	0	0	ENSFALG00000010040	ENSFALT00000010521	ENSFALP00000010479	MEGF11	ENSFALP00000010479.1	0	0	ENSMUSG00000036466	ENSMUST00000068967	ENSMUSP00000065353	ENSMUSP00000065353.4	Megf11	0	0	ENSG00000157890	ENST00000395614	ENSP00000378976	ENSP00000378976.2	MEGF11
ENSAPLG00000001844	ENSAPLT00000001839	Men1																													7.86e-25	1.78e-23	ENSMUSG00000106695	ENSMUST00000202062	ENSMUSP00000143849	ENSMUSP00000143849.1	Men1	2.39e-26	9.96e-26	ENSG00000133895	ENST00000424912	ENSP00000388016	ENSP00000388016.1	MEN1
ENSAPLG00000005374	ENSAPLT00000005589	Mettl2	0	0	ENSGALG00000000396	ENSGALT00000076563	ENSGALP00000055408.1	ENSGALP00000055408		0	0	ENSTGUG00000003112	ENSTGUT00000003242	ENSTGUP00000003210	ENSTGUP00000003210.1		0	0	ENSMGAG00000001245	ENSMGAT00000001317	ENSMGAP00000000672	ENSMGAP00000000672.2									3.64e-160	8.25e-160	ENSMUSG00000020691	ENSMUST00000021030	ENSMUSP00000021030	ENSMUSP00000021030.7	Mettl2	1.63e-165	4.49e-165	ENSG00000087995	ENST00000311506	ENSP00000309610	ENSP00000309610.5	METTL2A
ENSAPLG00000005138	ENSAPLT00000005299	Mettl21e	2.06e-140	4.16e-156	ENSGALG00000016859	ENSGALT00000027236	ENSGALP00000027185.6	ENSGALP00000027185		5.75e-130	5.38e-145	ENSTGUG00000010813	ENSTGUT00000011267	ENSTGUP00000011147	ENSTGUP00000011147.1		4.23e-136	2.25e-151	ENSMGAG00000014876	ENSMGAT00000016728	ENSMGAP00000015767	ENSMGAP00000015767.1		1.75e-133	4.09e-148	ENSFALG00000004227	ENSFALT00000004423	ENSFALP00000004400		ENSFALP00000004400.1	2.78e-110	2.56e-124	ENSMUSG00000046828	ENSMUST00000054801	ENSMUSP00000056481	ENSMUSP00000056481.3	Mettl21e
ENSAPLG00000004169	ENSAPLT00000004268	Mettl23	3.75e-103	2.5e-102	ENSGALG00000001790	ENSGALT00000002759	ENSGALP00000002756.3	ENSGALP00000002756		5.29e-103	5.73e-102	ENSTGUG00000007805	ENSTGUT00000008119	ENSTGUP00000008034	ENSTGUP00000008034.1		3.88e-102	4.14e-101	ENSMGAG00000004094	ENSMGAT00000004572	ENSMGAP00000003863	ENSMGAP00000003863.1		3.54e-106	4.08e-105	ENSFALG00000000876	ENSFALT00000000910	ENSFALP00000000905		ENSFALP00000000905.1	3.01e-81	1.01e-80	ENSMUSG00000090266	ENSMUST00000106370	ENSMUSP00000101978	ENSMUSP00000101978.3	Mettl23	5.15e-83	1.12e-82	ENSG00000181038	ENST00000615984	ENSP00000482599	ENSP00000482599.1	METTL23
ENSAPLG00000007999	ENSAPLT00000008295	METTL25	1.14e-153	2.83e-162	ENSGALG00000042269	ENSGALT00000077055	ENSGALP00000048842.1	ENSGALP00000048842									0	0	ENSMGAG00000011108	ENSMGAT00000012474	ENSMGAP00000011595	ENSMGAP00000011595.2	METTL25								1.93e-103	1.24e-109	ENSMUSG00000036009	ENSMUST00000046638	ENSMUSP00000038665	ENSMUSP00000038665.9	Mettl25	4.19e-116	1.32e-122	ENSG00000127720	ENST00000248306	ENSP00000248306	ENSP00000248306.3	METTL25
ENSAPLG00000003876	ENSAPLT00000003962	METTL26																						7.6e-38	2.69e-36	ENSFALG00000004697	ENSFALT00000004917	ENSFALP00000004893	METTL26	ENSFALP00000004893.1	8.17e-29	6.99e-28	ENSMUSG00000025731	ENSMUST00000026827	ENSMUSP00000026827	ENSMUSP00000026827.8	Mettl26	3.72e-28	2.01e-27	ENSG00000130731	ENST00000614890	ENSP00000482089	ENSP00000482089.1	METTL26
ENSAPLG00000009741	ENSAPLT00000010137	Mettl3	1.35e-68	6.6e-68	ENSGALG00000032996	ENSGALT00000060990	ENSGALP00000056396.1	ENSGALP00000056396																							1.47e-63	8.24e-61	ENSMUSG00000022160	ENSMUST00000022767	ENSMUSP00000022767	ENSMUSP00000022767.9	Mettl3	1.8e-63	4.6e-62	ENSG00000165819	ENST00000298717	ENSP00000298717	ENSP00000298717.3	METTL3
ENSAPLG00000003615	ENSAPLT00000003695	MFF								5.1e-134	7.48e-133	ENSTGUG00000008220	ENSTGUT00000008558	ENSTGUP00000008468	ENSTGUP00000008468.1	MFF	4.22e-143	5.48e-142	ENSMGAG00000005860	ENSMGAT00000006551	ENSMGAP00000005807	ENSMGAP00000005807.1	MFF								4.27e-117	2.01e-116	ENSMUSG00000026150	ENSMUST00000078332	ENSMUSP00000077446	ENSMUSP00000077446.6	Mff	1.77e-122	4.73e-122	ENSG00000168958	ENST00000304593	ENSP00000304898	ENSP00000304898.9	MFF
ENSAPLG00000007789	ENSAPLT00000008074	MFF	4.02e-51	2.7e-50	ENSGALG00000003079	ENSGALT00000065216	ENSGALP00000055798.1	ENSGALP00000055798	MFF
ENSAPLG00000013999	ENSAPLT00000014592	MFSD14B								0	0	ENSTGUG00000000471	ENSTGUT00000000487	ENSTGUP00000000481	ENSTGUP00000000481.1	MFSD14B								0	0	ENSFALG00000012396	ENSFALT00000012994	ENSFALP00000012942	MFSD14B	ENSFALP00000012942.1	0	0	ENSMUSG00000038212	ENSMUST00000054730	ENSMUSP00000062566	ENSMUSP00000062566.8	Mfsd14b	0	0	ENSG00000148110	ENST00000375344	ENSP00000364493	ENSP00000364493.3	MFSD14B
ENSAPLG00000012264	ENSAPLT00000012758	MFSD5	9.48e-59	1.19e-65	ENSGALG00000033927	ENSGALT00000069025	ENSGALP00000053868.1	ENSGALP00000053868	MFSD5	2.24e-24	2.18e-25	ENSTGUG00000015786	ENSTGUT00000016406	ENSTGUP00000016108	ENSTGUP00000016108.1	MFSD5								8.48e-22	7.4e-17	ENSFALG00000004364	ENSFALT00000004568	ENSFALP00000004544	MFSD5	ENSFALP00000004544.1	2.64e-61	4.34e-87	ENSMUSG00000045665	ENSMUST00000051341	ENSMUSP00000061997	ENSMUSP00000061997.4	Mfsd5	9.36e-62	1.07e-81	ENSG00000182544	ENST00000329548	ENSP00000332624	ENSP00000332624.4	MFSD5
ENSAPLG00000008839	ENSAPLT00000009243	MGRN1	0	0	ENSGALG00000037492	ENSGALT00000047629	ENSGALP00000052976.1	ENSGALP00000052976	MGRN1																													0	0	ENSG00000102858	ENST00000399577	ENSP00000382487	ENSP00000382487.4	MGRN1
ENSAPLG00000007993	ENSAPLT00000008358	MICAL3								0	0	ENSTGUG00000012499	ENSTGUT00000013014	ENSTGUP00000012867	ENSTGUP00000012867.1	MICAL3
ENSAPLG00000002311	ENSAPLT00000002312	MID1IP1	8.21e-24	1.51e-22	ENSGALG00000041078	ENSGALT00000049715	ENSGALP00000048109.1	ENSGALP00000048109	MID1IP1															2.56e-24	7.43e-16	ENSFALG00000014532	ENSFALT00000015212	ENSFALP00000015147	MID1IP1	ENSFALP00000015147.1	3.05e-23	1.01e-22	ENSMUSG00000008035	ENSMUST00000156321	ENSMUSP00000120996	ENSMUSP00000120996.1	Mid1ip1	1.42e-22	2.83e-22	ENSG00000165175	ENST00000614558	ENSP00000483547	ENSP00000483547.1	MID1IP1
ENSAPLG00000006490	ENSAPLT00000006716	MIDN	1.07e-10	3.49e-09	ENSGALG00000033150	ENSGALT00000050699	ENSGALP00000046563.1	ENSGALP00000046563	MIDN	6.26e-10	9.32e-08	ENSTGUG00000000893	ENSTGUT00000000926	ENSTGUP00000000915	ENSTGUP00000000915.1	MIDN								6.85e-10	1.14e-07	ENSFALG00000013998	ENSFALT00000014673	ENSFALP00000014610	MIDN	ENSFALP00000014610.1	1.56e-07	1.22e-05	ENSMUSG00000035621	ENSMUST00000099492	ENSMUSP00000097091	ENSMUSP00000097091.3	Midn	7.4e-08	1.89e-05	ENSG00000167470	ENST00000300952	ENSP00000300952	ENSP00000300952.2	MIDN
ENSAPLG00000006634	ENSAPLT00000006894	MIER3	0	0	ENSGALG00000014721	ENSGALT00000023743	ENSGALP00000023697.5	ENSGALP00000023697									0	0	ENSMGAG00000016434	ENSMGAT00000018577	ENSMGAP00000019209	ENSMGAP00000019209.1	MIER3								0	0	ENSMUSG00000032727	ENSMUST00000109272	ENSMUSP00000104895	ENSMUSP00000104895.2	Mier3	0	0	ENSG00000155545	ENST00000381226	ENSP00000370624	ENSP00000370624.3	MIER3
ENSAPLG00000009000	ENSAPLT00000009353	Milr1								5.37e-90	1.61e-80	ENSTGUG00000004683	ENSTGUT00000004863	ENSTGUP00000004814	ENSTGUP00000004814.1		7.73e-100	1.38e-96	ENSMGAG00000007724	ENSMGAT00000008652	ENSMGAP00000007869	ENSMGAP00000007869.2									3.42e-11	2.52e-09	ENSMUSG00000040528	ENSMUST00000106794	ENSMUSP00000102406	ENSMUSP00000102406.2	Milr1
ENSAPLG00000004923	ENSAPLT00000005087	MIM1	0	0	ENSGALG00000006323	ENSGALT00000086543	ENSGALP00000059770.1	ENSGALP00000059770	MIM1	0	5.02e-180	ENSTGUG00000001227	ENSTGUT00000001280	ENSTGUP00000001268	ENSTGUP00000001268.1	LECT2								0	0	ENSFALG00000008019	ENSFALT00000008397	ENSFALP00000008359		ENSFALP00000008359.1	1.68e-48	1.32e-48	ENSMUSG00000021539	ENSMUST00000062806	ENSMUSP00000060495	ENSMUSP00000060495.4	Lect2	6.25e-48	3.57e-40	ENSG00000145826	ENST00000274507	ENSP00000274507	ENSP00000274507.1	LECT2
ENSAPLG00000006169	ENSAPLT00000006385	Misp								3.51e-111	1.37e-110	ENSTGUG00000000640	ENSTGUT00000000660	ENSTGUP00000000649	ENSTGUP00000000649.1																2.48e-22	9.88e-18	ENSMUSG00000035852	ENSMUST00000046833	ENSMUSP00000048893	ENSMUSP00000048893.4	Misp	1.12e-27	1.54e-34	ENSG00000099812	ENST00000215582	ENSP00000215582	ENSP00000215582.4	MISP
ENSAPLG00000011835	ENSAPLT00000012308	Mki67								1.08e-40	1.57e-47	ENSTGUG00000011586	ENSTGUT00000012070	ENSTGUP00000011939	ENSTGUP00000011939.1		4.82e-40	2.2e-45	ENSMGAG00000011818	ENSMGAT00000013288	ENSMGAP00000012398	ENSMGAP00000012398.2									6.22e-22	5.25e-20	ENSMUSG00000031004	ENSMUST00000033310	ENSMUSP00000033310	ENSMUSP00000033310.7	Mki67	5.13e-23	2.23e-21	ENSG00000148773	ENST00000368654	ENSP00000357643	ENSP00000357643.3	MKI67
ENSAPLG00000016256	ENSAPLT00000016961	Mkrn1								0	0	ENSTGUG00000011669	ENSTGUT00000012160	ENSTGUP00000012028	ENSTGUP00000012028.1		0	0	ENSMGAG00000013208	ENSMGAT00000014865	ENSMGAP00000013945	ENSMGAP00000013945.2		0	0	ENSFALG00000003717	ENSFALT00000003892	ENSFALP00000003876		ENSFALP00000003876.1	0	0	ENSMUSG00000029922	ENSMUST00000031985	ENSMUSP00000031985	ENSMUSP00000031985.6	Mkrn1	0	0	ENSG00000133606	ENST00000255977	ENSP00000255977	ENSP00000255977.2	MKRN1
ENSAPLG00000002671	ENSAPLT00000002698	Mlycd	0	0	ENSGALG00000005494	ENSGALT00000008821	ENSGALP00000008807.5	ENSGALP00000008807		0	0	ENSTGUG00000004352	ENSTGUT00000004524	ENSTGUP00000004476	ENSTGUP00000004476.1		1.98e-133	7.71e-140	ENSMGAG00000006996	ENSMGAT00000007835	ENSMGAP00000007070	ENSMGAP00000007070.1		0	0	ENSFALG00000006725	ENSFALT00000007044	ENSFALP00000007013		ENSFALP00000007013.1	0	0	ENSMUSG00000074064	ENSMUST00000098367	ENSMUSP00000095970	ENSMUSP00000095970.4	Mlycd	0	0	ENSG00000103150	ENST00000262430	ENSP00000262430	ENSP00000262430.4	MLYCD
ENSAPLG00000008796	ENSAPLT00000009140	MN1	0	0	ENSGALG00000026119	ENSGALT00000043791	ENSGALP00000040989.2	ENSGALP00000040989	MN1	0	1.25e-169	ENSTGUG00000007793	ENSTGUT00000008103	ENSTGUP00000008018	ENSTGUP00000008018.1	MN1								0	0	ENSFALG00000008424	ENSFALT00000008821	ENSFALP00000008783	MN1	ENSFALP00000008783.1	1.24e-114	7.06e-111	ENSMUSG00000070576	ENSMUST00000094463	ENSMUSP00000092034	ENSMUSP00000092034.4	Mn1	5.95e-116	7.54e-113	ENSG00000169184	ENST00000302326	ENSP00000304956	ENSP00000304956.4	MN1
ENSAPLG00000005411	ENSAPLT00000005632	Mob4	3.31e-149	3.7e-149	ENSGALG00000008128	ENSGALT00000013192	ENSGALP00000013177.3	ENSGALP00000013177		6.69e-149	1.41e-148	ENSTGUG00000010520	ENSTGUT00000010974	ENSTGUP00000010861	ENSTGUP00000010861.1		3.01e-147	5.42e-147	ENSMGAG00000007119	ENSMGAT00000007996	ENSMGAP00000007227	ENSMGAP00000007227.1		1.95e-136	3.32e-136	ENSFALG00000004266	ENSFALT00000004468	ENSFALP00000004445		ENSFALP00000004445.1	2.28e-148	1.43e-148	ENSMUSG00000025979	ENSMUST00000162364	ENSMUSP00000125415	ENSMUSP00000125415.1	Mob4	3.26e-148	1.43e-148	ENSG00000115540	ENST00000323303	ENSP00000315702	ENSP00000315702.4	MOB4
ENSAPLG00000007500	ENSAPLT00000007775	MOCS3	0	0	ENSGALG00000007986	ENSGALT00000012964	ENSGALP00000012949.1	ENSGALP00000012949	MOCS3															0	2.96e-178	ENSFALG00000013036	ENSFALT00000013663	ENSFALP00000013607	MOCS3	ENSFALP00000013607.1	8.31e-142	4.16e-121	ENSMUSG00000074576	ENSMUST00000099071	ENSMUSP00000096670	ENSMUSP00000096670.3	Mocs3	3.15e-143	4.22e-138	ENSG00000124217	ENST00000244051	ENSP00000244051	ENSP00000244051.1	MOCS3
ENSAPLG00000004728	ENSAPLT00000004933	Morf4l1								0	0	ENSTGUG00000009742	ENSTGUT00000010188	ENSTGUP00000010081	ENSTGUP00000010081.1									0	0	ENSFALG00000005122	ENSFALT00000005372	ENSFALP00000005346		ENSFALP00000005346.1	0	0	ENSMUSG00000062270	ENSMUST00000085248	ENSMUSP00000082346	ENSMUSP00000082346.5	Morf4l1	0	0	ENSG00000185787	ENST00000331268	ENSP00000331310	ENSP00000331310.5	MORF4L1
ENSAPLG00000011799	ENSAPLT00000012272	MPI																																				1.54e-67	5.63e-67	ENSG00000178802	ENST00000566377	ENSP00000455405	ENSP00000455405.1	MPI
ENSAPLG00000010848	ENSAPLT00000011324	Mpo	0	0	ENSGALG00000043254	ENSGALT00000073811	ENSGALP00000048805.1	ENSGALP00000048805		0	0	ENSTGUG00000003249	ENSTGUT00000003410	ENSTGUP00000003376	ENSTGUP00000003376.1									0	0	ENSFALG00000013736	ENSFALT00000014401	ENSFALP00000014342		ENSFALP00000014342.1	0	0	ENSMUSG00000009350	ENSMUST00000121303	ENSMUSP00000112837	ENSMUSP00000112837.1	Mpo	0	0	ENSG00000121053	ENST00000225371	ENSP00000225371	ENSP00000225371.5	EPX
ENSAPLG00000003272	ENSAPLT00000003376	MPRIP	0	0	ENSGALG00000004798	ENSGALT00000069756	ENSGALP00000052231.1	ENSGALP00000052231	MPRIP	0	0	ENSTGUG00000007423	ENSTGUT00000007746	ENSTGUP00000007667	ENSTGUP00000007667.1	MPRIP	0	0	ENSMGAG00000004302	ENSMGAT00000004846	ENSMGAP00000004133	ENSMGAP00000004133.2		0	0	ENSFALG00000013790	ENSFALT00000014448	ENSFALP00000014388		ENSFALP00000014388.1	0	0	ENSMUSG00000005417	ENSMUST00000066330	ENSMUSP00000071081	ENSMUSP00000071081.8	Mprip	0	0	ENSG00000133030	ENST00000313485	ENSP00000317786	ENSP00000317786.6	MPRIP
ENSAPLG00000001080	ENSAPLT00000001066	Mptx1	2.41e-125	9.36e-116	ENSGALG00000022137	ENSGALT00000035680	ENSGALP00000034910.2	ENSGALP00000034910		5.03e-125	4.6e-124	ENSTGUG00000016438	ENSTGUT00000017081	ENSTGUP00000016735	ENSTGUP00000016735.1		7.04e-85	6.28e-84	ENSMGAG00000009246	ENSMGAT00000010362	ENSMGAP00000009535	ENSMGAP00000009535.1		1.1e-128	9.46e-128	ENSFALG00000015233	ENSFALT00000015913	ENSFALP00000015848		ENSFALP00000015848.1	2.02e-68	3.09e-57	ENSMUSG00000026531	ENSMUST00000027816	ENSMUSP00000027816	ENSMUSP00000027816.4	Mptx1	1.34e-70	2.83e-70	ENSG00000132693	ENST00000255030	ENSP00000255030	ENSP00000255030.5	CRP
ENSAPLG00000006526	ENSAPLT00000006757	MRPL10	5.13e-45	8.14e-44	ENSGALG00000014387	ENSGALT00000023247	ENSGALP00000023202.5	ENSGALP00000023202	MRPL10															8.43e-33	3.88e-19	ENSFALG00000002738	ENSFALT00000002868	ENSFALP00000002856		ENSFALP00000002856.1	5.46e-29	6.77e-27	ENSMUSG00000001445	ENSMUST00000001485	ENSMUSP00000001485	ENSMUSP00000001485.3	Mrpl10	6.56e-27	4.78e-26	ENSG00000159111	ENST00000414011	ENSP00000395870	ENSP00000395870.1	MRPL10
ENSAPLG00000004338	ENSAPLT00000004451	MRPL2	3.49e-42	5.95e-41	ENSGALG00000008597	ENSGALT00000013999	ENSGALP00000013983.4	ENSGALP00000013983	MRPL2	2.33e-40	4.21e-39	ENSTGUG00000004831	ENSTGUT00000005020	ENSTGUP00000004971	ENSTGUP00000004971.1	MRPL2	3.13e-44	3.24e-43	ENSMGAG00000003797	ENSMGAT00000004243	ENSMGAP00000003539	ENSMGAP00000003539.1	MRPL2	1.39e-40	2.07e-39	ENSFALG00000000843	ENSFALT00000000875	ENSFALP00000000870	MRPL2	ENSFALP00000000870.1	3.14e-35	8.08e-33	ENSMUSG00000002767	ENSMUST00000002844	ENSMUSP00000002844	ENSMUSP00000002844.7	Mrpl2	1.49e-35	6.59e-35	ENSG00000112651	ENST00000230413	ENSP00000230413	ENSP00000230413.5	MRPL2
ENSAPLG00000003685	ENSAPLT00000003777	MRPL21	3.24e-116	2.35e-111	ENSGALG00000004362	ENSGALT00000006955	ENSGALP00000006944.5	ENSGALP00000006944	MRPL21	4.58e-109	3.67e-108	ENSTGUG00000006693	ENSTGUT00000006953	ENSTGUP00000006884	ENSTGUP00000006884.1		2.26e-105	1.69e-104	ENSMGAG00000002814	ENSMGAT00000003119	ENSMGAP00000002441	ENSMGAP00000002441.2	MRPL21	1.92e-112	9.39e-112	ENSFALG00000011677	ENSFALT00000012247	ENSFALP00000012197		ENSFALP00000012197.1	1.72e-80	1.56e-74	ENSMUSG00000024829	ENSMUST00000025743	ENSMUSP00000025743	ENSMUSP00000025743.6	Mrpl21	3.16e-83	5.09e-80	ENSG00000197345	ENST00000362034	ENSP00000354580	ENSP00000354580.2	MRPL21
ENSAPLG00000012955	ENSAPLT00000013478	MRPL23	6.29e-65	2.53e-64	ENSGALG00000006561	ENSGALT00000010592	ENSGALP00000010578.3	ENSGALP00000010578		1.84e-64	1.33e-63	ENSTGUG00000009338	ENSTGUT00000009728	ENSTGUP00000009625	ENSTGUP00000009625.1	MRPL23	6.9e-64	4.76e-63	ENSMGAG00000007978	ENSMGAT00000008931	ENSMGAP00000008142	ENSMGAP00000008142.1		1.71e-64	1.21e-63	ENSFALG00000011598	ENSFALT00000012160	ENSFALP00000012111		ENSFALP00000012111.1	2.73e-38	4.21e-35	ENSMUSG00000037772	ENSMUST00000210803	ENSMUSP00000147311	ENSMUSP00000147311.1	Mrpl23	2.19e-46	3.42e-46	ENSG00000214026	ENST00000381519	ENSP00000370930	ENSP00000370930.1	MRPL23
ENSAPLG00000011492	ENSAPLT00000011956	MRPL24	1.71e-21	4.06e-20	ENSGALG00000030994	ENSGALT00000067413	ENSGALP00000047390.1	ENSGALP00000047390	MRPL24	3.66e-22	6.68e-21	ENSTGUG00000014420	ENSTGUT00000015001	ENSTGUP00000014794	ENSTGUP00000014794.1		1.89e-22	7.71e-21	ENSMGAG00000014162	ENSMGAT00000015923	ENSMGAP00000014979	ENSMGAP00000014979.2	MRPL24	7.86e-14	2.88e-12	ENSFALG00000003167	ENSFALT00000003318	ENSFALP00000003305	MRPL24	ENSFALP00000003305.1	5.35e-17	1.05e-15	ENSMUSG00000019710	ENSMUST00000121048	ENSMUSP00000113959	ENSMUSP00000113959.1	Mrpl24	1.43e-16	1.31e-15	ENSG00000143314	ENST00000368211	ENSP00000357194	ENSP00000357194.4	MRPL24
ENSAPLG00000002918	ENSAPLT00000002948	MRPL34																						7.42e-17	4.06e-17	ENSFALG00000014997	ENSFALT00000015677	ENSFALP00000015612	MRPL34	ENSFALP00000015612.1								1.84e-12	1.02e-12	ENSG00000130312	ENST00000595444	ENSP00000472266	ENSP00000472266.1	MRPL34
ENSAPLG00000015690	ENSAPLT00000016352	MRPL38	1.91e-163	1.16e-162	ENSGALG00000002194	ENSGALT00000003433	ENSGALP00000003428.2	ENSGALP00000003428	MRPL38	5.83e-154	3.3e-153	ENSTGUG00000008223	ENSTGUT00000008573	ENSTGUP00000008483	ENSTGUP00000008483.1	MRPL38	4.93e-164	5.29e-163	ENSMGAG00000004583	ENSMGAT00000005129	ENSMGAP00000004412	ENSMGAP00000004412.2	MRPL38	8.06e-153	8.71e-152	ENSFALG00000001005	ENSFALT00000001057	ENSFALP00000001052	MRPL38	ENSFALP00000001052.1	2.17e-116	1.08e-115	ENSMUSG00000020775	ENSMUST00000106439	ENSMUSP00000102047	ENSMUSP00000102047.1	Mrpl38	2.19e-106	1.5e-100	ENSG00000204316	ENST00000309352	ENSP00000308275	ENSP00000308275.3	MRPL38
ENSAPLG00000001049	ENSAPLT00000001032	MRPL43	1.05e-36	1.17e-35	ENSGALG00000034352	ENSGALT00000062161	ENSGALP00000055867.1	ENSGALP00000055867	MRPL43	6.26e-37	1.46e-35	ENSTGUG00000010071	ENSTGUT00000010500	ENSTGUP00000010390	ENSTGUP00000010390.1	MRPL43								4.83e-36	1.04e-34	ENSFALG00000008683	ENSFALT00000009094	ENSFALP00000009055	MRPL43	ENSFALP00000009055.1	4.74e-26	3.92e-25	ENSMUSG00000025208	ENSMUST00000097715	ENSMUSP00000095322	ENSMUSP00000095322.2	Mrpl43	1.66e-26	6.38e-26	ENSG00000055950	ENST00000318364	ENSP00000315948	ENSP00000315948.8	MRPL43
ENSAPLG00000001896	ENSAPLT00000001892	Mrpl49																													9.12e-11	9.59e-10	ENSMUSG00000007338	ENSMUST00000007482	ENSMUSP00000007482	ENSMUSP00000007482.6	Mrpl49	1.55e-11	8.76e-11	ENSG00000149792	ENST00000533943	ENSP00000434052	ENSP00000434052.1	MRPL49
ENSAPLG00000001292	ENSAPLT00000001279	MRPL51	3.75e-23	5.92e-22	ENSGALG00000014435	ENSGALT00000023314	ENSGALP00000023269.1	ENSGALP00000023269	MRPL51	2.19e-23	1.66e-21	ENSTGUG00000013340	ENSTGUT00000013890	ENSTGUP00000013732	ENSTGUP00000013732.1	MRPL51	2.63e-23	4.54e-22	ENSMGAG00000014092	ENSMGAT00000015850	ENSMGAP00000014908	ENSMGAP00000014908.2	MRPL51	4.93e-24	2.51e-22	ENSFALG00000004836	ENSFALT00000005062	ENSFALP00000005037	MRPL51	ENSFALP00000005037.1	2.27e-16	1.8e-15	ENSMUSG00000030335	ENSMUST00000032485	ENSMUSP00000032485	ENSMUSP00000032485.5	Mrpl51	7.99e-17	2.63e-16	ENSG00000111639	ENST00000543959	ENSP00000477598	ENSP00000477598.1	MRPL51
ENSAPLG00000006944	ENSAPLT00000007196	MRPL53	2.57e-37	5.13e-45	ENSGALG00000037867	ENSGALT00000070957	ENSGALP00000053362.1	ENSGALP00000053362		2.75e-32	1.85e-31	ENSTGUG00000013874	ENSTGUT00000014442	ENSTGUP00000014273	ENSTGUP00000014273.1									1.7e-33	1.13e-38	ENSFALG00000008629	ENSFALT00000009037	ENSFALP00000008998	MRPL53	ENSFALP00000008998.1	1.59e-22	1.13e-22	ENSMUSG00000030037	ENSMUST00000113938	ENSMUSP00000109571	ENSMUSP00000109571.3	Mrpl53	6.16e-22	3.16e-22	ENSG00000204822	ENST00000258105	ENSP00000258105	ENSP00000258105.7	MRPL53
ENSAPLG00000011494	ENSAPLT00000011957	MRPL57	1.22e-60	5.87e-60	ENSGALG00000039783	ENSGALT00000088625	ENSGALP00000060078.1	ENSGALP00000060078	MRPL57	1.38e-62	1.24e-61	ENSTGUG00000011395	ENSTGUT00000011872	ENSTGUP00000011743	ENSTGUP00000011743.1	MRPL57	7.74e-59	6.47e-58	ENSMGAG00000015610	ENSMGAT00000017523	ENSMGAP00000016549	ENSMGAP00000016549.1	MRPL57	5.2e-61	4.39e-60	ENSFALG00000014840	ENSFALT00000015520	ENSFALP00000015455	MRPL57	ENSFALP00000015455.1	2.2e-47	5.88e-47	ENSMUSG00000021967	ENSMUST00000022538	ENSMUSP00000022538	ENSMUSP00000022538.3	Mrpl57	3.4e-44	6.35e-44	ENSG00000173141	ENST00000309594	ENSP00000310726	ENSP00000310726.4	MRPL57
ENSAPLG00000011925	ENSAPLT00000012401	Mrps12																													2.43e-63	7.07e-63	ENSMUSG00000045948	ENSMUST00000056078	ENSMUSP00000062066	ENSMUSP00000062066.8	Mrps12
ENSAPLG00000010523	ENSAPLT00000010959	MRPS17	2.5e-96	7.23e-96	ENSGALG00000002379	ENSGALT00000087680	ENSGALP00000063995.1	ENSGALP00000063995		6.85e-98	3.72e-97	ENSTGUG00000005052	ENSTGUT00000005248	ENSTGUP00000005196	ENSTGUP00000005196.1	MRPS17	7.33e-98	3.72e-97	ENSMGAG00000004317	ENSMGAT00000004822	ENSMGAP00000004110	ENSMGAP00000004110.1		3.56e-93	1.97e-92	ENSFALG00000006796	ENSFALT00000007121	ENSFALP00000007090		ENSFALP00000007090.1	6.84e-62	3.7e-59	ENSMUSG00000034211	ENSMUST00000119985	ENSMUSP00000112762	ENSMUSP00000112762.1	Mrps17	7.19e-68	7.67e-68	ENSG00000239789	ENST00000443449	ENSP00000401349	ENSP00000401349.1	MRPS17
ENSAPLG00000010414	ENSAPLT00000010844	Mrps24																													9.49e-66	2e-54	ENSMUSG00000020477	ENSMUST00000154330	ENSMUSP00000119535	ENSMUSP00000119535.1	Mrps24	9.76e-64	2.64e-64	ENSG00000062582	ENST00000317534	ENSP00000318158	ENSP00000318158.5	MRPS24
ENSAPLG00000004115	ENSAPLT00000004206	MRPS26	1.57e-28	3.17e-25	ENSGALG00000014118	ENSGALT00000088130	ENSGALP00000062250.1	ENSGALP00000062250	MRPS26	1.28e-24	3.16e-17	ENSTGUG00000010977	ENSTGUT00000011435	ENSTGUP00000011312	ENSTGUP00000011312.1	MRPS26	5.56e-31	5.3e-22	ENSMGAG00000013227	ENSMGAT00000014889	ENSMGAP00000013969	ENSMGAP00000013969.2	MRPS26	2.62e-25	8.85e-17	ENSFALG00000000213	ENSFALT00000000221	ENSFALP00000000218	MRPS26	ENSFALP00000000218.1	8.37e-17	1.03e-09	ENSMUSG00000037740	ENSMUST00000145614	ENSMUSP00000123324	ENSMUSP00000123324.1	Mrps26	2.32e-13	6.45e-14	ENSG00000125901	ENST00000380325	ENSP00000369682	ENSP00000369682.3	MRPS26
ENSAPLG00000014188	ENSAPLT00000014774	MRPS34																																				1.3e-37	6.82e-37	ENSG00000074071	ENST00000177742	ENSP00000177742	ENSP00000177742.3	MRPS34
ENSAPLG00000002557	ENSAPLT00000002588	MRPS5								0	0	ENSTGUG00000002166	ENSTGUT00000002266	ENSTGUP00000002246	ENSTGUP00000002246.1	MRPS5															1.93e-158	1.23e-162	ENSMUSG00000027374	ENSMUST00000028852	ENSMUSP00000028852	ENSMUSP00000028852.6	Mrps5	2.02e-160	0	ENSG00000144029	ENST00000272418	ENSP00000272418	ENSP00000272418.2	MRPS5
ENSAPLG00000013861	ENSAPLT00000014442	MRTO4	3.26e-110	1.74e-109	ENSGALG00000032571	ENSGALT00000086358	ENSGALP00000063209.1	ENSGALP00000063209		1.67e-105	1.58e-104	ENSTGUG00000016935	ENSTGUT00000017616	ENSTGUP00000017233	ENSTGUP00000017233.1	MRTO4	2.9e-108	3.35e-107	ENSMGAG00000005361	ENSMGAT00000006009	ENSMGAP00000005276	ENSMGAP00000005276.2	MRTO4	5.64e-105	6.55e-104	ENSFALG00000010619	ENSFALT00000011123	ENSFALP00000011078	MRTO4	ENSFALP00000011078.1	1.1e-96	3.32e-96	ENSMUSG00000028741	ENSMUST00000102503	ENSMUSP00000099561	ENSMUSP00000099561.3	Mrto4	1.15e-97	2.95e-97	ENSG00000053372	ENST00000330263	ENSP00000364320	ENSP00000364320.3	MRTO4
ENSAPLG00000004773	ENSAPLT00000004906	Mtcp1	2.38e-25	1.17e-24	ENSGALG00000038681	ENSGALT00000057852	ENSGALP00000052347.1	ENSGALP00000052347		9.22e-26	1.83e-35	ENSTGUG00000006936	ENSTGUT00000007201	ENSTGUP00000007131	ENSTGUP00000007131.1									1.3e-25	1.12e-24	ENSFALG00000011680	ENSFALT00000012240	ENSFALP00000012190		ENSFALP00000012190.1	6.43e-12	1.21e-25	ENSMUSG00000031200	ENSMUST00000114081	ENSMUSP00000109715	ENSMUSP00000109715.1	Mtcp1	9.28e-12	4.79e-26	ENSG00000214827	ENST00000362018	ENSP00000355058	ENSP00000355058.2	MTCP1
ENSAPLG00000002927	ENSAPLT00000002964	MTFR1	1.66e-122	4.12e-137	ENSGALG00000038385	ENSGALT00000048631	ENSGALP00000044154.1	ENSGALP00000044154	MTFR1	1.69e-105	5.67e-123	ENSTGUG00000011257	ENSTGUT00000011733	ENSTGUP00000011607	ENSTGUP00000011607.1	MTFR1	3.69e-118	4.66e-109	ENSMGAG00000011183	ENSMGAT00000012555	ENSMGAP00000011675	ENSMGAP00000011675.2	MTFR1	9.07e-104	8.96e-124	ENSFALG00000005475	ENSFALT00000005733	ENSFALP00000005706	MTFR1	ENSFALP00000005706.1	4.92e-63	2.6e-73	ENSMUSG00000027601	ENSMUST00000130645	ENSMUSP00000119724	ENSMUSP00000119724.1	Mtfr1	4.24e-78	7.15e-92	ENSG00000066855	ENST00000262146	ENSP00000262146	ENSP00000262146.4	MTFR1
ENSAPLG00000014353	ENSAPLT00000014962	Mtg1	1.71e-165	3.18e-152	ENSGALG00000003549	ENSGALT00000005615	ENSGALP00000005605.5	ENSGALP00000005605		1.08e-129	1.04e-128	ENSTGUG00000004841	ENSTGUT00000005034	ENSTGUP00000004984	ENSTGUP00000004984.1		1.75e-166	1.45e-165	ENSMGAG00000001826	ENSMGAT00000001993	ENSMGAP00000001339	ENSMGAP00000001339.2		3.94e-156	3.38e-155	ENSFALG00000013031	ENSFALT00000013667	ENSFALP00000013611		ENSFALP00000013611.1	2.77e-116	8.48e-116	ENSMUSG00000039018	ENSMUST00000036977	ENSMUSP00000036491	ENSMUSP00000036491.8	Mtg1	1.24e-121	2.39e-121	ENSG00000148824	ENST00000477902	ENSP00000475596	ENSP00000475596.1	MTG1
ENSAPLG00000010727	ENSAPLT00000011162	Mthfs	1.4e-118	5.21e-118	ENSGALG00000006516	ENSGALT00000090329	ENSGALP00000062641.1	ENSGALP00000062641		1.39e-112	1.03e-111	ENSTGUG00000008091	ENSTGUT00000008419	ENSTGUP00000008332	ENSTGUP00000008332.1		7.78e-115	5.32e-114	ENSMGAG00000008358	ENSMGAT00000009354	ENSMGAP00000008555	ENSMGAP00000008555.1		1.48e-115	1.24e-114	ENSFALG00000005770	ENSFALT00000006037	ENSFALP00000006010		ENSFALP00000006010.1	2.08e-86	3.95e-83	ENSMUSG00000066442	ENSMUST00000085256	ENSMUSP00000082354	ENSMUSP00000082354.6	Mthfs	1.35e-87	4.15e-77	ENSG00000136371	ENST00000258874	ENSP00000258874	ENSP00000258874.3	MTHFS
ENSAPLG00000007146	ENSAPLT00000007406	MTSS1																																				8e-140	4.78e-132	ENSG00000170873	ENST00000431961	ENSP00000393606	ENSP00000393606.2	MTSS1
ENSAPLG00000015070	ENSAPLT00000015743	MTSS1	0	0	ENSGALG00000041969	ENSGALT00000072509	ENSGALP00000044446.1	ENSGALP00000044446	MTSS1								0	0	ENSMGAG00000012682	ENSMGAT00000020160	ENSMGAP00000019385	ENSMGAP00000019385.1	MTSS1	0	0	ENSFALG00000002532	ENSFALT00000002647	ENSFALP00000002635	MTSS1	ENSFALP00000002635.1	0	0	ENSMUSG00000022353	ENSMUST00000080371	ENSMUSP00000079239	ENSMUSP00000079239.6	Mtss1	0	0	ENSG00000170873	ENST00000518547	ENSP00000429064	ENSP00000429064.1	MTSS1
ENSAPLG00000009766	ENSAPLT00000010199	MTUS1	0	0	ENSGALG00000013615	ENSGALT00000022147	ENSGALP00000022108.4	ENSGALP00000022108		0	0	ENSTGUG00000007145	ENSTGUT00000007449	ENSTGUP00000007374	ENSTGUP00000007374.1	MTUS1															2.64e-177	0	ENSMUSG00000045636	ENSMUST00000093534	ENSMUSP00000091252	ENSMUSP00000091252.4	Mtus1	1.14e-179	0	ENSG00000129422	ENST00000262102	ENSP00000262102	ENSP00000262102.6	MTUS1
ENSAPLG00000007577	ENSAPLT00000007853	MUL1	1.71e-72	7.96e-79	ENSGALG00000042761	ENSGALT00000079133	ENSGALP00000053640.2	ENSGALP00000053640	MUL1	8.61e-69	5.2e-75	ENSTGUG00000017106	ENSTGUT00000017778	ENSTGUP00000017388	ENSTGUP00000017388.1	MUL1	3.64e-76	2.24e-79	ENSMGAG00000005830	ENSMGAT00000006519	ENSMGAP00000005776	ENSMGAP00000005776.1	MUL1	5.02e-64	1.47e-72	ENSFALG00000010538	ENSFALT00000011041	ENSFALP00000010996	MUL1	ENSFALP00000010996.1	2.65e-64	2.61e-72	ENSMUSG00000041241	ENSMUST00000044058	ENSMUSP00000039604	ENSMUSP00000039604.4	Mul1	5.14e-68	2.24e-72	ENSG00000090432	ENST00000264198	ENSP00000264198	ENSP00000264198.3	MUL1
ENSAPLG00000006287	ENSAPLT00000006521	Mum1								1.03e-142	4.5e-140	ENSTGUG00000000876	ENSTGUT00000000907	ENSTGUP00000000896	ENSTGUP00000000896.1																1.33e-132	1.1e-134	ENSMUSG00000020156	ENSMUST00000020365	ENSMUSP00000020365	ENSMUSP00000020365.8	Mum1	1.01e-122	2.33e-127	ENSG00000160953	ENST00000591806	ENSP00000467083	ENSP00000467083.1	MUM1
ENSAPLG00000002251	ENSAPLT00000002322	Mup20	2.32e-77	1.89e-76	ENSGALG00000043064	ENSGALT00000069086	ENSGALP00000044621.1	ENSGALP00000044621		8.07e-08	1.23e-07	ENSTGUG00000002417	ENSTGUT00000002507	ENSTGUP00000002483	ENSTGUP00000002483.1		2.48e-74	9.93e-74	ENSMGAG00000000761	ENSMGAT00000000774	ENSMGAP00000000142	ENSMGAP00000000142.2		1.64e-54	6.37e-55	ENSFALG00000004957	ENSFALT00000005178	ENSFALP00000005153		ENSFALP00000005153.1	1.14e-14	1.46e-14	ENSMUSG00000078672	ENSMUST00000074018	ENSMUSP00000073667	ENSMUSP00000073667.3	Mup20
ENSAPLG00000004095	ENSAPLT00000004188	Mustn1	7.96e-36	2.58e-33	ENSGALG00000001709	ENSGALT00000036295	ENSGALP00000035516.2	ENSGALP00000035516		1.84e-38	6.23e-38	ENSTGUG00000005545	ENSTGUT00000005756	ENSTGUP00000005698	ENSTGUP00000005698.1		1.13e-35	8.13e-34	ENSMGAG00000000956	ENSMGAT00000000979	ENSMGAP00000000343	ENSMGAP00000000343.1		4.59e-38	1.77e-37	ENSFALG00000003530	ENSFALT00000003695	ENSFALP00000003681		ENSFALP00000003681.1	5.54e-30	6.36e-37	ENSMUSG00000042485	ENSMUST00000040715	ENSMUSP00000048427	ENSMUSP00000048427.6	Mustn1	1.45e-31	1.73e-39	ENSG00000272573	ENST00000486659	ENSP00000419877	ENSP00000419877.1	MUSTN1
ENSAPLG00000015976	ENSAPLT00000016707	Mx2	0	0	ENSGALG00000016142	ENSGALT00000025999	ENSGALP00000025952.3	ENSGALP00000025952		0	0	ENSTGUG00000005326	ENSTGUT00000005547	ENSTGUP00000005493	ENSTGUP00000005493.1		0	0	ENSMGAG00000014565	ENSMGAT00000016381	ENSMGAP00000015425	ENSMGAP00000015425.2		0	0	ENSFALG00000002094	ENSFALT00000002199	ENSFALP00000002187		ENSFALP00000002187.1	0	0	ENSMUSG00000023341	ENSMUST00000024112	ENSMUSP00000024112	ENSMUSP00000024112.7	Mx2	0	0	ENSG00000183486	ENST00000330714	ENSP00000333657	ENSP00000333657.3	MX2
ENSAPLG00000009940	ENSAPLT00000010345	Mycbp	1.06e-42	6.49e-42	ENSGALG00000024295	ENSGALT00000077823	ENSGALP00000055687.1	ENSGALP00000055687		4.72e-20	2.01e-19	ENSTGUG00000001448	ENSTGUT00000001505	ENSTGUP00000001492	ENSTGUP00000001492.1		3.37e-20	1.34e-19	ENSMGAG00000002820	ENSMGAT00000003117	ENSMGAP00000002439	ENSMGAP00000002439.2		6.68e-17	5.67e-10	ENSFALG00000001043	ENSFALT00000001089	ENSFALP00000001084		ENSFALP00000001084.1	1.64e-37	5.12e-37	ENSMUSG00000028647	ENSMUST00000030400	ENSMUSP00000030400	ENSMUSP00000030400.7	Mycbp	2.68e-39	6.25e-39	ENSG00000274944	ENST00000621281	ENSP00000479064	ENSP00000479064.1	AL139260.3
ENSAPLG00000011731	ENSAPLT00000012204	MYCL	1.36e-55	8.51e-69	ENSGALG00000024047	ENSGALT00000040572	ENSGALP00000039774.3	ENSGALP00000039774	MYCL	2.43e-56	5.26e-56	ENSTGUG00000001240	ENSTGUT00000001290	ENSTGUP00000001278	ENSTGUP00000001278.1	MYCL	2.16e-54	3.87e-72	ENSMGAG00000005587	ENSMGAT00000006241	ENSMGAP00000005506	ENSMGAP00000005506.2	MYCL	2.81e-54	1.68e-51	ENSFALG00000000526	ENSFALT00000000543	ENSFALP00000000539	MYCL	ENSFALP00000000539.1	2.09e-23	9.36e-42	ENSMUSG00000028654	ENSMUST00000030407	ENSMUSP00000030407	ENSMUSP00000030407.7	Mycl	2.53e-40	2.73e-44	ENSG00000116990	ENST00000372816	ENSP00000361903	ENSP00000361903.2	MYCL
ENSAPLG00000005139	ENSAPLT00000005325	MYD88	5.17e-144	8.74e-142	ENSGALG00000005947	ENSGALT00000044477	ENSGALP00000042597.1	ENSGALP00000042597	MYD88	4.92e-131	7.66e-139	ENSTGUG00000000420	ENSTGUT00000000435	ENSTGUP00000000429	ENSTGUP00000000429.1	MYD88	1.13e-144	7.2e-142	ENSMGAG00000003567	ENSMGAT00000003984	ENSMGAP00000003285	ENSMGAP00000003285.2	MYD88	4.36e-129	4.05e-137	ENSFALG00000006617	ENSFALT00000006937	ENSFALP00000006908	MYD88	ENSFALP00000006908.1	7.75e-106	5.47e-103	ENSMUSG00000032508	ENSMUST00000035092	ENSMUSP00000035092	ENSMUSP00000035092.6	Myd88	1.45e-110	6.89e-110	ENSG00000172936	ENST00000396334	ENSP00000379625	ENSP00000379625.3	MYD88
ENSAPLG00000010564	ENSAPLT00000010993	Myl12a	9.69e-118	2.47e-117	ENSGALG00000014854	ENSGALT00000085546	ENSGALP00000062106.1	ENSGALP00000062106		2.56e-120	7.45e-113	ENSTGUG00000010026	ENSTGUT00000010454	ENSTGUP00000010344	ENSTGUP00000010344.1		5.52e-120	1.97e-119	ENSMGAG00000009505	ENSMGAT00000010647	ENSMGAP00000009812	ENSMGAP00000009812.2		2.08e-120	5.53e-113	ENSFALG00000006306	ENSFALT00000006607	ENSFALP00000006578		ENSFALP00000006578.1	4.58e-115	6.55e-115	ENSMUSG00000024048	ENSMUST00000123686	ENSMUSP00000116398	ENSMUSP00000116398.1	Myl12a	1.23e-112	1.23e-112	ENSG00000118680	ENST00000584539	ENSP00000464464	ENSP00000464464.1	MYL12B
ENSAPLG00000001062	ENSAPLT00000001045	MZT1															3.88e-29	3.24e-28	ENSMGAG00000014952	ENSMGAT00000016815	ENSMGAP00000015852	ENSMGAP00000015852.2	MZT1								4.85e-28	4.59e-27	ENSMUSG00000033186	ENSMUST00000042662	ENSMUSP00000037557	ENSMUSP00000037557.8	Mzt1
ENSAPLG00000002051	ENSAPLT00000002047	Mzt2	2.72e-21	1.34e-16	ENSGALG00000035749	ENSGALT00000068971	ENSGALP00000045819.1	ENSGALP00000045819		1.73e-18	2.24e-17	ENSTGUG00000004957	ENSTGUT00000005146	ENSTGUP00000005096	ENSTGUP00000005096.1									2.78e-19	3.18e-14	ENSFALG00000009983	ENSFALT00000010455	ENSFALP00000010413		ENSFALP00000010413.1	4.4e-08	4.14e-07	ENSMUSG00000022671	ENSMUST00000117136	ENSMUSP00000113832	ENSMUSP00000113832.1	Mzt2	6.06e-14	6.28e-09	ENSG00000173272	ENST00000309451	ENSP00000311500	ENSP00000311500.6	MZT2A
ENSAPLG00000008243	ENSAPLT00000008559	N4bp2l2																													3.45e-122	3.12e-114	ENSMUSG00000029655	ENSMUST00000118316	ENSMUSP00000113895	ENSMUSP00000113895.1	N4bp2l2	2.76e-135	8.3e-128	ENSG00000244754	ENST00000267068	ENSP00000267068	ENSP00000267068.3	N4BP2L2
ENSAPLG00000015173	ENSAPLT00000015809	Naa10	4.78e-27	2.54e-25	ENSGALG00000038876	ENSGALT00000050391	ENSGALP00000046625.1	ENSGALP00000046625																							1.17e-26	1.46e-25	ENSMUSG00000031388	ENSMUST00000096316	ENSMUSP00000094040	ENSMUSP00000094040.3	a10	6.6e-26	4.73e-25	ENSG00000102030	ENST00000370015	ENSP00000359032	ENSP00000359032.4	NAA10
ENSAPLG00000009514	ENSAPLT00000009945	NAA16															0	0	ENSMGAG00000014972	ENSMGAT00000016836	ENSMGAP00000015872	ENSMGAP00000015872.2	A16
ENSAPLG00000003390	ENSAPLT00000003448	NAA40	5.29e-29	3.5e-24	ENSGALG00000038219	ENSGALT00000081729	ENSGALP00000048288.1	ENSGALP00000048288		1.61e-12	1.82e-12	ENSTGUG00000015347	ENSTGUT00000015969	ENSTGUP00000015698	ENSTGUP00000015698.1	A40								1.05e-23	7.07e-25	ENSFALG00000011387	ENSFALT00000011939	ENSFALP00000011890	A40	ENSFALP00000011890.1	2.86e-23	2.74e-26	ENSMUSG00000024764	ENSMUST00000025675	ENSMUSP00000025675	ENSMUSP00000025675.9	a40	2.32e-23	1.37e-26	ENSG00000110583	ENST00000542163	ENSP00000442055	ENSP00000442055.1	NAA40
ENSAPLG00000009052	ENSAPLT00000009429	Naca	3.76e-100	4.84e-99	ENSGALG00000033609	ENSGALT00000082640	ENSGALP00000053761.1	ENSGALP00000053761		2.95e-99	1.63e-98	ENSTGUG00000015631	ENSTGUT00000016250	ENSTGUP00000015959	ENSTGUP00000015959.1		5.51e-101	4.03e-100	ENSMGAG00000003551	ENSMGAT00000003977	ENSMGAP00000003278	ENSMGAP00000003278.1		4.03e-99	1.61e-98	ENSFALG00000000430	ENSFALT00000000442	ENSFALP00000000439		ENSFALP00000000439.1	2.11e-100	1.25e-99	ENSMUSG00000061315	ENSMUST00000073868	ENSMUSP00000073532	ENSMUSP00000073532.7	ca	3.01e-100	1.25e-99	ENSG00000196531	ENST00000546392	ENSP00000446801	ENSP00000446801.1	NACA
ENSAPLG00000005860	ENSAPLT00000006053	NAGLU	7.61e-63	2.55e-66	ENSGALG00000032610	ENSGALT00000062576	ENSGALP00000043887.1	ENSGALP00000043887	GLU
ENSAPLG00000014307	ENSAPLT00000014899	NAGLU								7.46e-59	2.19e-58	ENSTGUG00000002677	ENSTGUT00000002784	ENSTGUP00000002756	ENSTGUP00000002756.1	GLU															4.67e-45	1.43e-44	ENSMUSG00000001751	ENSMUST00000001802	ENSMUSP00000001802	ENSMUSP00000001802.9	glu	2.64e-44	1.06e-43	ENSG00000108784	ENST00000225927	ENSP00000225927	ENSP00000225927.1	NAGLU
ENSAPLG00000015758	ENSAPLT00000016422	NANP	3.23e-139	1.9e-138	ENSGALG00000023188	ENSGALT00000037996	ENSGALP00000037201.4	ENSGALP00000037201	NP	1.13e-127	2.7e-123	ENSTGUG00000008794	ENSTGUT00000009148	ENSTGUP00000009051	ENSTGUP00000009051.1	NP	8.02e-139	7.27e-138	ENSMGAG00000011174	ENSMGAT00000012542	ENSMGAP00000011662	ENSMGAP00000011662.2	NP	5.36e-124	3.72e-117	ENSFALG00000015267	ENSFALT00000015947	ENSFALP00000015882		ENSFALP00000015882.1	6.49e-98	1.99e-97	ENSMUSG00000043346	ENSMUST00000057074	ENSMUSP00000094869	ENSMUSP00000094869.4	Gm6741	2.39e-100	5.12e-100	ENSG00000170191	ENST00000304788	ENSP00000302441	ENSP00000302441.3	NANP
ENSAPLG00000005457	ENSAPLT00000005647	NANS	2.96e-162	1.41e-155	ENSGALG00000015320	ENSGALT00000024727	ENSGALP00000024681.3	ENSGALP00000024681	NS	3.93e-165	7.87e-168	ENSTGUG00000000113	ENSTGUT00000000114	ENSTGUP00000000112	ENSTGUP00000000112.1	NS	3.22e-97	7.95e-89	ENSMGAG00000007040	ENSMGAT00000007896	ENSMGAP00000007131	ENSMGAP00000007131.2		2.83e-164	1.93e-163	ENSFALG00000000993	ENSFALT00000001043	ENSFALP00000001038	NS	ENSFALP00000001038.1	3.2e-146	7.76e-146	ENSMUSG00000028334	ENSMUST00000030018	ENSMUSP00000030018	ENSMUSP00000030018.4	ns	2.07e-148	3.74e-148	ENSG00000095380	ENST00000210444	ENSP00000210444	ENSP00000210444.5	NANS
ENSAPLG00000015130	ENSAPLT00000015768	Nbl1	5.78e-109	6.09e-108	ENSGALG00000040297	ENSGALT00000055755	ENSGALP00000058134.2	ENSGALP00000058134		1.92e-103	2.57e-108	ENSTGUG00000017007	ENSTGUT00000017681	ENSTGUP00000017292	ENSTGUP00000017292.1		1.18e-96	5.49e-96	ENSMGAG00000005459	ENSMGAT00000006098	ENSMGAP00000005365	ENSMGAP00000005365.2		3.11e-86	7.86e-80	ENSFALG00000010594	ENSFALT00000011095	ENSFALP00000011050		ENSFALP00000011050.1	7.77e-82	5.15e-76	ENSMUSG00000041120	ENSMUST00000042844	ENSMUSP00000045608	ENSMUSP00000045608.6	Nbl1	1.52e-80	9.4e-77	ENSG00000270136	ENST00000602662	ENSP00000473411	ENSP00000473411.1	MINOS1-NBL1
ENSAPLG00000007798	ENSAPLT00000008097	NCAPH2								7.21e-12	1.82e-10	ENSTGUG00000016211	ENSTGUT00000016852	ENSTGUP00000016521	ENSTGUP00000016521.1		1.57e-65	1.41e-64	ENSMGAG00000002891	ENSMGAT00000003244	ENSMGAP00000002564	ENSMGAP00000002564.2	NCAPH2								1.51e-64	4.15e-64	ENSMUSG00000008690	ENSMUST00000088717	ENSMUSP00000086095	ENSMUSP00000086095.6	Ncaph2	1.35e-72	1.19e-72	ENSG00000025770	ENST00000395698	ENSP00000379050	ENSP00000379050.3	NCAPH2
ENSAPLG00000014522	ENSAPLT00000015122	Ncbp2	4.67e-80	2.64e-79	ENSGALG00000006843	ENSGALT00000011075	ENSGALP00000011061.5	ENSGALP00000011061		1.98e-80	1.76e-79	ENSTGUG00000008864	ENSTGUT00000009224	ENSTGUP00000009126	ENSTGUP00000009126.1									1.24e-80	1.1e-79	ENSFALG00000007099	ENSFALT00000007440	ENSFALP00000007408		ENSFALP00000007408.1	1.77e-68	1.36e-68	ENSMUSG00000022774	ENSMUST00000023460	ENSMUSP00000023460	ENSMUSP00000023460.6	Ncbp2	4.68e-69	2.62e-69	ENSG00000114503	ENST00000321256	ENSP00000326806	ENSP00000326806.5	NCBP2
ENSAPLG00000007976	ENSAPLT00000008309	Ndst2	0	0	ENSGALG00000005107	ENSGALT00000008188	ENSGALP00000008174.4	ENSGALP00000008174		0	0	ENSTGUG00000006860	ENSTGUT00000007164	ENSTGUP00000007095	ENSTGUP00000007095.1		0	0	ENSMGAG00000006432	ENSMGAT00000007235	ENSMGAP00000006482	ENSMGAP00000006482.1		0	0	ENSFALG00000007043	ENSFALT00000007380	ENSFALP00000007348		ENSFALP00000007348.1	0	0	ENSMUSG00000039308	ENSMUST00000047490	ENSMUSP00000040227	ENSMUSP00000040227.5	Ndst2	0	0	ENSG00000166507	ENST00000299641	ENSP00000299641	ENSP00000299641.5	NDST2
ENSAPLG00000010040	ENSAPLT00000010446	Ndufa11	1.31e-61	5.78e-54	ENSGALG00000021692	ENSGALT00000035203	ENSGALP00000034557.4	ENSGALP00000034557																5.5e-50	9.18e-48	ENSFALG00000012010	ENSFALT00000012593	ENSFALP00000012543		ENSFALP00000012543.1	9.62e-35	1.76e-32	ENSMUSG00000002379	ENSMUST00000002452	ENSMUSP00000002452	ENSMUSP00000002452.6	Ndufa11	1.43e-35	4.89e-27	ENSG00000174886	ENST00000308961	ENSP00000311740	ENSP00000311740.3	NDUFA11
ENSAPLG00000016250	ENSAPLT00000016951	NDUFA4	1.82e-49	1.73e-32	ENSGALG00000025999	ENSGALT00000045941	ENSGALP00000041318.1	ENSGALP00000041318	NDUFA4								2.54e-38	4.32e-21	ENSMGAG00000009843	ENSMGAT00000011029	ENSMGAP00000010183	ENSMGAP00000010183.2		1.46e-44	8.08e-44	ENSFALG00000010164	ENSFALT00000010641	ENSFALP00000010599	NDUFA4	ENSFALP00000010599.1	2.02e-41	3.5e-41	ENSMUSG00000029632	ENSMUST00000204714	ENSMUSP00000145413	ENSMUSP00000145413.1	Ndufa4	1.5e-39	1.79e-39	ENSG00000189043	ENST00000339600	ENSP00000339720	ENSP00000339720.5	NDUFA4
ENSAPLG00000003476	ENSAPLT00000003537	NDUFB6	3.91e-34	4.15e-33	ENSGALG00000002033	ENSGALT00000003162	ENSGALP00000003157.2	ENSGALP00000003157	NDUFB6															1.41e-27	2.98e-26	ENSFALG00000004679	ENSFALT00000004896	ENSFALP00000004872	NDUFB6	ENSFALP00000004872.1	3.53e-27	3.22e-26	ENSMUSG00000071014	ENSMUST00000095128	ENSMUSP00000092746	ENSMUSP00000092746.3	Ndufb6	5.69e-22	3.4e-21	ENSG00000165264	ENST00000379847	ENSP00000369176	ENSP00000369176.3	NDUFB6
ENSAPLG00000015152	ENSAPLT00000015798	NDUFB8	3.96e-92	2e-87	ENSGALG00000005704	ENSGALT00000033463	ENSGALP00000032822.2	ENSGALP00000032822		1.21e-101	2.48e-89	ENSTGUG00000007648	ENSTGUT00000007961	ENSTGUP00000007876	ENSTGUP00000007876.1	NDUFB8	1.68e-94	1.71e-84	ENSMGAG00000007315	ENSMGAT00000008200	ENSMGAP00000007426	ENSMGAP00000007426.1		7.3e-103	5.67e-95	ENSFALG00000007321	ENSFALT00000007679	ENSFALP00000007647		ENSFALP00000007647.1	5.93e-85	1.48e-84	ENSMUSG00000025204	ENSMUST00000026222	ENSMUSP00000026222	ENSMUSP00000026222.4	Ndufb8	4.33e-84	7.56e-84	ENSG00000166136	ENST00000299166	ENSP00000299166	ENSP00000299166.4	NDUFB8
ENSAPLG00000006009	ENSAPLT00000006226	Ndufc2	1.05e-32	3.84e-32	ENSGALG00000029172	ENSGALT00000085414	ENSGALP00000064016.1	ENSGALP00000064016									1.25e-23	4.83e-23	ENSMGAG00000015250	ENSMGAT00000017154	ENSMGAP00000016182	ENSMGAP00000016182.2		6.89e-18	2.41e-17	ENSFALG00000015022	ENSFALT00000015702	ENSFALP00000015637		ENSFALP00000015637.1	7.33e-18	2.12e-17	ENSMUSG00000030647	ENSMUST00000032882	ENSMUSP00000032882	ENSMUSP00000032882.8	Ndufc2	1.64e-19	3.3e-19	ENSG00000151366	ENST00000281031	ENSP00000281031	ENSP00000281031.4	NDUFC2
ENSAPLG00000005110	ENSAPLT00000005277	NDUFS2	9.2e-75	1.65e-73	ENSGALG00000041418	ENSGALT00000089528	ENSGALP00000060429.1	ENSGALP00000060429	NDUFS2															1.1e-30	2.64e-29	ENSFALG00000000066	ENSFALT00000000070	ENSFALP00000000070		ENSFALP00000000070.1	7.29e-73	2.6e-72	ENSMUSG00000013593	ENSMUST00000191871	ENSMUSP00000141942	ENSMUSP00000141942.1	Ndufs2	7.82e-71	7.22e-70	ENSG00000158864	ENST00000392179	ENSP00000376018	ENSP00000376018.4	NDUFS2
ENSAPLG00000011463	ENSAPLT00000011926	NDUFS5	2.93e-12	4.46e-11	ENSGALG00000003625	ENSGALT00000005739	ENSGALP00000005729.3	ENSGALP00000005729	NDUFS5	4.29e-11	3.69e-10	ENSTGUG00000001324	ENSTGUT00000001375	ENSTGUP00000001362	ENSTGUP00000001362.1									5.62e-11	1.51e-09	ENSFALG00000000579	ENSFALT00000000604	ENSFALP00000000600	NDUFS5	ENSFALP00000000600.1	1.03e-06	8.77e-06	ENSMUSG00000028648	ENSMUST00000030401	ENSMUSP00000030401	ENSMUSP00000030401.7	Ndufs5	5.77e-06	3.43e-05	ENSG00000168653	ENST00000372967	ENSP00000362058	ENSP00000362058.3	NDUFS5
ENSAPLG00000001750	ENSAPLT00000001743	NDUFS8	3.08e-09	8.52e-08	ENSGALG00000040173	ENSGALT00000054209	ENSGALP00000051040.1	ENSGALP00000051040		3.32e-09	5.5e-08	ENSTGUG00000007436	ENSTGUT00000007740	ENSTGUP00000007661	ENSTGUP00000007661.1	NDUFS8	3.15e-09	7.23e-08	ENSMGAG00000004112	ENSMGAT00000004601	ENSMGAP00000003892	ENSMGAP00000003892.2	NDUFS8	1.79e-09	6.37e-08	ENSFALG00000001169	ENSFALT00000001225	ENSFALP00000001219	NDUFS8	ENSFALP00000001219.1	1.88e-08	1.47e-07	ENSMUSG00000059734	ENSMUST00000075092	ENSMUSP00000074600	ENSMUSP00000074600.6	Ndufs8	8.12e-09	1.71e-08	ENSG00000110717	ENST00000528492	ENSP00000432848	ENSP00000432848.1	NDUFS8
ENSAPLG00000001226	ENSAPLT00000001215	Ndufv3															4.77e-16	2.21e-14	ENSMGAG00000014581	ENSMGAT00000016400	ENSMGAP00000015444	ENSMGAP00000015444.2									3.48e-08	1.66e-12	ENSMUSG00000024038	ENSMUST00000046288	ENSMUSP00000049000	ENSMUSP00000049000.8	Ndufv3	1.91e-09	5.44e-16	ENSG00000160194	ENST00000354250	ENSP00000346196	ENSP00000346196.2	NDUFV3
ENSAPLG00000007227	ENSAPLT00000007684	NEB	0	0	ENSGALG00000040995	ENSGALT00000060298	ENSGALP00000045305.1	ENSGALP00000045305		0	0	ENSTGUG00000012003	ENSTGUT00000012570	ENSTGUP00000012432	ENSTGUP00000012432.1	NEB	0	0	ENSMGAG00000012743	ENSMGAT00000014378	ENSMGAP00000013470	ENSMGAP00000013470.1
ENSAPLG00000000644	ENSAPLT00000000617	NELFE															8.13e-25	3.6e-23	ENSMGAG00000001297	ENSMGAT00000001389	ENSMGAP00000000743	ENSMGAP00000000743.2	NELFE								3.86e-21	3.87e-20	ENSMUSG00000024369	ENSMUST00000173065	ENSMUSP00000133934	ENSMUSP00000133934.1	Nelfe	4.04e-21	1.97e-20	ENSG00000229363	ENST00000418059	ENSP00000401342	ENSP00000401342.1	NELFE
ENSAPLG00000015607	ENSAPLT00000016260	NHSL2	5.17e-133	6.77e-135	ENSGALG00000028506	ENSGALT00000044520	ENSGALP00000041513.2	ENSGALP00000041513	NHSL2								2.88e-132	6.51e-132	ENSMGAG00000002096	ENSMGAT00000002288	ENSMGAP00000001625	ENSMGAP00000001625.2	NHSL2								7.43e-73	3.62e-47	ENSMUSG00000079481	ENSMUST00000101339	ENSMUSP00000098893	ENSMUSP00000098893.4	Nhsl2	2.56e-75	1.02e-63	ENSG00000204131	ENST00000510661	ENSP00000424079	ENSP00000424079.2	NHSL2
ENSAPLG00000010799	ENSAPLT00000011258	Nkap																													1.75e-82	6.38e-82	ENSMUSG00000016409	ENSMUST00000016553	ENSMUSP00000016553	ENSMUSP00000016553.4	Nkap	2.08e-81	7.42e-81	ENSG00000101882	ENST00000371410	ENSP00000360464	ENSP00000360464.3	NKAP
ENSAPLG00000001934	ENSAPLT00000001930	Nkpd1																						4.1e-83	1.5e-74	ENSFALG00000004711	ENSFALT00000004926	ENSFALP00000004902		ENSFALP00000004902.1	3.5e-62	1.21e-69	ENSMUSG00000060621	ENSMUST00000214205	ENSMUSP00000151162	ENSMUSP00000151162.1	Nkpd1	3.88e-63	4.89e-70	ENSG00000179846	ENST00000589776	ENSP00000468649	ENSP00000468649.1	NKPD1
ENSAPLG00000009629	ENSAPLT00000010026	Nmnat1																													7.23e-62	9.14e-62	ENSMUSG00000028992	ENSMUST00000119921	ENSMUSP00000113156	ENSMUSP00000113156.1	Nmt1	2.54e-59	2.41e-59	ENSG00000173614	ENST00000403197	ENSP00000385131	ENSP00000385131.1	NMNAT1
ENSAPLG00000015795	ENSAPLT00000016465	NODAL	2.37e-88	1.16e-84	ENSGALG00000003209	ENSGALT00000040772	ENSGALP00000039976.2	ENSGALP00000039976		1.02e-54	2.6e-54	ENSTGUG00000004739	ENSTGUT00000004919	ENSTGUP00000004870	ENSTGUP00000004870.1		4.09e-86	3.01e-84	ENSMGAG00000002207	ENSMGAT00000002416	ENSMGAP00000001751	ENSMGAP00000001751.1	NODAL	1.46e-83	6.79e-82	ENSFALG00000006750	ENSFALT00000007070	ENSFALP00000007039		ENSFALP00000007039.1	5.85e-42	3.26e-41	ENSMUSG00000037171	ENSMUST00000049339	ENSMUSP00000039653	ENSMUSP00000039653.5	Nodal	1.96e-42	1.89e-43	ENSG00000156574	ENST00000414871	ENSP00000394468	ENSP00000394468.1	NODAL
ENSAPLG00000005122	ENSAPLT00000005282	Nol7								5.31e-30	5.7e-29	ENSTGUG00000006127	ENSTGUT00000006351	ENSTGUP00000006288	ENSTGUP00000006288.1									3.85e-31	6.39e-21	ENSFALG00000013480	ENSFALT00000014126	ENSFALP00000014068		ENSFALP00000014068.1	5.49e-18	1.56e-16	ENSMUSG00000063200	ENSMUST00000222499	ENSMUSP00000152581	ENSMUSP00000152581.1	Nol7
ENSAPLG00000015445	ENSAPLT00000016089	NOL9								1.03e-174	0	ENSTGUG00000016769	ENSTGUT00000017434	ENSTGUP00000017065	ENSTGUP00000017065.1	NOL9
ENSAPLG00000014104	ENSAPLT00000014693	NOP2	6.46e-146	3.22e-145	ENSGALG00000037807	ENSGALT00000089529	ENSGALP00000059061.1	ENSGALP00000059061	NOP2								3.09e-144	8.33e-143	ENSMGAG00000014082	ENSMGAT00000015840	ENSMGAP00000014899	ENSMGAP00000014899.1	NOP2	6.6e-130	4.34e-119	ENSFALG00000004797	ENSFALT00000005023	ENSFALP00000004999	NOP2	ENSFALP00000004999.1
ENSAPLG00000014102	ENSAPLT00000014682	NOP2								2.72e-108	6.64e-106	ENSTGUG00000013336	ENSTGUT00000013886	ENSTGUP00000013728	ENSTGUP00000013728.1	NOP2	4.08e-111	5.1e-109	ENSMGAG00000014082	ENSMGAT00000019734	ENSMGAP00000019037	ENSMGAP00000019037.1	NOP2								2.41e-99	6.33e-98	ENSMUSG00000038279	ENSMUST00000044200	ENSMUSP00000047123	ENSMUSP00000047123.8	Nop2	1.05e-100	4.2e-99	ENSG00000111641	ENST00000617555	ENSP00000484384	ENSP00000484384.1	NOP2
ENSAPLG00000013676	ENSAPLT00000014240	NPAS4	2.79e-45	2.99e-46	ENSGALG00000041074	ENSGALT00000056298	ENSGALP00000053982.1	ENSGALP00000053982									1.29e-43	8.95e-39	ENSMGAG00000003727	ENSMGAT00000004166	ENSMGAP00000003463	ENSMGAP00000003463.2																2.78e-18	1.6e-17	ENSG00000174576	ENST00000639555	ENSP00000492526	ENSP00000492526.1	NPAS4
ENSAPLG00000015106	ENSAPLT00000015748	NPC2	2.25e-84	4.75e-84	ENSGALG00000010237	ENSGALT00000016641	ENSGALP00000016622.1	ENSGALP00000016622	NPC2	4.61e-58	5.34e-58	ENSTGUG00000016271	ENSTGUT00000016920	ENSTGUP00000016584	ENSTGUP00000016584.1	NPC2	5.57e-83	1.94e-82	ENSMGAG00000012679	ENSMGAT00000018909	ENSMGAP00000018657	ENSMGAP00000018657.1		7.14e-81	5.16e-81	ENSFALG00000006290	ENSFALT00000006592	ENSFALP00000006563		ENSFALP00000006563.1	3.03e-55	1.61e-55	ENSMUSG00000021242	ENSMUST00000021668	ENSMUSP00000021668	ENSMUSP00000021668.8	Npc2	7.45e-61	4.87e-61	ENSG00000119655	ENST00000557510	ENSP00000451206	ENSP00000451206.1	NPC2
ENSAPLG00000013821	ENSAPLT00000014395	NREP	5.87e-22	2.97e-34	ENSGALG00000027891	ENSGALT00000042927	ENSGALP00000042546.1	ENSGALP00000042546		5.21e-10	2.12e-16	ENSTGUG00000001006	ENSTGUT00000001040	ENSTGUP00000001028	ENSTGUP00000001028.1		3.6e-09	4.84e-19	ENSMGAG00000016427	ENSMGAT00000020497	ENSMGAP00000018119	ENSMGAP00000018119.1		6.72e-16	4.47e-27	ENSFALG00000010672	ENSFALT00000011180	ENSFALP00000011135	NREP	ENSFALP00000011135.1
ENSAPLG00000000793	ENSAPLT00000000769	NRIP1	4.12e-132	2.18e-128	ENSGALG00000015681	ENSGALT00000025294	ENSGALP00000042018.3	ENSGALP00000042018	NRIP1	4.58e-125	2.66e-121	ENSTGUG00000013544	ENSTGUT00000014104	ENSTGUP00000013945	ENSTGUP00000013945.1	NRIP1	1.99e-132	1.02e-122	ENSMGAG00000016119	ENSMGAT00000018033	ENSMGAP00000017059	ENSMGAP00000017059.1	NRIP1	1.49e-111	2.88e-104	ENSFALG00000015058	ENSFALT00000015738	ENSFALP00000015673	NRIP1	ENSFALP00000015673.1
ENSAPLG00000014076	ENSAPLT00000014662	NSMCE2															1.06e-52	2.67e-52	ENSMGAG00000012705	ENSMGAT00000014296	ENSMGAP00000013390	ENSMGAP00000013390.1	NSMCE2															1.86e-34	1.54e-41	ENSG00000156831	ENST00000517315	ENSP00000428846	ENSP00000428846.1	NSMCE2
ENSAPLG00000013184	ENSAPLT00000013742	Nsmce4a	0	0	ENSGALG00000009504	ENSGALT00000015470	ENSGALP00000015454.4	ENSGALP00000015454		1.49e-142	7.87e-136	ENSTGUG00000011287	ENSTGUT00000011768	ENSTGUP00000011641	ENSTGUP00000011641.1		0	0	ENSMGAG00000011508	ENSMGAT00000012926	ENSMGAP00000012039	ENSMGAP00000012039.2		8.2e-162	7.62e-161	ENSFALG00000002150	ENSFALT00000002244	ENSFALP00000002232		ENSFALP00000002232.1	1.62e-114	6.9e-113	ENSMUSG00000040331	ENSMUST00000160289	ENSMUSP00000125300	ENSMUSP00000125300.1	Nsmce4a	1.84e-122	2.09e-114	ENSG00000107672	ENST00000369023	ENSP00000358019	ENSP00000358019.3	NSMCE4A
ENSAPLG00000008001	ENSAPLT00000008311	Nt5c1b	0	0	ENSGALG00000016471	ENSGALT00000026575	ENSGALP00000026524.4	ENSGALP00000026524		0	0	ENSTGUG00000013129	ENSTGUT00000013673	ENSTGUP00000013520	ENSTGUP00000013520.1		0	0	ENSMGAG00000014031	ENSMGAT00000015784	ENSMGAP00000014844	ENSMGAP00000014844.1		0	0	ENSFALG00000001786	ENSFALT00000001870	ENSFALP00000001860		ENSFALP00000001860.1	0	0	ENSMUSG00000020622	ENSMUST00000223534	ENSMUSP00000152838	ENSMUSP00000152838.1	Nt5c1b	9.13e-176	2.02e-175	ENSG00000185013	ENST00000304081	ENSP00000305979	ENSP00000305979.4	NT5C1B
ENSAPLG00000004835	ENSAPLT00000004986	NUDCD1															4.46e-162	1.67e-149	ENSMGAG00000012424	ENSMGAT00000013982	ENSMGAP00000013080	ENSMGAP00000013080.2	NUDCD1	0	0	ENSFALG00000006119	ENSFALT00000006412	ENSFALP00000006383	NUDCD1	ENSFALP00000006383.1	0	0	ENSMUSG00000038736	ENSMUST00000038719	ENSMUSP00000042746	ENSMUSP00000042746.7	Nudcd1	0	0	ENSG00000120526	ENST00000427660	ENSP00000410707	ENSP00000410707.2	NUDCD1
ENSAPLG00000009566	ENSAPLT00000009986	NUDCD3	2.65e-130	1.2e-129	ENSGALG00000038299	ENSGALT00000076979	ENSGALP00000057849.1	ENSGALP00000057849	NUDCD3	2.66e-131	5.68e-129	ENSTGUG00000003442	ENSTGUT00000003598	ENSTGUP00000003561	ENSTGUP00000003561.1	NUDCD3	5.85e-95	3.37e-94	ENSMGAG00000006570	ENSMGAT00000007344	ENSMGAP00000006590	ENSMGAP00000006590.2	NUDCD3	3.86e-132	9.54e-128	ENSFALG00000000054	ENSFALT00000000059	ENSFALP00000000059	NUDCD3	ENSFALP00000000059.1	6.8e-114	4.32e-113	ENSMUSG00000053838	ENSMUST00000066496	ENSMUSP00000064668	ENSMUSP00000064668.3	Nudcd3	8.87e-116	1.36e-114	ENSG00000015676	ENST00000355451	ENSP00000347626	ENSP00000347626.6	NUDCD3
ENSAPLG00000010835	ENSAPLT00000011270	NUDT18	3.18e-21	9.81e-20	ENSGALG00000029448	ENSGALT00000071867	ENSGALP00000044283.1	ENSGALP00000044283	NUDT18																						5.32e-20	7.64e-19	ENSMUSG00000045211	ENSMUST00000089049	ENSMUSP00000086450	ENSMUSP00000086450.2	Nudt18	1.77e-20	7.11e-20	ENSG00000275074	ENST00000613958	ENSP00000479883	ENSP00000479883.1	NUDT18
ENSAPLG00000011800	ENSAPLT00000012276	NUDT19	6.07e-86	2.73e-85	ENSGALG00000029498	ENSGALT00000048378	ENSGALP00000050272.1	ENSGALP00000050272	NUDT19	1.25e-80	4.43e-80	ENSTGUG00000009114	ENSTGUT00000009489	ENSTGUP00000009390	ENSTGUP00000009390.1		1.62e-86	5.29e-86	ENSMGAG00000005608	ENSMGAT00000006273	ENSMGAP00000005536	ENSMGAP00000005536.2		7.83e-81	2.57e-80	ENSFALG00000000257	ENSFALT00000000265	ENSFALP00000000262		ENSFALP00000000262.1	1.6e-33	4.31e-33	ENSMUSG00000034875	ENSMUST00000040962	ENSMUSP00000047778	ENSMUSP00000047778.5	Nudt19	1.55e-40	2.62e-40	ENSG00000213965	ENST00000397061	ENSP00000380251	ENSP00000380251.2	NUDT19
ENSAPLG00000007357	ENSAPLT00000007697	NUF2															0	0	ENSMGAG00000003571	ENSMGAT00000004005	ENSMGAP00000003305	ENSMGAP00000003305.1	NUF2								3.71e-153	5.52e-145	ENSMUSG00000026683	ENSMUST00000028000	ENSMUSP00000028000	ENSMUSP00000028000.7	Nuf2
ENSAPLG00000012641	ENSAPLT00000013158	NUGGC	3.47e-115	1.21e-117	ENSGALG00000045940	ENSGALT00000084573	ENSGALP00000060647.1	ENSGALP00000060647	NUGGC								0	0	ENSMGAG00000014117	ENSMGAT00000015875	ENSMGAP00000014932	ENSMGAP00000014932.1	NUGGC								1.92e-114	9.1e-115	ENSMUSG00000061356	ENSMUST00000150897	ENSMUSP00000118402	ENSMUSP00000118402.1	Nuggc	3.58e-122	1.68e-125	ENSG00000189233	ENST00000413272	ENSP00000408697	ENSP00000408697.2	NUGGC
ENSAPLG00000005059	ENSAPLT00000005227	NUMA1	0	0	ENSGALG00000001258	ENSGALT00000042924	ENSGALP00000043213.1	ENSGALP00000043213	NUMA1	2.09e-85	7.36e-77	ENSTGUG00000013582	ENSTGUT00000014143	ENSTGUP00000013984	ENSTGUP00000013984.1																2.16e-100	5.1e-97	ENSMUSG00000066306	ENSMUST00000209639	ENSMUSP00000148215	ENSMUSP00000148215.1	Numa1	7.34e-116	3.23e-93	ENSG00000137497	ENST00000542977	ENSP00000444880	ENSP00000444880.1	NUMA1
ENSAPLG00000011680	ENSAPLT00000012149	NUP153	1.63e-74	2.82e-84	ENSGALG00000012720	ENSGALT00000063073	ENSGALP00000057748.2	ENSGALP00000057748	NUP153	2.08e-75	6.01e-79	ENSTGUG00000005917	ENSTGUT00000006168	ENSTGUP00000006109	ENSTGUP00000006109.1	NUP153	6.37e-77	3.52e-85	ENSMGAG00000003139	ENSMGAT00000003591	ENSMGAP00000002901	ENSMGAP00000002901.1	NUP153	1.07e-77	1.5e-73	ENSFALG00000013388	ENSFALT00000014028	ENSFALP00000013971	NUP153	ENSFALP00000013971.1	1.23e-33	1.08e-43	ENSMUSG00000021374	ENSMUST00000021803	ENSMUSP00000021803	ENSMUSP00000021803.8	Nup153
ENSAPLG00000007179	ENSAPLT00000007445	NUP153																																				8.21e-30	4.36e-38	ENSG00000124789	ENST00000613258	ENSP00000478627	ENSP00000478627.1	NUP153
ENSAPLG00000001063	ENSAPLT00000001087	NUP54	0	0	ENSGALG00000011506	ENSGALT00000018760	ENSGALP00000018737.6	ENSGALP00000018737	NUP54	0	0	ENSTGUG00000001685	ENSTGUT00000001756	ENSTGUP00000001740	ENSTGUP00000001740.1	NUP54	0	0	ENSMGAG00000009824	ENSMGAT00000011017	ENSMGAP00000010171	ENSMGAP00000010171.2	NUP54	0	0	ENSFALG00000008452	ENSFALT00000008844	ENSFALP00000008806	NUP54	ENSFALP00000008806.1	0	0	ENSMUSG00000034826	ENSMUST00000038514	ENSMUSP00000046540	ENSMUSP00000046540.8	Nup54	0	0	ENSG00000138750	ENST00000514987	ENSP00000421304	ENSP00000421304.1	NUP54
ENSAPLG00000008575	ENSAPLT00000008938	Nup62								1.13e-146	5.46e-128	ENSTGUG00000006447	ENSTGUT00000006707	ENSTGUP00000006641	ENSTGUP00000006641.1									2.46e-136	2.48e-136	ENSFALG00000011235	ENSFALT00000011795	ENSFALP00000011747		ENSFALP00000011747.1	4.66e-133	2.92e-120	ENSMUSG00000109511	ENSMUST00000207103	ENSMUSP00000147181	ENSMUSP00000147181.1	Nup62	6.7e-145	1.53e-123	ENSG00000213024	ENST00000596217	ENSP00000471191	ENSP00000471191.1	NUP62
ENSAPLG00000012851	ENSAPLT00000013374	NXT2	8.6e-97	3.84e-96	ENSGALG00000008092	ENSGALT00000070448	ENSGALP00000045609.1	ENSGALP00000045609	NXT2	1.84e-97	1.6e-96	ENSTGUG00000004286	ENSTGUT00000004455	ENSTGUP00000004408	ENSTGUP00000004408.1		4.36e-97	3.47e-96	ENSMGAG00000006597	ENSMGAT00000007382	ENSMGAP00000006627	ENSMGAP00000006627.2		2.65e-95	2.14e-94	ENSFALG00000000178	ENSFALT00000000185	ENSFALP00000000184		ENSFALP00000000184.1	7.09e-88	1.8e-87	ENSMUSG00000036992	ENSMUST00000109961	ENSMUSP00000105587	ENSMUSP00000105587.1	Nxt1	5.84e-91	1.05e-78	ENSG00000101888	ENST00000372106	ENSP00000361178	ENSP00000361178.1	NXT2
ENSAPLG00000002196	ENSAPLT00000002193	Oas3																													5.26e-18	2.44e-16	ENSMUSG00000032661	ENSMUST00000044833	ENSMUSP00000035588	ENSMUSP00000035588.8	Oas3	2.3e-19	1.22e-18	ENSG00000111331	ENST00000546973	ENSP00000447323	ENSP00000447323.1	OAS3
ENSAPLG00000013580	ENSAPLT00000014136	OIP5	1.79e-28	2.41e-56	ENSGALG00000008579	ENSGALT00000038321	ENSGALP00000037526.1	ENSGALP00000037526	OIP5	1.18e-27	1.58e-39	ENSTGUG00000014785	ENSTGUT00000015379	ENSTGUP00000015142	ENSTGUP00000015142.1		1.95e-30	3.19e-57	ENSMGAG00000011190	ENSMGAT00000012558	ENSMGAP00000011678	ENSMGAP00000011678.2	OIP5	1.33e-21	1.69e-43	ENSFALG00000006108	ENSFALT00000006400	ENSFALP00000006371	OIP5	ENSFALP00000006371.1	8.41e-12	4.78e-26	ENSMUSG00000072980	ENSMUST00000123818	ENSMUSP00000115219	ENSMUSP00000115219.1	Oip5	2.92e-10	5.01e-26	ENSG00000104147	ENST00000220514	ENSP00000220514	ENSP00000220514.3	OIP5
ENSAPLG00000001313	ENSAPLT00000001303	Olfr1564																													2.23e-95	3.41e-86	ENSMUSG00000096169	ENSMUST00000112162	ENSMUSP00000127247	ENSMUSP00000127247.2	Olfr1564	4.29e-96	6.52e-87	ENSG00000186723	ENST00000334920	ENSP00000335596	ENSP00000335596.2	OR10H1
ENSAPLG00000001553	ENSAPLT00000001545	Olfr612																													4.52e-101	2.74e-108	ENSMUSG00000094119	ENSMUST00000104879	ENSMUSP00000100473	ENSMUSP00000100473.1	Olfr612
ENSAPLG00000000769	ENSAPLT00000000745	OS9																																				1.58e-12	2.16e-11	ENSG00000135506	ENST00000547079	ENSP00000447031	ENSP00000447031.1	OS9
ENSAPLG00000009471	ENSAPLT00000009881	Osbpl11																													0	0	ENSMUSG00000022807	ENSMUST00000039733	ENSMUSP00000039632	ENSMUSP00000039632.8	Osbpl11	0	0	ENSG00000144909	ENST00000296220	ENSP00000296220	ENSP00000296220.5	OSBPL11
ENSAPLG00000016005	ENSAPLT00000016708	OSBPL8															0	0	ENSMGAG00000010890	ENSMGAT00000012224	ENSMGAP00000011350	ENSMGAP00000011350.2	OSBPL8
ENSAPLG00000013718	ENSAPLT00000014282	OTUB1	6.99e-34	1.41e-32	ENSGALG00000038229	ENSGALT00000067358	ENSGALP00000043553.1	ENSGALP00000043553	OTUB1																						4.32e-22	4.36e-21	ENSMUSG00000024767	ENSMUST00000123594	ENSMUSP00000115195	ENSMUSP00000115195.1	Otub1	3.72e-22	1.1e-21	ENSG00000167770	ENST00000541478	ENSP00000439142	ENSP00000439142.1	OTUB1
ENSAPLG00000001347	ENSAPLT00000001337	OTUD5	4e-37	1.42e-35	ENSGALG00000029850	ENSGALT00000082411	ENSGALP00000051504.1	ENSGALP00000051504	OTUD5																						1.76e-36	3.82e-35	ENSMUSG00000031154	ENSMUST00000115668	ENSMUSP00000111332	ENSMUSP00000111332.3	Otud5	1.54e-37	1.48e-36	ENSG00000068308	ENST00000428668	ENSP00000401629	ENSP00000401629.2	OTUD5
ENSAPLG00000012136	ENSAPLT00000012645	OTUD6B	3.2e-159	1.72e-150	ENSGALG00000041337	ENSGALT00000061824	ENSGALP00000058469.1	ENSGALP00000058469	OTUD6B	2.89e-156	1.12e-149	ENSTGUG00000011837	ENSTGUT00000012329	ENSTGUP00000012195	ENSTGUP00000012195.1		5.33e-146	7.24e-140	ENSMGAG00000011937	ENSMGAT00000013420	ENSMGAP00000012524	ENSMGAP00000012524.2		1.45e-141	1.21e-140	ENSFALG00000005301	ENSFALT00000005542	ENSFALP00000005516		ENSFALP00000005516.1	2.02e-117	9.3e-130	ENSMUSG00000040550	ENSMUST00000117268	ENSMUSP00000113553	ENSMUSP00000113553.1	Otud6b	8.77e-121	2.37e-127	ENSG00000155100	ENST00000404789	ENSP00000384190	ENSP00000384190.4	OTUD6B
ENSAPLG00000011484	ENSAPLT00000011949	OVCA2	1.71e-16	7.07e-15	ENSGALG00000045371	ENSGALT00000087093	ENSGALP00000063621.1	ENSGALP00000063621	OVCA2															2.68e-15	1.26e-13	ENSFALG00000015180	ENSFALT00000015860	ENSFALP00000015795	OVCA2	ENSFALP00000015795.1	1.31e-07	2.24e-06	ENSMUSG00000038268	ENSMUST00000071562	ENSMUSP00000071493	ENSMUSP00000071493.2	Ovca2	8.27e-08	9.28e-07	ENSG00000262664	ENST00000572195	ENSP00000461388	ENSP00000461388.1	OVCA2
ENSAPLG00000007629	ENSAPLT00000007910	OXR1	2.58e-81	5.98e-81	ENSGALG00000032504	ENSGALT00000059773	ENSGALP00000053501.1	ENSGALP00000053501																														3.56e-152	2.49e-152	ENSG00000164830	ENST00000297447	ENSP00000297447	ENSP00000297447.6	OXR1
ENSAPLG00000006052	ENSAPLT00000006338	P2rx5	0	0	ENSGALG00000004613	ENSGALT00000007345	ENSGALP00000007333.3	ENSGALP00000007333		0	0	ENSTGUG00000006858	ENSTGUT00000007172	ENSTGUP00000007102	ENSTGUP00000007102.1		0	0	ENSMGAG00000006560	ENSMGAT00000007371	ENSMGAP00000006616	ENSMGAP00000006616.2		0	0	ENSFALG00000006025	ENSFALT00000006329	ENSFALP00000006300		ENSFALP00000006300.1	0	0	ENSMUSG00000005950	ENSMUST00000006104	ENSMUSP00000006104	ENSMUSP00000006104.3	P2rx5	0	0	ENSG00000083454	ENST00000225328	ENSP00000225328	ENSP00000225328.5	P2RX5
ENSAPLG00000011612	ENSAPLT00000012080	P2RY10	0	0	ENSGALG00000020331	ENSGALT00000032424	ENSGALP00000031788.5	ENSGALP00000031788		4.59e-165	0	ENSTGUG00000018478	ENSTGUT00000018928	ENSTGUP00000017863	ENSTGUP00000017863.1		4.2e-113	2e-124	ENSMGAG00000015798	ENSMGAT00000017713	ENSMGAP00000016739	ENSMGAP00000016739.2	P2RY10	1.39e-163	0	ENSFALG00000004090	ENSFALT00000004278	ENSFALP00000004257		ENSFALP00000004257.1	3.04e-125	7.07e-142	ENSMUSG00000050921	ENSMUST00000118666	ENSMUSP00000113507	ENSMUSP00000113507.1	P2ry10	5.49e-131	4.01e-149	ENSG00000078589	ENST00000544091	ENSP00000443138	ENSP00000443138.1	P2RY10
ENSAPLG00000008321	ENSAPLT00000008692	Pa2g4	0	0	ENSGALG00000034218	ENSGALT00000053234	ENSGALP00000048615.1	ENSGALP00000048615		1.5e-66	9.69e-67	ENSTGUG00000015160	ENSTGUT00000015771	ENSTGUP00000015509	ENSTGUP00000015509.1		0	0	ENSMGAG00000005566	ENSMGAT00000006309	ENSMGAP00000005571	ENSMGAP00000005571.1		2.13e-174	5.77e-178	ENSFALG00000010879	ENSFALT00000011409	ENSFALP00000011364		ENSFALP00000011364.1	0	0	ENSMUSG00000025364	ENSMUST00000131728	ENSMUSP00000114434	ENSMUSP00000114434.2	Pa2g4	0	0	ENSG00000170515	ENST00000303305	ENSP00000302886	ENSP00000302886.6	PA2G4
ENSAPLG00000009729	ENSAPLT00000010160	PABPC4	0	0	ENSGALG00000003800	ENSGALT00000006028	ENSGALP00000006018.5	ENSGALP00000006018	PABPC4	0	0	ENSTGUG00000001266	ENSTGUT00000001325	ENSTGUP00000001312	ENSTGUP00000001312.1	PABPC4	0	0	ENSMGAG00000005408	ENSMGAT00000006087	ENSMGAP00000005354	ENSMGAP00000005354.2	PABPC4	0	0	ENSFALG00000000543	ENSFALT00000000565	ENSFALP00000000561	PABPC4	ENSFALP00000000561.1	0	0	ENSMUSG00000011257	ENSMUST00000106243	ENSMUSP00000101850	ENSMUSP00000101850.1	Pabpc4	0	0	ENSG00000090621	ENST00000372856	ENSP00000361947	ENSP00000361947.3	PABPC4
ENSAPLG00000009174	ENSAPLT00000009542	PABPN1L	3.18e-66	1.92e-65	ENSGALG00000006242	ENSGALT00000010095	ENSGALP00000010081.6	ENSGALP00000010081	PABPN1L	1e-24	4.57e-24	ENSTGUG00000007780	ENSTGUT00000008089	ENSTGUP00000008004	ENSTGUP00000008004.1		2.16e-13	1.84e-12	ENSMGAG00000007655	ENSMGAT00000008570	ENSMGAP00000007788	ENSMGAP00000007788.1		7.17e-73	4.84e-72	ENSFALG00000003319	ENSFALT00000003486	ENSFALP00000003472	PABPN1L	ENSFALP00000003472.1	2.49e-46	2.1e-44	ENSMUSG00000022194	ENSMUST00000140691	ENSMUSP00000115294	ENSMUSP00000115294.1	Pabpn1	1.23e-45	6.27e-45	ENSG00000205022	ENST00000419291	ENSP00000408598	ENSP00000408598.2	PABPN1L
ENSAPLG00000000592	ENSAPLT00000000722	Pank3								0	0	ENSTGUG00000001510	ENSTGUT00000001569	ENSTGUP00000001555	ENSTGUP00000001555.1									0	0	ENSFALG00000009687	ENSFALT00000010139	ENSFALP00000010099		ENSFALP00000010099.1	0	0	ENSMUSG00000018846	ENSMUST00000018990	ENSMUSP00000018990	ENSMUSP00000018990.7	Pank3	0	0	ENSG00000120137	ENST00000239231	ENSP00000239231	ENSP00000239231.6	PANK3
ENSAPLG00000014635	ENSAPLT00000015283	PAOX	0	0	ENSGALG00000003557	ENSGALT00000005629	ENSGALP00000005619.6	ENSGALP00000005619	PAOX	0	0	ENSTGUG00000004863	ENSTGUT00000005099	ENSTGUP00000005049	ENSTGUP00000005049.1		0	0	ENSMGAG00000001705	ENSMGAT00000001964	ENSMGAP00000001311	ENSMGAP00000001311.1		0	0	ENSFALG00000013049	ENSFALT00000013676	ENSFALP00000013620		ENSFALP00000013620.1
ENSAPLG00000012034	ENSAPLT00000012516	PAQR4																																				2.03e-09	2.19e-08	ENSG00000162073	ENST00000574988	ENSP00000458683	ENSP00000458683.1	PAQR4
ENSAPLG00000006590	ENSAPLT00000006857	PARL	1.28e-137	2.97e-126	ENSGALG00000002315	ENSGALT00000065034	ENSGALP00000048534.1	ENSGALP00000048534		0	0	ENSTGUG00000005507	ENSTGUT00000005736	ENSTGUP00000005678	ENSTGUP00000005678.1	PARL	4e-176	2.76e-175	ENSMGAG00000000872	ENSMGAT00000000899	ENSMGAP00000000264	ENSMGAP00000000264.2		1.02e-180	1.6e-175	ENSFALG00000003638	ENSFALT00000003813	ENSFALP00000003798		ENSFALP00000003798.1	4.75e-152	1.49e-151	ENSMUSG00000033918	ENSMUST00000048642	ENSMUSP00000045361	ENSMUSP00000045361.8	Parl	2.35e-155	5.19e-155	ENSG00000175193	ENST00000317096	ENSP00000325421	ENSP00000325421.4	PARL
ENSAPLG00000010062	ENSAPLT00000010494	Parp14																													0	0	ENSMUSG00000034422	ENSMUST00000042665	ENSMUSP00000037657	ENSMUSP00000037657.8	Parp14
ENSAPLG00000010410	ENSAPLT00000010864	PARP14																																				0	0	ENSG00000173193	ENST00000474629	ENSP00000418194	ENSP00000418194.2	PARP14
ENSAPLG00000014372	ENSAPLT00000015063	PARP8	0	0	ENSGALG00000014880	ENSGALT00000024009	ENSGALP00000023963.5	ENSGALP00000023963		0	0	ENSTGUG00000002355	ENSTGUT00000002462	ENSTGUP00000002438	ENSTGUP00000002438.1	PARP8	0	0	ENSMGAG00000003734	ENSMGAT00000004182	ENSMGAP00000003478	ENSMGAP00000003478.2	PARP8	0	0	ENSFALG00000011274	ENSFALT00000011826	ENSFALP00000011778	PARP8	ENSFALP00000011778.1	0	0	ENSMUSG00000021725	ENSMUST00000022239	ENSMUSP00000022239	ENSMUSP00000022239.6	Parp8	0	0	ENSG00000151883	ENST00000281631	ENSP00000281631	ENSP00000281631.4	PARP8
ENSAPLG00000004067	ENSAPLT00000004159	PARS2	6.88e-174	2.81e-173	ENSGALG00000010789	ENSGALT00000017547	ENSGALP00000017526.5	ENSGALP00000017526	PARS2	6.86e-145	5.42e-151	ENSTGUG00000009489	ENSTGUT00000009878	ENSTGUP00000009772	ENSTGUP00000009772.1	PARS2	1.58e-172	2.2e-171	ENSMGAG00000011416	ENSMGAT00000012818	ENSMGAP00000011936	ENSMGAP00000011936.1	PARS2	3.4e-155	2.91e-154	ENSFALG00000012136	ENSFALT00000012720	ENSFALP00000012670	PARS2	ENSFALP00000012670.1	1.53e-121	4.68e-121	ENSMUSG00000043572	ENSMUST00000058905	ENSMUSP00000053160	ENSMUSP00000053160.7	Pars2	2.57e-119	6.78e-119	ENSG00000162396	ENST00000371279	ENSP00000360327	ENSP00000360327.3	PARS2
ENSAPLG00000013394	ENSAPLT00000013949	PATL1	0	0	ENSGALG00000042641	ENSGALT00000050674	ENSGALP00000053147.1	ENSGALP00000053147	PATL1	0	0	ENSTGUG00000006222	ENSTGUT00000006467	ENSTGUP00000006403	ENSTGUP00000006403.1	PATL1	0	0	ENSMGAG00000003406	ENSMGAT00000003817	ENSMGAP00000003122	ENSMGAP00000003122.1	PATL1	0	0	ENSFALG00000012150	ENSFALT00000012748	ENSFALP00000012698	PATL1	ENSFALP00000012698.1	0	2.33e-172	ENSMUSG00000046139	ENSMUST00000061618	ENSMUSP00000060398	ENSMUSP00000060398.7	Patl1	0	0	ENSG00000166889	ENST00000300146	ENSP00000300146	ENSP00000300146.9	PATL1
ENSAPLG00000013569	ENSAPLT00000014132	Pbdc1	3.33e-69	1.83e-68	ENSGALG00000029544	ENSGALT00000069149	ENSGALP00000058564.1	ENSGALP00000058564		7.75e-19	3.59e-18	ENSTGUG00000016393	ENSTGUT00000017034	ENSTGUP00000016690	ENSTGUP00000016690.1																1.19e-63	7.92e-63	ENSMUSG00000031226	ENSMUST00000033577	ENSMUSP00000033577	ENSMUSP00000033577.4	Pbdc1	1.08e-64	2.74e-64	ENSG00000102390	ENST00000373358	ENSP00000362456	ENSP00000362456.3	PBDC1
ENSAPLG00000002609	ENSAPLT00000002674	Pcca	0	0	ENSGALG00000016872	ENSGALT00000027260	ENSGALP00000027209.4	ENSGALP00000027209		0	0	ENSTGUG00000010915	ENSTGUT00000011378	ENSTGUP00000011257	ENSTGUP00000011257.1		0	0	ENSMGAG00000014892	ENSMGAT00000016745	ENSMGAP00000015784	ENSMGAP00000015784.2		0	0	ENSFALG00000004343	ENSFALT00000004545	ENSFALP00000004521		ENSFALP00000004521.1	0	0	ENSMUSG00000041650	ENSMUST00000038374	ENSMUSP00000038763	ENSMUSP00000038763.6	Pcca	0	0	ENSG00000175198	ENST00000376285	ENSP00000365462	ENSP00000365462.1	PCCA
ENSAPLG00000012231	ENSAPLT00000012748	PCF11								0	0	ENSTGUG00000012944	ENSTGUT00000013482	ENSTGUP00000013331	ENSTGUP00000013331.1	PCF11	0	0	ENSMGAG00000015231	ENSMGAT00000017133	ENSMGAP00000016161	ENSMGAP00000016161.1	PCF11	0	0	ENSFALG00000007754	ENSFALT00000008125	ENSFALP00000008092	PCF11	ENSFALP00000008092.1	0	0	ENSMUSG00000041328	ENSMUST00000119954	ENSMUSP00000113717	ENSMUSP00000113717.1	Pcf11	0	0	ENSG00000165494	ENST00000298281	ENSP00000298281	ENSP00000298281.4	PCF11
ENSAPLG00000012623	ENSAPLT00000013148	PCGF3	2.19e-127	1.48e-126	ENSGALG00000015333	ENSGALT00000024747	ENSGALP00000024701.4	ENSGALP00000024701	PCGF3	3.19e-125	4.1e-124	ENSTGUG00000000132	ENSTGUT00000000133	ENSTGUP00000000131	ENSTGUP00000000131.1	PCGF3	8.32e-125	8.49e-124	ENSMGAG00000007145	ENSMGAT00000008014	ENSMGAP00000007245	ENSMGAP00000007245.2	PCGF3	3.08e-125	3.68e-124	ENSFALG00000001010	ENSFALT00000001053	ENSFALP00000001048	PCGF3	ENSFALP00000001048.1	6.59e-121	2.49e-120	ENSMUSG00000033623	ENSMUST00000046975	ENSMUSP00000041790	ENSMUSP00000041790.5	Pcgf3	9.2e-117	3.84e-122	ENSG00000185619	ENST00000470161	ENSP00000420489	ENSP00000420489.2	PCGF3
ENSAPLG00000014151	ENSAPLT00000014731	PDCD7	2.35e-70	2.74e-69	ENSGALG00000021027	ENSGALT00000048453	ENSGALP00000046291.1	ENSGALP00000046291	PDCD7																						3.09e-55	1.72e-46	ENSMUSG00000041837	ENSMUST00000215470	ENSMUSP00000151141	ENSMUSP00000151141.1	Pdcd7
ENSAPLG00000015389	ENSAPLT00000016031	PDCD7	7.89e-104	1.24e-113	ENSGALG00000021027	ENSGALT00000048453	ENSGALP00000046291.1	ENSGALP00000046291	PDCD7	3.01e-102	1.45e-96	ENSTGUG00000009069	ENSTGUT00000009448	ENSTGUP00000009349	ENSTGUP00000009349.1	PDCD7	2.67e-103	8.86e-108	ENSMGAG00000009532	ENSMGAT00000010679	ENSMGAP00000009842	ENSMGAP00000009842.1	PDCD7	6.43e-102	1.58e-96	ENSFALG00000010138	ENSFALT00000010617	ENSFALP00000010575	PDCD7	ENSFALP00000010575.1	1.42e-80	2.18e-67	ENSMUSG00000041837	ENSMUST00000048184	ENSMUSP00000035515	ENSMUSP00000035515.2	Pdcd7	1.64e-80	5.25e-67	ENSG00000090470	ENST00000204549	ENSP00000204549	ENSP00000204549.4	PDCD7
ENSAPLG00000015899	ENSAPLT00000016576	Pde4b																													2.99e-76	1.08e-75	ENSMUSG00000028525	ENSMUST00000172616	ENSMUSP00000134340	ENSMUSP00000134340.1	Pde4b	1.57e-76	3.63e-76	ENSG00000184588	ENST00000412480	ENSP00000397548	ENSP00000397548.2	PDE4B
ENSAPLG00000016209	ENSAPLT00000016932	PDE4DIP															0	0	ENSMGAG00000004481	ENSMGAT00000005066	ENSMGAP00000004352	ENSMGAP00000004352.2	PDE4DIP	0	0	ENSFALG00000003755	ENSFALT00000003956	ENSFALP00000003938		ENSFALP00000003938.1	0	0	ENSMUSG00000038170	ENSMUST00000168438	ENSMUSP00000131170	ENSMUSP00000131170.2	Pde4dip	0	0	ENSG00000178104	ENST00000369354	ENSP00000358360	ENSP00000358360.3	PDE4DIP
ENSAPLG00000002471	ENSAPLT00000002498	PDE7A	0	0	ENSGALG00000038395	ENSGALT00000050187	ENSGALP00000048168.1	ENSGALP00000048168	PDE7A								0	0	ENSMGAG00000011187	ENSMGAT00000012568	ENSMGAP00000011688	ENSMGAP00000011688.1	PDE7A	0	0	ENSFALG00000005464	ENSFALT00000005711	ENSFALP00000005684	PDE7A	ENSFALP00000005684.1	0	0	ENSMUSG00000069094	ENSMUST00000091314	ENSMUSP00000088863	ENSMUSP00000088863.4	Pde7a	0	0	ENSG00000205268	ENST00000379419	ENSP00000368730	ENSP00000368730.4	PDE7A
ENSAPLG00000003394	ENSAPLT00000003468	PDLIM1	0	0	ENSGALG00000005422	ENSGALT00000008709	ENSGALP00000008695.3	ENSGALP00000008695	PDLIM1	7.76e-173	7.15e-172	ENSTGUG00000007148	ENSTGUT00000007432	ENSTGUP00000007359	ENSTGUP00000007359.1	PDLIM1	0	0	ENSMGAG00000006800	ENSMGAT00000007623	ENSMGAP00000006861	ENSMGAP00000006861.1	PDLIM1	0	0	ENSFALG00000007129	ENSFALT00000007472	ENSFALP00000007440		ENSFALP00000007440.1	1.73e-171	4.26e-171	ENSMUSG00000055044	ENSMUST00000068439	ENSMUSP00000064545	ENSMUSP00000064545.5	Pdlim1	1.8e-180	3.14e-180	ENSG00000107438	ENST00000329399	ENSP00000360305	ENSP00000360305.3	PDLIM1
ENSAPLG00000000676	ENSAPLT00000000650	PDZD11	1.67e-18	3.24e-17	ENSGALG00000004198	ENSGALT00000040650	ENSGALP00000039853.1	ENSGALP00000039853	PDZD11	1.1e-18	4.06e-17	ENSTGUG00000002616	ENSTGUT00000002719	ENSTGUP00000002691	ENSTGUP00000002691.1	PDZD11	1.07e-18	3.66e-17	ENSMGAG00000001484	ENSMGAT00000001599	ENSMGAP00000000951	ENSMGAP00000000951.2	PDZD11	5.96e-19	1.73e-17	ENSFALG00000004113	ENSFALT00000004307	ENSFALP00000004286	PDZD11	ENSFALP00000004286.1	1e-17	1.09e-16	ENSMUSG00000015668	ENSMUST00000059099	ENSMUSP00000051068	ENSMUSP00000051068.6	Pdzd11	1.55e-17	1.18e-16	ENSG00000120509	ENST00000374454	ENSP00000363578	ENSP00000363578.1	PDZD11
ENSAPLG00000008849	ENSAPLT00000009218	PDZK1	0	0	ENSGALG00000015492	ENSGALT00000024985	ENSGALP00000024939.6	ENSGALP00000024939	PDZK1	0	0	ENSTGUG00000013529	ENSTGUT00000014089	ENSTGUP00000013930	ENSTGUP00000013930.1	PDZK1	0	0	ENSMGAG00000014457	ENSMGAT00000016252	ENSMGAP00000015299	ENSMGAP00000015299.1	PDZK1	0	0	ENSFALG00000001489	ENSFALT00000001557	ENSFALP00000001548	PDZK1	ENSFALP00000001548.1	1.4e-173	9.79e-174	ENSMUSG00000038298	ENSMUST00000153256	ENSMUSP00000118846	ENSMUSP00000118846.1	Pdzk1	0	0	ENSG00000174827	ENST00000417171	ENSP00000394485	ENSP00000394485.1	PDZK1
ENSAPLG00000002688	ENSAPLT00000002718	Perp	6.01e-113	5.94e-112	ENSGALG00000027207	ENSGALT00000044370	ENSGALP00000041681.1	ENSGALP00000041681		1.18e-106	3.56e-111	ENSTGUG00000010901	ENSTGUT00000011355	ENSTGUP00000011234	ENSTGUP00000011234.1		1.44e-112	1.4e-111	ENSMGAG00000012996	ENSMGAT00000014624	ENSMGAP00000013709	ENSMGAP00000013709.1		1.47e-111	9.51e-111	ENSFALG00000012851	ENSFALT00000013469	ENSFALP00000013413		ENSFALP00000013413.1	1.82e-43	1.69e-47	ENSMUSG00000019851	ENSMUST00000019998	ENSMUSP00000019998	ENSMUSP00000019998.7	Perp	4.9e-46	2.92e-54	ENSG00000112378	ENST00000421351	ENSP00000397157	ENSP00000397157.2	PERP
ENSAPLG00000000964	ENSAPLT00000000948	Pfdn6																													1.8e-08	1.6e-07	ENSMUSG00000024309	ENSMUST00000174426	ENSMUSP00000134069	ENSMUSP00000134069.1	Pfdn6	3.24e-08	2.05e-07	ENSG00000204220	ENST00000463584	ENSP00000420135	ENSP00000420135.1	PFDN6
ENSAPLG00000015726	ENSAPLT00000016414	PFKFB4	0	0	ENSGALG00000002099	ENSGALT00000059925	ENSGALP00000054523.1	ENSGALP00000054523	PFKFB4	0	0	ENSTGUG00000004588	ENSTGUT00000004820	ENSTGUP00000004771	ENSTGUP00000004771.1	PFKFB4	0	0	ENSMGAG00000001369	ENSMGAT00000001508	ENSMGAP00000000861	ENSMGAP00000000861.2	PFKFB4								0	0	ENSMUSG00000025648	ENSMUST00000198140	ENSMUSP00000142378	ENSMUSP00000142378.1	Pfkfb4	0	0	ENSG00000114268	ENST00000232375	ENSP00000232375	ENSP00000232375.3	PFKFB4
ENSAPLG00000012040	ENSAPLT00000012520	PGAP2																																				9.59e-21	5.33e-20	ENSG00000148985	ENST00000459679	ENSP00000433748	ENSP00000433748.2	PGAP2
ENSAPLG00000000866	ENSAPLT00000000844	PGAP3	5.03e-06	8.42e-05	ENSGALG00000022030	ENSGALT00000035579	ENSGALP00000034810.2	ENSGALP00000034810	PGAP3								4e-06	0.000105	ENSMGAG00000004191	ENSMGAT00000004668	ENSMGAP00000003958	ENSMGAP00000003958.2	PGAP3
ENSAPLG00000001730	ENSAPLT00000001723	PGP	3.64e-55	5.49e-50	ENSGALG00000005888	ENSGALT00000009467	ENSGALP00000009453.5	ENSGALP00000009453	PGP	1.12e-49	7.62e-49	ENSTGUG00000015413	ENSTGUT00000016026	ENSTGUP00000015751	ENSTGUP00000015751.1	PGP	2.12e-42	1.33e-37	ENSMGAG00000006205	ENSMGAT00000006932	ENSMGAP00000006185	ENSMGAP00000006185.2		6.56e-52	9.23e-52	ENSFALG00000014709	ENSFALT00000015389	ENSFALP00000015324		ENSFALP00000015324.1
ENSAPLG00000010180	ENSAPLT00000010595	PHLDB1																																				9.09e-61	5.63e-60	ENSG00000019144	ENST00000530708	ENSP00000481393	ENSP00000481393.1	PHLDB1
ENSAPLG00000006245	ENSAPLT00000006471	Phpt1	4.42e-67	2.08e-66	ENSGALG00000037663	ENSGALT00000071174	ENSGALP00000058305.1	ENSGALP00000058305		3.68e-69	3.39e-68	ENSTGUG00000017313	ENSTGUT00000017992	ENSTGUP00000017590	ENSTGUP00000017590.1		3.17e-70	3.14e-69	ENSMGAG00000003850	ENSMGAT00000004316	ENSMGAP00000003612	ENSMGAP00000003612.2		7.94e-46	4.65e-45	ENSFALG00000007899	ENSFALT00000008272	ENSFALP00000008239		ENSFALP00000008239.1	3.68e-33	1.05e-32	ENSMUSG00000036504	ENSMUST00000039156	ENSMUSP00000037417	ENSMUSP00000037417.6	Phpt1	1.82e-30	3.65e-30	ENSG00000054148	ENST00000247665	ENSP00000247665	ENSP00000247665.10	PHPT1
ENSAPLG00000013282	ENSAPLT00000013822	PI16								3.5e-63	1.89e-62	ENSTGUG00000000936	ENSTGUT00000000968	ENSTGUP00000000956	ENSTGUP00000000956.1		2.63e-121	1.6e-117	ENSMGAG00000002577	ENSMGAT00000002845	ENSMGAP00000002171	ENSMGAP00000002171.2	PI16	5.59e-80	1.98e-79	ENSFALG00000003289	ENSFALT00000003440	ENSFALP00000003426		ENSFALP00000003426.1	2.98e-79	1.35e-80	ENSMUSG00000024011	ENSMUST00000155348	ENSMUSP00000116183	ENSMUSP00000116183.1	Pi16	4.69e-78	2.57e-79	ENSG00000164530	ENST00000611814	ENSP00000478888	ENSP00000478888.1	PI16
ENSAPLG00000010708	ENSAPLT00000011169	Pi4k2a	0	0	ENSGALG00000006143	ENSGALT00000009924	ENSGALP00000009910.4	ENSGALP00000009910		0	0	ENSTGUG00000009606	ENSTGUT00000010013	ENSTGUP00000009906	ENSTGUP00000009906.1		0	0	ENSMGAG00000009723	ENSMGAT00000010898	ENSMGAP00000010052	ENSMGAP00000010052.2		0	0	ENSFALG00000008399	ENSFALT00000008809	ENSFALP00000008771		ENSFALP00000008771.1	0	0	ENSMUSG00000025178	ENSMUST00000066778	ENSMUSP00000069284	ENSMUSP00000069284.4	Pi4k2a	0	0	ENSG00000155252	ENST00000370631	ENSP00000359665	ENSP00000359665.3	PI4K2A
ENSAPLG00000004388	ENSAPLT00000004496	PIGN																																				6.56e-113	2.5e-103	ENSG00000197563	ENST00000585458	ENSP00000466883	ENSP00000466883.2	PIGN
ENSAPLG00000015606	ENSAPLT00000016258	PIN4	9.36e-66	1.76e-63	ENSGALG00000003878	ENSGALT00000006167	ENSGALP00000006157.4	ENSGALP00000006157	PIN4	9.18e-65	5e-63	ENSTGUG00000004983	ENSTGUT00000005180	ENSTGUP00000005130	ENSTGUP00000005130.1	PIN4								7.9e-66	7.41e-65	ENSFALG00000011814	ENSFALT00000012384	ENSFALP00000012334		ENSFALP00000012334.1	4.3e-62	2.36e-61	ENSMUSG00000079480	ENSMUST00000113627	ENSMUSP00000109257	ENSMUSP00000109257.3	Pin4	3.89e-62	1.25e-61	ENSG00000102309	ENST00000373669	ENSP00000362773	ENSP00000362773.2	PIN4
ENSAPLG00000011359	ENSAPLT00000011822	PINX1	5.72e-93	1.27e-99	ENSGALG00000041139	ENSGALT00000065814	ENSGALP00000053684.1	ENSGALP00000053684	PINX1	9.66e-89	2.75e-84	ENSTGUG00000013313	ENSTGUT00000013862	ENSTGUP00000013704	ENSTGUP00000013704.1	PINX1	4.27e-93	1.12e-99	ENSMGAG00000014194	ENSMGAT00000015959	ENSMGAP00000015015	ENSMGAP00000015015.2	PINX1	2.18e-86	1.82e-81	ENSFALG00000010926	ENSFALT00000011451	ENSFALP00000011406	PINX1	ENSFALP00000011406.1	3.72e-74	1.46e-69	ENSMUSG00000021958	ENSMUST00000022528	ENSMUSP00000022528	ENSMUSP00000022528.4	Pinx1	5.6e-76	2.1e-71	ENSG00000254093	ENST00000524114	ENSP00000428728	ENSP00000428728.1	PINX1
ENSAPLG00000006762	ENSAPLT00000007045	Pitpnm3	0	0	ENSGALG00000006034	ENSGALT00000009716	ENSGALP00000009702.4	ENSGALP00000009702		0	0	ENSTGUG00000008966	ENSTGUT00000009363	ENSTGUP00000009264	ENSTGUP00000009264.1		0	0	ENSMGAG00000008767	ENSMGAT00000009837	ENSMGAP00000009025	ENSMGAP00000009025.1		0	0	ENSFALG00000004662	ENSFALT00000004875	ENSFALP00000004851		ENSFALP00000004851.1	0	0	ENSMUSG00000040543	ENSMUST00000075258	ENSMUSP00000074737	ENSMUSP00000074737.6	Pitpnm3	0	0	ENSG00000091622	ENST00000262483	ENSP00000262483	ENSP00000262483.8	PITPNM3
ENSAPLG00000011350	ENSAPLT00000011803	Pja1																													1.56e-70	4.11e-65	ENSMUSG00000034403	ENSMUST00000113790	ENSMUSP00000109421	ENSMUSP00000109421.1	Pja1	3.17e-68	1.49e-63	ENSG00000181191	ENST00000374584	ENSP00000363712	ENSP00000363712.3	PJA1
ENSAPLG00000013897	ENSAPLT00000014471	Pla2g10	3.11e-79	1.31e-78	ENSGALG00000021314	ENSGALT00000075959	ENSGALP00000046943.1	ENSGALP00000046943		1.29e-74	1.66e-73	ENSTGUG00000004955	ENSTGUT00000005143	ENSTGUP00000005093	ENSTGUP00000005093.1		3.24e-78	4.57e-77	ENSMGAG00000001072	ENSMGAT00000001110	ENSMGAP00000000470	ENSMGAP00000000470.2		9.53e-74	1.62e-72	ENSFALG00000003929	ENSFALT00000004113	ENSFALP00000004094		ENSFALP00000004094.1	8.73e-35	4.21e-46	ENSMUSG00000022683	ENSMUST00000023364	ENSMUSP00000023364	ENSMUSP00000023364.6	Pla2g10	1.8e-33	4.87e-45	ENSG00000276870	ENST00000621727	ENSP00000479397	ENSP00000479397.1	PLA2G10
ENSAPLG00000011972	ENSAPLT00000012459	PLAC8	2.4e-50	2.47e-52	ENSGALG00000011190	ENSGALT00000018245	ENSGALP00000018223.5	ENSGALP00000018223		3.44e-46	3.3e-39	ENSTGUG00000002196	ENSTGUT00000002285	ENSTGUP00000002265	ENSTGUP00000002265.1		1.08e-40	1.01e-37	ENSMGAG00000008068	ENSMGAT00000009022	ENSMGAP00000008232	ENSMGAP00000008232.1	PLAC8	2.59e-53	9.92e-46	ENSFALG00000005191	ENSFALT00000005433	ENSFALP00000005407		ENSFALP00000005407.1
ENSAPLG00000011950	ENSAPLT00000012434	Plac8	1.31e-58	6.18e-58	ENSGALG00000020193	ENSGALT00000032184	ENSGALP00000031548.3	ENSGALP00000031548		2.01e-50	6.04e-37	ENSTGUG00000002199	ENSTGUT00000002287	ENSTGUP00000002267	ENSTGUP00000002267.1									5.04e-52	4.19e-51	ENSFALG00000005182	ENSFALT00000005420	ENSFALP00000005394		ENSFALP00000005394.1	4.07e-49	1.08e-48	ENSMUSG00000029322	ENSMUST00000112910	ENSMUSP00000108531	ENSMUSP00000108531.1	Plac8	7.14e-53	2.17e-46	ENSG00000145287	ENST00000426923	ENSP00000399700	ENSP00000399700.2	PLAC8
ENSAPLG00000003687	ENSAPLT00000003763	Plac9b	7.17e-47	2.61e-46	ENSGALG00000036847	ENSGALT00000072851	ENSGALP00000043646.1	ENSGALP00000043646		1.09e-24	3.95e-24	ENSTGUG00000006342	ENSTGUT00000006572	ENSTGUP00000006508	ENSTGUP00000006508.1									1.31e-28	5.19e-28	ENSFALG00000006889	ENSFALT00000007221	ENSFALP00000007189		ENSFALP00000007189.1	2.35e-11	5.12e-07	ENSMUSG00000072674	ENSMUST00000184142	ENSMUSP00000139134	ENSMUSP00000139134.1	Plac9b	1.72e-12	8.93e-05	ENSG00000189129	ENST00000372263	ENSP00000361337	ENSP00000361337.3	PLAC9
ENSAPLG00000004043	ENSAPLT00000004133	Plcd4																													2.12e-171	6.61e-176	ENSMUSG00000026173	ENSMUST00000152707	ENSMUSP00000121732	ENSMUSP00000121732.1	Plcd4
ENSAPLG00000014782	ENSAPLT00000015419	PLEK2	0	0	ENSGALG00000009562	ENSGALT00000015569	ENSGALP00000015553.4	ENSGALP00000015553									0	0	ENSMGAG00000011972	ENSMGAT00000013456	ENSMGAP00000012560	ENSMGAP00000012560.2	PLEK2	0	0	ENSFALG00000005232	ENSFALT00000005472	ENSFALP00000005446		ENSFALP00000005446.1	5.07e-174	2.04e-173	ENSMUSG00000021118	ENSMUST00000021544	ENSMUSP00000021544	ENSMUSP00000021544.7	Plek2	5.25e-173	2.96e-180	ENSG00000100558	ENST00000216446	ENSP00000216446	ENSP00000216446.4	PLEK2
ENSAPLG00000004293	ENSAPLT00000004403	PLEKHM1	0	0	ENSGALG00000000201	ENSGALT00000000267	ENSGALP00000000266.4	ENSGALP00000000266	PLEKHM1								0	0	ENSMGAG00000010092	ENSMGAT00000011306	ENSMGAP00000010448	ENSMGAP00000010448.2																0	0	ENSG00000277111	ENST00000613787	ENSP00000479066	ENSP00000479066.1	PLEKHM1
ENSAPLG00000005328	ENSAPLT00000005495	Plekho2								4e-84	4.65e-83	ENSTGUG00000009006	ENSTGUT00000009378	ENSTGUP00000009279	ENSTGUP00000009279.1																6e-61	1.38e-59	ENSMUSG00000050721	ENSMUST00000068944	ENSMUSP00000063677	ENSMUSP00000063677.7	Plekho2	6.27e-63	1.35e-62	ENSG00000249240	ENST00000437723	ENSP00000397942	ENSP00000397942.1	AC069368.1
ENSAPLG00000002000	ENSAPLT00000001996	Plvap	1.11e-61	8.02e-51	ENSGALG00000045684	ENSGALT00000086440	ENSGALP00000064377.1	ENSGALP00000064377																1.1e-60	1.06e-59	ENSFALG00000014094	ENSFALT00000014774	ENSFALP00000014710		ENSFALP00000014710.1	1.84e-24	1.89e-23	ENSMUSG00000034845	ENSMUST00000048452	ENSMUSP00000035404	ENSMUSP00000035404.4	Plvap	1.63e-25	4.19e-24	ENSG00000130300	ENST00000599426	ENSP00000472928	ENSP00000472928.1	PLVAP
ENSAPLG00000010262	ENSAPLT00000010679	PMF1-BGLAP																																				2.39e-28	1.12e-27	ENSG00000260238	ENST00000320139	ENSP00000324909	ENSP00000324909.5	PMF1-BGLAP
ENSAPLG00000001026	ENSAPLT00000001009	Pml																													5.91e-11	2.3e-21	ENSMUSG00000036986	ENSMUST00000124982	ENSMUSP00000121380	ENSMUSP00000121380.1	Pml	2.63e-14	5.94e-24	ENSG00000140464	ENST00000359928	ENSP00000353004	ENSP00000353004.4	PML
ENSAPLG00000006468	ENSAPLT00000006697	Pola2																													3.52e-70	3.96e-69	ENSMUSG00000024833	ENSMUST00000165143	ENSMUSP00000128866	ENSMUSP00000128866.1	Pola2	6.65e-71	2.57e-66	ENSG00000014138	ENST00000525924	ENSP00000434173	ENSP00000434173.1	POLA2
ENSAPLG00000009671	ENSAPLT00000010067	POLD2	4.64e-51	8.4e-50	ENSGALG00000033266	ENSGALT00000089770	ENSGALP00000059057.1	ENSGALP00000059057		1.71e-50	9.38e-49	ENSTGUG00000003553	ENSTGUT00000003701	ENSTGUP00000003661	ENSTGUP00000003661.1	POLD2	1e-52	1.93e-51	ENSMGAG00000001687	ENSMGAT00000001863	ENSMGAP00000001211	ENSMGAP00000001211.1	POLD2	4.9e-50	4.52e-48	ENSFALG00000000062	ENSFALT00000000067	ENSFALP00000000067	POLD2	ENSFALP00000000067.1	1.36e-45	1.99e-44	ENSMUSG00000020471	ENSMUST00000102922	ENSMUSP00000099986	ENSMUSP00000099986.3	Pold2	2.09e-45	2.07e-44	ENSG00000106628	ENST00000452185	ENSP00000395231	ENSP00000395231.1	POLD2
ENSAPLG00000013615	ENSAPLT00000014220	POLDIP2	0	0	ENSGALG00000003211	ENSGALT00000005087	ENSGALP00000005078.4	ENSGALP00000005078	POLDIP2	0	0	ENSTGUG00000005900	ENSTGUT00000006143	ENSTGUP00000006084	ENSTGUP00000006084.1	POLDIP2	0	0	ENSMGAG00000005580	ENSMGAT00000006269	ENSMGAP00000005532	ENSMGAP00000005532.2	POLDIP2	0	0	ENSFALG00000006523	ENSFALT00000006837	ENSFALP00000006808		ENSFALP00000006808.1	0	0	ENSMUSG00000001100	ENSMUST00000001127	ENSMUSP00000001127	ENSMUSP00000001127.4	Poldip2	0	0	ENSG00000004142	ENST00000540200	ENSP00000475924	ENSP00000475924.2	POLDIP2
ENSAPLG00000005977	ENSAPLT00000006186	Polr1d	3.43e-55	1.15e-68	ENSGALG00000039958	ENSGALT00000064679	ENSGALP00000052134.1	ENSGALP00000052134		2.96e-54	4.76e-52	ENSTGUG00000011602	ENSTGUT00000012085	ENSTGUP00000011954	ENSTGUP00000011954.1		1.98e-55	6.62e-69	ENSMGAG00000015966	ENSMGAT00000017880	ENSMGAP00000016906	ENSMGAP00000016906.2		4.87e-53	1.64e-51	ENSFALG00000008597	ENSFALT00000009006	ENSFALP00000008968		ENSFALP00000008968.1	1.87e-25	1.33e-36	ENSMUSG00000029642	ENSMUST00000110557	ENSMUSP00000106186	ENSMUSP00000106186.1	Polr1d	4.06e-33	8.52e-48	ENSG00000186184	ENST00000399697	ENSP00000382604	ENSP00000382604.3	POLR1D
ENSAPLG00000010340	ENSAPLT00000010769	POLR1E	0	0	ENSGALG00000005395	ENSGALT00000008663	ENSGALP00000008649.4	ENSGALP00000008649	POLR1E	0	0	ENSTGUG00000007169	ENSTGUT00000007466	ENSTGUP00000007391	ENSTGUP00000007391.1	POLR1E	4.81e-109	6.83e-94	ENSMGAG00000009105	ENSMGAT00000010207	ENSMGAP00000009385	ENSMGAP00000009385.2		0	0	ENSFALG00000012950	ENSFALT00000013589	ENSFALP00000013533	POLR1E	ENSFALP00000013533.1	3.58e-144	2.87e-149	ENSMUSG00000028318	ENSMUST00000029999	ENSMUSP00000029999	ENSMUSP00000029999.8	Polr1e	3.55e-138	1.13e-143	ENSG00000137054	ENST00000377798	ENSP00000367029	ENSP00000367029.4	POLR1E
ENSAPLG00000013455	ENSAPLT00000014006	POLR2G								4.97e-23	1.47e-21	ENSTGUG00000014456	ENSTGUT00000015043	ENSTGUP00000014832	ENSTGUP00000014832.1	POLR2G															8.92e-22	1.27e-20	ENSMUSG00000071662	ENSMUST00000096261	ENSMUSP00000093980	ENSMUSP00000093980.3	Polr2g	1.27e-21	1.27e-20	ENSG00000168002	ENST00000301788	ENSP00000301788	ENSP00000301788.7	POLR2G
ENSAPLG00000003744	ENSAPLT00000003831	POLR2J	4.88e-70	2e-69	ENSGALG00000030808	ENSGALT00000086569	ENSGALP00000060575.1	ENSGALP00000060575	POLR2J	3.07e-70	2.16e-69	ENSTGUG00000004501	ENSTGUT00000004683	ENSTGUP00000004634	ENSTGUP00000004634.1		1.12e-69	8.54e-69	ENSMGAG00000003534	ENSMGAT00000003937	ENSMGAP00000003238	ENSMGAP00000003238.1	POLR2J	1.11e-69	8.54e-69	ENSFALG00000009523	ENSFALT00000009972	ENSFALP00000009932	POLR2J	ENSFALP00000009932.1	3.51e-69	8.54e-69	ENSMUSG00000039771	ENSMUST00000041366	ENSMUSP00000038505	ENSMUSP00000038505.7	Polr2j	5.01e-69	8.54e-69	ENSG00000005075	ENST00000292614	ENSP00000292614	ENSP00000292614.5	POLR2J
ENSAPLG00000003051	ENSAPLT00000003126	POLRMT	0	0	ENSGALG00000001377	ENSGALT00000054025	ENSGALP00000056978.1	ENSGALP00000056978	POLRMT	0	0	ENSTGUG00000000621	ENSTGUT00000000646	ENSTGUP00000000635	ENSTGUP00000000635.1	POLRMT	0	0	ENSMGAG00000003243	ENSMGAT00000003672	ENSMGAP00000002981	ENSMGAP00000002981.1	POLRMT	0	0	ENSFALG00000013910	ENSFALT00000014575	ENSFALP00000014513	POLRMT	ENSFALP00000014513.1	0	0	ENSMUSG00000020329	ENSMUST00000020580	ENSMUSP00000020580	ENSMUSP00000020580.6	Polrmt	0	0	ENSG00000099821	ENST00000588649	ENSP00000465759	ENSP00000465759.2	POLRMT
ENSAPLG00000008056	ENSAPLT00000008391	Pom121	0	0	ENSGALG00000029674	ENSGALT00000078913	ENSGALP00000046975.1	ENSGALP00000046975		0	1.41e-113	ENSTGUG00000003118	ENSTGUT00000003250	ENSTGUP00000003218	ENSTGUP00000003218.1		0	0	ENSMGAG00000001664	ENSMGAT00000001816	ENSMGAP00000001164	ENSMGAP00000001164.2		0	0	ENSFALG00000013703	ENSFALT00000014361	ENSFALP00000014302		ENSFALP00000014302.1	4.65e-71	2.14e-69	ENSMUSG00000053293	ENSMUST00000111171	ENSMUSP00000106801	ENSMUSP00000106801.2	Pom121	3.77e-76	1.61e-66	ENSG00000272391	ENST00000615331	ENSP00000481575	ENSP00000481575.1	POM121C
ENSAPLG00000014945	ENSAPLT00000015598	Pon2															0	0	ENSMGAG00000009564	ENSMGAT00000010741	ENSMGAP00000009900	ENSMGAP00000009900.1									6.06e-175	1.02e-174	ENSMUSG00000032667	ENSMUST00000057792	ENSMUSP00000062670	ENSMUSP00000062670.8	Pon2	0	6.81e-179	ENSG00000105854	ENST00000633192	ENSP00000488378	ENSP00000488378.1	PON2
[truncated: 1,715 more rows]
