# Supplementary material for: Health monitoring in birds using bio-loggers and whole blood transcriptomics
Source: Sci Rep. 2021 May 24;11:10815. doi: 10.1038/s41598-021-90212-8 (PMC8144624; doi:10.1038/s41598-021-90212-8)
Supplement: Supplementary file 5 — Supplementary Data 5. [file 41598_2021_90212_MOESM5_ESM.xlsx]

## Sheet: Biological Processes PIC 3hrs
Analysis Type:	PANTHER Overrepresentation Test (Released 20171205)
Annotation Version and Release Date:	GO Ontology database Released 2017-12-27
Analyzed List:	Client Text Box Input (Homo sapiens)
Reference List:	Homo sapiens (all genes in database)
Test Type:	FISHER
GO biological process complete	Homo sapiens - REFLIST (21042)	Client Text Box Input (913)	Client Text Box Input (expected)	Client Text Box Input (over/under)	Client Text Box Input (fold Enrichment)	Client Text Box Input (raw P-value)	Client Text Box Input (FDR)
detection of virus (GO:0009597)	5	4	0.22	+	18.44	0.000317	0.0169
negative thymic T cell selection (GO:0045060)	10	6	0.43	+	13.83	2.85e-05	0.00215
CDP-choline pathway (GO:0006657)	7	4	0.3	+	13.17	0.000775	0.0349
negative T cell selection (GO:0043383)	11	6	0.48	+	12.57	4.24e-05	0.00308
regulation of interferon-beta biosynthetic process (GO:0045357)	8	4	0.35	+	11.52	0.00113	0.0476
amyloid precursor protein catabolic process (GO:0042987)	8	4	0.35	+	11.52	0.00113	0.0475
positive regulation of interleukin-2 biosynthetic process (GO:0045086)	12	5	0.52	+	9.6	0.000501	0.0244
thymic T cell selection (GO:0045061)	17	7	0.74	+	9.49	3.91e-05	0.00288
antigen processing and presentation of endogenous antigen (GO:0019883)	14	5	0.61	+	8.23	0.000879	0.0388
positive regulation of interferon-beta production (GO:0032728)	31	10	1.35	+	7.43	5.1e-06	0.00046
regulation of interferon-alpha production (GO:0032647)	28	9	1.21	+	7.41	1.56e-05	0.00126
regulation of interferon-gamma-mediated signaling pathway (GO:0060334)	25	8	1.08	+	7.38	4.76e-05	0.00341
regulation of response to interferon-gamma (GO:0060330)	25	8	1.08	+	7.38	4.76e-05	0.00339
regulation of regulatory T cell differentiation (GO:0045589)	25	8	1.08	+	7.38	4.76e-05	0.00338
positive regulation of interferon-alpha production (GO:0032727)	22	7	0.95	+	7.33	0.000147	0.00894
T cell differentiation in thymus (GO:0033077)	43	13	1.87	+	6.97	3.67e-07	4.67e-05
regulation of viral-induced cytoplasmic pattern recognition receptor signaling pathway (GO:0039531)	21	6	0.91	+	6.58	0.000711	0.0326
T cell selection (GO:0045058)	36	10	1.56	+	6.4	1.54e-05	0.00125
regulation of interferon-beta production (GO:0032648)	47	13	2.04	+	6.37	8.6e-07	9.96e-05
regulation of defense response to virus by virus (GO:0050690)	30	8	1.3	+	6.15	0.00014	0.00867
multi-organism cellular process (GO:0044764)	23	6	1	+	6.01	0.00106	0.0453
alpha-beta T cell activation (GO:0046631)	55	14	2.39	+	5.87	7.68e-07	9.03e-05
positive regulation of defense response to virus by host (GO:0002230)	28	7	1.21	+	5.76	0.000509	0.0246
TRIF-dependent toll-like receptor signaling pathway (GO:0035666)	29	7	1.26	+	5.56	0.00061	0.0288
alpha-beta T cell differentiation (GO:0046632)	47	11	2.04	+	5.39	2.3e-05	0.00179
positive regulation of interleukin-2 production (GO:0032743)	30	7	1.3	+	5.38	0.000725	0.0331
cellular response to virus (GO:0098586)	30	7	1.3	+	5.38	0.000725	0.033
regulation of defense response to virus (GO:0050688)	71	16	3.08	+	5.19	5.2e-07	6.36e-05
T cell costimulation (GO:0031295)	76	17	3.3	+	5.16	2.53e-07	3.38e-05
lymphocyte costimulation (GO:0031294)	77	17	3.34	+	5.09	2.97e-07	3.9e-05
positive regulation of response to biotic stimulus (GO:0002833)	41	9	1.78	+	5.06	0.000193	0.0112
MyD88-independent toll-like receptor signaling pathway (GO:0002756)	37	8	1.61	+	4.98	0.000476	0.0236
positive regulation of cytokine production involved in immune response (GO:0002720)	37	8	1.61	+	4.98	0.000476	0.0235
positive regulation of B cell proliferation (GO:0030890)	42	9	1.82	+	4.94	0.000226	0.0127
positive regulation of response to cytokine stimulus (GO:0060760)	47	10	2.04	+	4.9	0.000108	0.00708
regulation of B cell proliferation (GO:0030888)	62	13	2.69	+	4.83	1.18e-05	0.000999
negative regulation of type I interferon production (GO:0032480)	48	10	2.08	+	4.8	0.000125	0.0079
positive regulation of type I interferon production (GO:0032481)	73	15	3.17	+	4.74	3.18e-06	0.000301
type I interferon signaling pathway (GO:0060337)	65	13	2.82	+	4.61	1.84e-05	0.00148
cellular response to type I interferon (GO:0071357)	65	13	2.82	+	4.61	1.84e-05	0.00147
T cell differentiation (GO:0030217)	126	25	5.47	+	4.57	3.43e-09	9.19e-07
cellular response to dsRNA (GO:0071359)	52	10	2.26	+	4.43	0.000222	0.0126
peptidyl-tyrosine autophosphorylation (GO:0038083)	47	9	2.04	+	4.41	0.000467	0.0232
negative regulation of innate immune response (GO:0045824)	48	9	2.08	+	4.32	0.000534	0.0256
positive regulation of cytokine-mediated signaling pathway (GO:0001961)	43	8	1.87	+	4.29	0.00113	0.0475
response to type I interferon (GO:0034340)	70	13	3.04	+	4.28	3.64e-05	0.00272
regulation of response to biotic stimulus (GO:0002831)	128	23	5.55	+	4.14	7.19e-08	1.13e-05
regulation of interleukin-2 production (GO:0032663)	51	9	2.21	+	4.07	0.000786	0.0353
positive regulation of viral life cycle (GO:1903902)	58	10	2.52	+	3.97	0.00048	0.0236
regulation of type I interferon production (GO:0032479)	122	21	5.29	+	3.97	4.94e-07	6.08e-05
positive regulation of production of molecular mediator of immune response (GO:0002702)	77	13	3.34	+	3.89	8.65e-05	0.00579
response to dsRNA (GO:0043331)	83	14	3.6	+	3.89	4.72e-05	0.00339
cellular aldehyde metabolic process (GO:0006081)	66	11	2.86	+	3.84	0.000329	0.0175
defense response to virus (GO:0051607)	181	30	7.85	+	3.82	4.06e-09	1e-06
positive regulation of lymphocyte mediated immunity (GO:0002708)	79	13	3.43	+	3.79	0.000109	0.00713
T cell receptor signaling pathway (GO:0050852)	152	25	6.6	+	3.79	9.02e-08	1.36e-05
I-kappaB kinase/NF-kappaB signaling (GO:0007249)	74	12	3.21	+	3.74	0.000224	0.0127
chemokine-mediated signaling pathway (GO:0070098)	74	12	3.21	+	3.74	0.000224	0.0126
regulation of viral life cycle (GO:1903900)	134	21	5.81	+	3.61	1.9e-06	0.000194
positive regulation of adaptive immune response based on somatic recombination of immune receptors built from immunoglobulin superfamily domains (GO:0002824)	78	12	3.38	+	3.55	0.000345	0.0182
positive regulation of leukocyte cell-cell adhesion (GO:1903039)	223	34	9.68	+	3.51	2.57e-09	7.13e-07
lymphocyte differentiation (GO:0030098)	217	33	9.42	+	3.5	4.66e-09	1.11e-06
regulation of stress fiber assembly (GO:0051492)	79	12	3.43	+	3.5	0.000382	0.0197
regulation of cytokine production involved in immune response (GO:0002718)	66	10	2.86	+	3.49	0.00117	0.0489
T cell activation (GO:0042110)	218	33	9.46	+	3.49	5.16e-09	1.18e-06
positive regulation of T cell activation (GO:0050870)	214	32	9.29	+	3.45	1.14e-08	2.24e-06
positive regulation of protein binding (GO:0032092)	87	13	3.77	+	3.44	0.000256	0.0139
cytokine production (GO:0001816)	135	20	5.86	+	3.41	7.04e-06	0.000621
positive regulation of adaptive immune response (GO:0002821)	82	12	3.56	+	3.37	0.000516	0.0248
regulation of production of molecular mediator of immune response (GO:0002700)	117	17	5.08	+	3.35	4.19e-05	0.00306
negative regulation of viral life cycle (GO:1903901)	76	11	3.3	+	3.34	0.000946	0.0413
regulation of viral genome replication (GO:0045069)	84	12	3.64	+	3.29	0.000626	0.0295
regulation of adaptive immune response (GO:0002819)	133	19	5.77	+	3.29	1.87e-05	0.00149
negative regulation of viral process (GO:0048525)	92	13	3.99	+	3.26	0.000415	0.021
stress-activated protein kinase signaling cascade (GO:0031098)	135	19	5.86	+	3.24	2.26e-05	0.00177
regulation of actomyosin structure organization (GO:0110020)	87	12	3.77	+	3.18	0.000827	0.0369
regulation of response to cytokine stimulus (GO:0060759)	175	24	7.59	+	3.16	2.97e-06	0.000286
positive regulation of cell-cell adhesion (GO:0022409)	257	35	11.15	+	3.14	2.01e-08	3.63e-06
toll-like receptor signaling pathway (GO:0002224)	96	13	4.17	+	3.12	0.000597	0.0283
antigen receptor-mediated signaling pathway (GO:0050851)	237	32	10.28	+	3.11	9.65e-08	1.4e-05
regulation of actin filament bundle assembly (GO:0032231)	90	12	3.91	+	3.07	0.00108	0.0459
response to virus (GO:0009615)	270	36	11.72	+	3.07	2.06e-08	3.68e-06
pattern recognition receptor signaling pathway (GO:0002221)	121	16	5.25	+	3.05	0.000187	0.011
leukocyte differentiation (GO:0002521)	303	40	13.15	+	3.04	4.37e-09	1.06e-06
regulation of intracellular pH (GO:0051453)	91	12	3.95	+	3.04	0.00118	0.0491
regulation of cytokine-mediated signaling pathway (GO:0001959)	167	22	7.25	+	3.04	1.34e-05	0.00111
positive regulation of leukocyte mediated immunity (GO:0002705)	99	13	4.3	+	3.03	0.000774	0.0349
positive regulation of lymphocyte proliferation (GO:0050671)	131	17	5.68	+	2.99	0.000147	0.00896
regulation of T cell differentiation (GO:0045580)	124	16	5.38	+	2.97	0.000241	0.0133
regulation of innate immune response (GO:0045088)	427	55	18.53	+	2.97	1.26e-11	6.31e-09
positive regulation of mononuclear cell proliferation (GO:0032946)	132	17	5.73	+	2.97	0.000159	0.00954
regulation of pH (GO:0006885)	102	13	4.43	+	2.94	0.000993	0.0428
positive regulation of lymphocyte activation (GO:0051251)	332	42	14.41	+	2.92	5.56e-09	1.23e-06
positive regulation of multi-organism process (GO:0043902)	176	22	7.64	+	2.88	2.78e-05	0.00212
positive regulation of immune effector process (GO:0002699)	176	22	7.64	+	2.88	2.78e-05	0.00211
regulation of lymphocyte proliferation (GO:0050670)	201	25	8.72	+	2.87	8.77e-06	0.000757
positive regulation of leukocyte proliferation (GO:0070665)	137	17	5.94	+	2.86	0.000237	0.0132
regulation of leukocyte proliferation (GO:0070663)	210	26	9.11	+	2.85	6.29e-06	0.000561
regulation of mononuclear cell proliferation (GO:0032944)	202	25	8.76	+	2.85	9.48e-06	0.000813
lymphocyte activation (GO:0046649)	348	43	15.1	+	2.85	6.86e-09	1.46e-06
regulation of adaptive immune response based on somatic recombination of immune receptors built from immunoglobulin superfamily domains (GO:0002822)	122	15	5.29	+	2.83	0.00059	0.0281
regulation of B cell activation (GO:0050864)	171	21	7.42	+	2.83	5.3e-05	0.00369
regulation of multi-organism process (GO:0043900)	391	48	16.97	+	2.83	1.1e-09	3.29e-07
regulation of leukocyte cell-cell adhesion (GO:1903037)	335	41	14.54	+	2.82	1.96e-08	3.63e-06
regulation of T cell activation (GO:0050863)	320	39	13.88	+	2.81	4.81e-08	8.03e-06
positive regulation of I-kappaB kinase/NF-kappaB signaling (GO:0043123)	189	23	8.2	+	2.8	2.71e-05	0.00207
positive regulation of B cell activation (GO:0050871)	132	16	5.73	+	2.79	0.000453	0.0227
regulation of lymphocyte mediated immunity (GO:0002706)	124	15	5.38	+	2.79	0.000687	0.0319
regulation of viral process (GO:0050792)	193	23	8.37	+	2.75	3.64e-05	0.00271
positive regulation of cell adhesion (GO:0045785)	395	47	17.14	+	2.74	4.05e-09	1.01e-06
response to interferon-gamma (GO:0034341)	160	19	6.94	+	2.74	0.000176	0.0104
negative regulation of defense response (GO:0031348)	169	20	7.33	+	2.73	0.000125	0.00796
positive regulation of cytokine production (GO:0001819)	398	47	17.27	+	2.72	5.02e-09	1.16e-06
response to UV (GO:0009411)	136	16	5.9	+	2.71	0.000609	0.0288
positive regulation of innate immune response (GO:0045089)	315	37	13.67	+	2.71	2.44e-07	3.29e-05
regulation of I-kappaB kinase/NF-kappaB signaling (GO:0043122)	247	29	10.72	+	2.71	4.82e-06	0.000437
positive regulation of leukocyte activation (GO:0002696)	367	43	15.92	+	2.7	2.78e-08	4.86e-06
regulation of cytokine secretion (GO:0050707)	171	20	7.42	+	2.7	0.000144	0.00887
circadian rhythm (GO:0007623)	137	16	5.94	+	2.69	0.000654	0.0306
protein autophosphorylation (GO:0046777)	197	23	8.55	+	2.69	4.86e-05	0.00342
positive regulation of defense response (GO:0031349)	414	48	17.96	+	2.67	8.3e-09	1.72e-06
positive regulation of cell activation (GO:0050867)	377	43	16.36	+	2.63	7.08e-08	1.12e-05
regulation of symbiosis, encompassing mutualism through parasitism (GO:0043903)	222	25	9.63	+	2.6	4e-05	0.00293
regulation of lymphocyte differentiation (GO:0045619)	151	17	6.55	+	2.59	0.000657	0.0306
Ras protein signal transduction (GO:0007265)	160	18	6.94	+	2.59	0.000466	0.0232
negative regulation of multi-organism process (GO:0043901)	170	19	7.38	+	2.58	0.000353	0.0186
regulation of lymphocyte activation (GO:0051249)	471	52	20.44	+	2.54	6.32e-09	1.38e-06
regulation of immune effector process (GO:0002697)	409	45	17.75	+	2.54	7.48e-08	1.15e-05
positive regulation of hemopoiesis (GO:1903708)	166	18	7.2	+	2.5	0.00108	0.0459
negative regulation of immune system process (GO:0002683)	398	43	17.27	+	2.49	3.44e-07	4.45e-05
hemopoiesis (GO:0030097)	520	56	22.56	+	2.48	4.03e-09	1.03e-06
leukocyte activation (GO:0045321)	873	94	37.88	+	2.48	1.31e-14	1.45e-11
innate immune response (GO:0045087)	707	76	30.68	+	2.48	6.8e-12	4.23e-09
positive regulation of binding (GO:0051099)	168	18	7.29	+	2.47	0.00114	0.048
regulation of protein binding (GO:0043393)	207	22	8.98	+	2.45	0.000297	0.016
regulation of autophagy (GO:0010506)	303	32	13.15	+	2.43	1.23e-05	0.00103
regulation of cytokine production (GO:0001817)	623	65	27.03	+	2.4	6.87e-10	2.18e-07
regulation of leukocyte activation (GO:0002694)	538	56	23.34	+	2.4	1.36e-08	2.64e-06
regulation of immune response (GO:0050776)	1049	109	45.52	+	2.39	1.15e-15	1.98e-12
cytokine-mediated signaling pathway (GO:0019221)	541	56	23.47	+	2.39	1.53e-08	2.91e-06
regulation of cell-cell adhesion (GO:0022407)	418	43	18.14	+	2.37	7.9e-07	9.22e-05
DNA replication (GO:0006260)	214	22	9.29	+	2.37	0.000408	0.0209
regulation of cell activation (GO:0050865)	574	59	24.91	+	2.37	7.12e-09	1.49e-06
positive regulation of immune response (GO:0050778)	750	77	32.54	+	2.37	3.3e-11	1.51e-08
activation of innate immune response (GO:0002218)	244	25	10.59	+	2.36	0.000168	0.01
immune effector process (GO:0002252)	1026	105	44.52	+	2.36	7.83e-15	9.36e-12
immune response-activating signal transduction (GO:0002757)	501	51	21.74	+	2.35	1.09e-07	1.56e-05
innate immune response-activating signal transduction (GO:0002758)	226	23	9.81	+	2.35	0.000335	0.0177
cell activation involved in immune response (GO:0002263)	610	62	26.47	+	2.34	5.21e-09	1.17e-06
positive regulation of immune system process (GO:0002684)	1037	105	44.99	+	2.33	1.96e-14	2.02e-11
myeloid cell activation involved in immune response (GO:0002275)	514	52	22.3	+	2.33	9.22e-08	1.38e-05
hematopoietic or lymphoid organ development (GO:0048534)	566	57	24.56	+	2.32	3.14e-08	5.42e-06
leukocyte activation involved in immune response (GO:0002366)	606	61	26.29	+	2.32	8.88e-09	1.82e-06
regulation of defense response (GO:0031347)	788	79	34.19	+	2.31	5.28e-11	2.22e-08
cell activation (GO:0001775)	1019	102	44.21	+	2.31	7.64e-14	6.97e-11
myeloid leukocyte activation (GO:0002274)	564	56	24.47	+	2.29	5.68e-08	9.28e-06
immune response-regulating signaling pathway (GO:0002764)	535	53	23.21	+	2.28	1.49e-07	2.07e-05
defense response to other organism (GO:0098542)	467	46	20.26	+	2.27	1.51e-06	0.000158
regulation of leukocyte differentiation (GO:1902105)	254	25	11.02	+	2.27	0.000365	0.019
positive regulation of response to external stimulus (GO:0032103)	276	27	11.98	+	2.25	0.00021	0.0121
response to cytokine (GO:0034097)	921	90	39.96	+	2.25	8.08e-12	4.65e-09
neutrophil activation (GO:0042119)	493	48	21.39	+	2.24	9.29e-07	0.000106
neutrophil degranulation (GO:0043312)	483	47	20.96	+	2.24	1.27e-06	0.000139
immune system development (GO:0002520)	598	58	25.95	+	2.24	7.48e-08	1.16e-05
neutrophil activation involved in immune response (GO:0002283)	485	47	21.04	+	2.23	1.35e-06	0.000143
granulocyte activation (GO:0036230)	497	48	21.56	+	2.23	1.07e-06	0.00012
response to other organism (GO:0051707)	839	81	36.4	+	2.23	1.81e-10	6.87e-08
response to external biotic stimulus (GO:0043207)	841	81	36.49	+	2.22	1.95e-10	7.2e-08
activation of immune response (GO:0002253)	562	54	24.38	+	2.21	2.97e-07	3.87e-05
immune response (GO:0006955)	1720	165	74.63	+	2.21	1.24e-20	9.66e-17
regulation of immune system process (GO:0002682)	1531	146	66.43	+	2.2	5.44e-18	1.69e-14
response to biotic stimulus (GO:0009607)	881	84	38.23	+	2.2	1.56e-10	6.23e-08
leukocyte degranulation (GO:0043299)	505	48	21.91	+	2.19	2.18e-06	0.000218
neutrophil mediated immunity (GO:0002446)	496	47	21.52	+	2.18	3.07e-06	0.000293
cellular response to cytokine stimulus (GO:0071345)	827	77	35.88	+	2.15	2.3e-09	6.61e-07
myeloid leukocyte mediated immunity (GO:0002444)	517	48	22.43	+	2.14	2.99e-06	0.000287
defense response (GO:0006952)	1255	112	54.45	+	2.06	5.13e-12	3.46e-09
viral process (GO:0016032)	662	59	28.72	+	2.05	8.7e-07	0.0001
activation of protein kinase activity (GO:0032147)	315	28	13.67	+	2.05	0.000857	0.0379
immune response-activating cell surface receptor signaling pathway (GO:0002429)	405	36	17.57	+	2.05	0.000143	0.00884
regulation of binding (GO:0051098)	349	31	15.14	+	2.05	0.000376	0.0195
transmembrane receptor protein tyrosine kinase signaling pathway (GO:0007169)	518	46	22.48	+	2.05	1.44e-05	0.00118
symbiosis, encompassing mutualism through parasitism (GO:0044403)	734	65	31.85	+	2.04	2.79e-07	3.7e-05
regulation of response to stress (GO:0080134)	1442	127	62.57	+	2.03	3.57e-13	3.08e-10
response to molecule of bacterial origin (GO:0002237)	318	28	13.8	+	2.03	0.00091	0.04
regulation of cell adhesion (GO:0030155)	671	59	29.11	+	2.03	1.1e-06	0.000122
positive regulation of protein kinase activity (GO:0045860)	512	45	22.22	+	2.03	2.18e-05	0.00171
regulation of protein secretion (GO:0050708)	424	37	18.4	+	2.01	0.000135	0.0084
immune system process (GO:0002376)	2575	223	111.73	+	2	6.88e-23	1.07e-18
regulation of peptide secretion (GO:0002791)	452	39	19.61	+	1.99	0.000128	0.00802
positive regulation of intracellular signal transduction (GO:1902533)	968	83	42	+	1.98	1.91e-08	3.58e-06
regulation of response to external stimulus (GO:0032101)	782	67	33.93	+	1.97	6.32e-07	7.61e-05
positive regulation of hydrolase activity (GO:0051345)	739	63	32.06	+	1.96	1.32e-06	0.000142
signal transduction by protein phosphorylation (GO:0023014)	411	35	17.83	+	1.96	0.000417	0.0211
immune response-regulating cell surface receptor signaling pathway (GO:0002768)	438	37	19	+	1.95	0.000264	0.0143
interspecies interaction between organisms (GO:0044419)	771	65	33.45	+	1.94	1.34e-06	0.000143
regulated exocytosis (GO:0045055)	688	58	29.85	+	1.94	5.6e-06	0.000503
MAPK cascade (GO:0000165)	371	31	16.1	+	1.93	0.000935	0.0409
regulation of hemopoiesis (GO:1903706)	421	35	18.27	+	1.92	0.000506	0.0246
import into cell (GO:0098657)	674	56	29.24	+	1.91	1.13e-05	0.000961
response to bacterium (GO:0009617)	566	47	24.56	+	1.91	5.38e-05	0.00373
protein oligomerization (GO:0051259)	482	40	20.91	+	1.91	0.000212	0.0121
adaptive immune response (GO:0002250)	434	36	18.83	+	1.91	0.000412	0.021
exocytosis (GO:0006887)	772	64	33.5	+	1.91	3.28e-06	0.000309
leukocyte mediated immunity (GO:0002443)	736	61	31.93	+	1.91	4.78e-06	0.000436
response to extracellular stimulus (GO:0009991)	483	40	20.96	+	1.91	0.000217	0.0124
regulation of cellular catabolic process (GO:0031329)	785	65	34.06	+	1.91	2.55e-06	0.000252
positive regulation of catabolic process (GO:0009896)	451	37	19.57	+	1.89	0.000491	0.0241
response to nutrient levels (GO:0031667)	453	37	19.66	+	1.88	0.000511	0.0246
positive regulation of kinase activity (GO:0033674)	551	45	23.91	+	1.88	0.000149	0.00903
positive regulation of catalytic activity (GO:0043085)	1436	117	62.31	+	1.88	3.52e-10	1.21e-07
negative regulation of cellular component organization (GO:0051129)	615	50	26.68	+	1.87	6.47e-05	0.00443
positive regulation of molecular function (GO:0044093)	1761	142	76.41	+	1.86	4.39e-12	3.1e-09
regulation of catabolic process (GO:0009894)	924	74	40.09	+	1.85	1.34e-06	0.000144
positive regulation of transferase activity (GO:0051347)	690	55	29.94	+	1.84	4.9e-05	0.00343
positive regulation of locomotion (GO:0040017)	477	38	20.7	+	1.84	0.000699	0.0323
regulation of cellular response to stress (GO:0080135)	631	50	27.38	+	1.83	0.00012	0.00766
endocytosis (GO:0006897)	621	49	26.94	+	1.82	0.000159	0.00956
response to external stimulus (GO:0009605)	1893	149	82.14	+	1.81	8.67e-12	4.81e-09
regulation of intracellular signal transduction (GO:1902531)	1800	141	78.1	+	1.81	3.77e-11	1.67e-08
positive regulation of MAPK cascade (GO:0043410)	502	39	21.78	+	1.79	0.000946	0.0412
regulation of secretion by cell (GO:1903530)	670	52	29.07	+	1.79	0.000129	0.00807
intracellular signal transduction (GO:0035556)	1605	124	69.64	+	1.78	1.74e-09	5.11e-07
secretion by cell (GO:0032940)	960	74	41.65	+	1.78	6.41e-06	0.000569
enzyme linked receptor protein signaling pathway (GO:0007167)	715	55	31.02	+	1.77	9.87e-05	0.00658
apoptotic process (GO:0006915)	910	70	39.48	+	1.77	1.18e-05	0.001
phosphorylation (GO:0016310)	1289	99	55.93	+	1.77	1.44e-07	2.01e-05
regulation of cell migration (GO:0030334)	733	56	31.8	+	1.76	0.000117	0.00762
proteolysis involved in cellular protein catabolic process (GO:0051603)	552	42	23.95	+	1.75	0.000791	0.0354
regulation of locomotion (GO:0040012)	855	65	37.1	+	1.75	3.07e-05	0.00231
organophosphate metabolic process (GO:0019637)	990	75	42.96	+	1.75	8.74e-06	0.000758
regulation of cell death (GO:0010941)	1629	122	70.68	+	1.73	1.46e-08	2.81e-06
cell surface receptor signaling pathway (GO:0007166)	2278	170	98.84	+	1.72	1.23e-11	6.39e-09
cellular response to nitrogen compound (GO:1901699)	577	43	25.04	+	1.72	0.00102	0.044
response to organic substance (GO:0010033)	2765	206	119.97	+	1.72	3.35e-14	3.25e-11
regulation of secretion (GO:0051046)	725	54	31.46	+	1.72	0.000235	0.0131
vesicle-mediated transport (GO:0016192)	1787	133	77.54	+	1.72	3.45e-09	9.09e-07
cellular protein catabolic process (GO:0044257)	579	43	25.12	+	1.71	0.00106	0.0454
positive regulation of programmed cell death (GO:0043068)	607	45	26.34	+	1.71	0.000927	0.0407
positive regulation of multicellular organismal process (GO:0051240)	1512	112	65.6	+	1.71	9.59e-08	1.4e-05
phosphate-containing compound metabolic process (GO:0006796)	2107	156	91.42	+	1.71	1.64e-10	6.37e-08
regulation of cell motility (GO:2000145)	784	58	34.02	+	1.71	0.000192	0.0112
regulation of protein kinase activity (GO:0045859)	784	58	34.02	+	1.71	0.000192	0.0112
protein catabolic process (GO:0030163)	637	47	27.64	+	1.7	0.000847	0.0377
secretion (GO:0046903)	1071	79	46.47	+	1.7	1.3e-05	0.00108
positive regulation of cell death (GO:0010942)	653	48	28.33	+	1.69	0.000709	0.0326
regulation of apoptotic process (GO:0042981)	1497	110	64.95	+	1.69	2.35e-07	3.2e-05
protein phosphorylation (GO:0006468)	969	71	42.04	+	1.69	4.31e-05	0.00311
response to stress (GO:0006950)	3358	246	145.7	+	1.69	2.33e-16	4.53e-13
response to nitrogen compound (GO:1901698)	998	73	43.3	+	1.69	3.9e-05	0.00288
response to organic cyclic compound (GO:0014070)	879	64	38.14	+	1.68	0.000114	0.00746
regulation of programmed cell death (GO:0043067)	1512	110	65.6	+	1.68	3.77e-07	4.76e-05
positive regulation of response to stimulus (GO:0048584)	2187	159	94.89	+	1.68	3.38e-10	1.19e-07
positive regulation of protein metabolic process (GO:0051247)	1612	117	69.94	+	1.67	1.53e-07	2.1e-05
regulation of cellular component movement (GO:0051270)	858	62	37.23	+	1.67	0.000187	0.011
cell migration (GO:0016477)	872	63	37.84	+	1.67	0.000154	0.00932
phosphorus metabolic process (GO:0006793)	2199	158	95.41	+	1.66	1.01e-09	3.14e-07
regulation of kinase activity (GO:0043549)	849	61	36.84	+	1.66	0.000243	0.0133
positive regulation of signal transduction (GO:0009967)	1510	108	65.52	+	1.65	1.02e-06	0.000116
peptidyl-amino acid modification (GO:0018193)	895	64	38.83	+	1.65	0.000184	0.0109
regulation of MAPK cascade (GO:0043408)	700	50	30.37	+	1.65	0.00105	0.0449
positive regulation of phosphorylation (GO:0042327)	983	70	42.65	+	1.64	9.91e-05	0.00657
localization of cell (GO:0051674)	969	69	42.04	+	1.64	0.00012	0.00776
chemical homeostasis (GO:0048878)	969	69	42.04	+	1.64	0.00012	0.00773
cell motility (GO:0048870)	969	69	42.04	+	1.64	0.00012	0.0077
regulation of protein transport (GO:0051223)	787	56	34.15	+	1.64	0.000558	0.0267
regulation of cellular component biogenesis (GO:0044087)	858	61	37.23	+	1.64	0.000356	0.0187
regulation of establishment of protein localization (GO:0070201)	830	59	36.01	+	1.64	0.000405	0.0207
regulation of peptide transport (GO:0090087)	817	58	35.45	+	1.64	0.0005	0.0244
positive regulation of signaling (GO:0023056)	1650	117	71.59	+	1.63	4.14e-07	5.19e-05
multi-organism process (GO:0051704)	2348	166	101.88	+	1.63	1.09e-09	3.31e-07
positive regulation of cellular protein metabolic process (GO:0032270)	1520	107	65.95	+	1.62	2.12e-06	0.000214
positive regulation of cell communication (GO:0010647)	1643	115	71.29	+	1.61	1.02e-06	0.000115
cellular homeostasis (GO:0019725)	815	57	35.36	+	1.61	0.000704	0.0324
cell death (GO:0008219)	1074	75	46.6	+	1.61	0.000101	0.00669
cellular response to organic substance (GO:0071310)	2150	150	93.29	+	1.61	1.99e-08	3.64e-06
positive regulation of transport (GO:0051050)	978	68	42.43	+	1.6	0.000247	0.0135
regulation of hydrolase activity (GO:0051336)	1194	83	51.81	+	1.6	4.86e-05	0.00343
positive regulation of protein phosphorylation (GO:0001934)	936	65	40.61	+	1.6	0.000453	0.0227
homeostatic process (GO:0042592)	1469	102	63.74	+	1.6	7.19e-06	0.000631
cellular response to stress (GO:0033554)	1599	111	69.38	+	1.6	2.64e-06	0.000259
cellular response to chemical stimulus (GO:0070887)	2624	182	113.85	+	1.6	5.06e-10	1.64e-07
regulation of transferase activity (GO:0051338)	1024	71	44.43	+	1.6	0.000239	0.0132
regulation of response to stimulus (GO:0048583)	4078	279	176.94	+	1.58	3.87e-15	5.47e-12
programmed cell death (GO:0012501)	1039	71	45.08	+	1.57	0.000356	0.0186
locomotion (GO:0040011)	1205	82	52.28	+	1.57	0.000125	0.00793
regulation of signal transduction (GO:0009966)	3083	209	133.77	+	1.56	1.25e-10	5.09e-08
positive regulation of protein modification process (GO:0031401)	1202	81	52.15	+	1.55	0.000168	0.01
regulation of protein localization (GO:0032880)	1043	70	45.26	+	1.55	0.000651	0.0305
regulation of transport (GO:0051049)	1849	124	80.23	+	1.55	2.75e-06	0.000269
organonitrogen compound catabolic process (GO:1901565)	986	66	42.78	+	1.54	0.000848	0.0376
regulation of catalytic activity (GO:0050790)	2317	155	100.53	+	1.54	1.38e-07	1.94e-05
regulation of organelle organization (GO:0033043)	1227	82	53.24	+	1.54	0.000194	0.0112
regulation of localization (GO:0032879)	2595	173	112.6	+	1.54	2.42e-08	4.27e-06
negative regulation of response to stimulus (GO:0048585)	1477	98	64.09	+	1.53	5.95e-05	0.0041
positive regulation of metabolic process (GO:0009893)	3268	216	141.8	+	1.52	4.52e-10	1.49e-07
cellular catabolic process (GO:0044248)	1671	110	72.5	+	1.52	2.4e-05	0.00185
regulation of cell communication (GO:0010646)	3374	222	146.4	+	1.52	3.16e-10	1.14e-07
negative regulation of signaling (GO:0023057)	1277	84	55.41	+	1.52	0.000257	0.014
regulation of phosphorylation (GO:0042325)	1490	98	64.65	+	1.52	8.36e-05	0.00562
negative regulation of multicellular organismal process (GO:0051241)	1051	69	45.6	+	1.51	0.00118	0.0493
regulation of protein modification process (GO:0031399)	1753	115	76.06	+	1.51	2.03e-05	0.00161
positive regulation of macromolecule metabolic process (GO:0010604)	3034	199	131.64	+	1.51	4.96e-09	1.17e-06
regulation of signaling (GO:0023051)	3423	224	148.52	+	1.51	4.01e-10	1.35e-07
regulation of protein phosphorylation (GO:0001932)	1362	89	59.1	+	1.51	0.000224	0.0126
negative regulation of cell communication (GO:0010648)	1273	83	55.23	+	1.5	0.00042	0.0212
catabolic process (GO:0009056)	1950	126	84.61	+	1.49	1.36e-05	0.00113
positive regulation of cellular metabolic process (GO:0031325)	3051	196	132.38	+	1.48	3.75e-08	6.39e-06
positive regulation of nitrogen compound metabolic process (GO:0051173)	2940	188	127.56	+	1.47	9.25e-08	1.37e-05
positive regulation of biological process (GO:0048518)	5607	357	243.28	+	1.47	1.32e-15	2.05e-12
movement of cell or subcellular component (GO:0006928)	1462	93	63.44	+	1.47	0.000361	0.0188
regulation of cellular component organization (GO:0051128)	2343	149	101.66	+	1.47	4.22e-06	0.000387
positive regulation of cellular process (GO:0048522)	4985	316	216.3	+	1.46	3.69e-13	3.02e-10
response to oxygen-containing compound (GO:1901700)	1445	91	62.7	+	1.45	0.000691	0.032
organic substance catabolic process (GO:1901575)	1655	104	71.81	+	1.45	0.000288	0.0155
regulation of cellular protein metabolic process (GO:0032268)	2533	159	109.91	+	1.45	4.12e-06	0.000381
protein localization (GO:0008104)	1945	122	84.39	+	1.45	7.77e-05	0.00527
regulation of protein metabolic process (GO:0051246)	2778	173	120.54	+	1.44	1.83e-06	0.000188
nitrogen compound transport (GO:0071705)	1672	104	72.55	+	1.43	0.00039	0.0201
organic substance transport (GO:0071702)	2043	127	88.64	+	1.43	6.98e-05	0.00475
regulation of multicellular organismal process (GO:0051239)	2801	174	121.53	+	1.43	1.98e-06	0.000201
signal transduction (GO:0007165)	4956	306	215.04	+	1.42	3.03e-11	1.43e-08
response to chemical (GO:0042221)	4164	257	180.67	+	1.42	3.12e-09	8.5e-07
regulation of cell proliferation (GO:0042127)	1588	98	68.9	+	1.42	0.000736	0.0334
cellular protein modification process (GO:0006464)	3164	195	137.28	+	1.42	7.45e-07	8.9e-05
protein modification process (GO:0036211)	3164	195	137.28	+	1.42	7.45e-07	8.83e-05
cell communication (GO:0007154)	5447	335	236.34	+	1.42	2.24e-12	1.66e-09
regulation of biological quality (GO:0065008)	3627	223	157.37	+	1.42	8.56e-08	1.3e-05
macromolecule modification (GO:0043412)	3451	211	149.74	+	1.41	3.45e-07	4.42e-05
localization (GO:0051179)	5433	332	235.73	+	1.41	6.56e-12	4.24e-09
signaling (GO:0023052)	5349	326	232.09	+	1.4	1.93e-11	9.38e-09
transport (GO:0006810)	4326	262	187.7	+	1.4	1.1e-08	2.19e-06
regulation of molecular function (GO:0065009)	3391	205	147.13	+	1.39	1.19e-06	0.000131
macromolecule localization (GO:0033036)	2258	136	97.97	+	1.39	0.000142	0.00881
small molecule metabolic process (GO:0044281)	1815	109	78.75	+	1.38	0.000974	0.0422
cellular response to stimulus (GO:0051716)	6423	384	278.69	+	1.38	6.24e-13	4.84e-10
response to stimulus (GO:0050896)	8142	486	353.28	+	1.38	4.19e-18	1.63e-14
establishment of localization (GO:0051234)	4442	265	192.74	+	1.37	3.85e-08	6.5e-06
negative regulation of biological process (GO:0048519)	4952	293	214.86	+	1.36	1.01e-08	2.04e-06
cellular protein metabolic process (GO:0044267)	3752	221	162.8	+	1.36	2.45e-06	0.000244
regulation of developmental process (GO:0050793)	2379	140	103.22	+	1.36	0.000303	0.0162
cellular localization (GO:0051641)	2122	124	92.07	+	1.35	0.000978	0.0423
negative regulation of cellular process (GO:0048523)	4457	259	193.39	+	1.34	5.88e-07	7.14e-05
organonitrogen compound metabolic process (GO:1901564)	5534	314	240.12	+	1.31	1.23e-07	1.76e-05
protein metabolic process (GO:0019538)	4466	252	193.78	+	1.3	8.41e-06	0.000733
cellular component organization (GO:0016043)	5280	295	229.1	+	1.29	1.7e-06	0.000176
cellular component organization or biogenesis (GO:0071840)	5505	303	238.86	+	1.27	4.08e-06	0.00038
cellular metabolic process (GO:0044237)	9070	495	393.54	+	1.26	5.07e-11	2.19e-08
regulation of cellular process (GO:0050794)	10771	572	467.35	+	1.22	9.02e-12	4.83e-09
biological regulation (GO:0065007)	12072	641	523.8	+	1.22	5.68e-15	7.35e-12
organic substance metabolic process (GO:0071704)	9521	504	413.11	+	1.22	3.96e-09	1.02e-06
regulation of cellular metabolic process (GO:0031323)	6187	326	268.45	+	1.21	6.27e-05	0.00431
metabolic process (GO:0008152)	9970	525	432.59	+	1.21	2.33e-09	6.59e-07
regulation of metabolic process (GO:0019222)	6672	351	289.49	+	1.21	2.56e-05	0.00197
regulation of biological process (GO:0050789)	11425	600	495.72	+	1.21	7.38e-12	4.41e-09
primary metabolic process (GO:0044238)	9163	481	397.58	+	1.21	6.89e-08	1.1e-05
cellular macromolecule metabolic process (GO:0044260)	7040	364	305.46	+	1.19	8.21e-05	0.00554
nitrogen compound metabolic process (GO:0006807)	8641	446	374.93	+	1.19	3.49e-06	0.000326
regulation of macromolecule metabolic process (GO:0060255)	6151	317	266.89	+	1.19	0.000484	0.0238
cellular process (GO:0009987)	15086	775	654.57	+	1.18	3.27e-20	1.69e-16
macromolecule metabolic process (GO:0043170)	7782	393	337.66	+	1.16	0.000239	0.0132
biological_process (GO:0008150)	17500	848	759.31	+	1.12	2.26e-17	5.01e-14
system process (GO:0003008)	1852	52	80.36	-	0.65	0.000744	0.0337
nervous system process (GO:0050877)	1281	24	55.58	-	0.43	2.8e-06	0.000272
Unclassified (UNCLASSIFIED)	3542	65	153.69	-	0.42	2.26e-17	5.85e-14
detection of stimulus (GO:0051606)	675	9	29.29	-	0.31	2.36e-05	0.00183
sensory perception (GO:0007600)	946	11	41.05	-	0.27	4.99e-08	8.24e-06
sensory perception of chemical stimulus (GO:0007606)	533	5	23.13	-	0.22	1.47e-05	0.0012
detection of chemical stimulus (GO:0009593)	507	3	22	-	0.14	1.45e-06	0.000152
sensory perception of smell (GO:0007608)	458	2	19.87	-	0.1	1.3e-06	0.000141
detection of chemical stimulus involved in sensory perception of smell (GO:0050911)	429	1	18.61	-	0.05	4.85e-07	6.02e-05
detection of chemical stimulus involved in sensory perception (GO:0050907)	472	1	20.48	-	0.05	6.7e-08	1.08e-05
detection of stimulus involved in sensory perception (GO:0050906)	524	1	22.74	-	0.04	6.4e-09	1.38e-06

## Sheet: Biological Processes PIC 6hrs
Analysis Type:	PANTHER Overrepresentation Test (Released 20171205)
Annotation Version and Release Date:	GO Ontology database Released 2017-12-27
Analyzed List:	Client Text Box Input (Homo sapiens)
Reference List:	Homo sapiens (all genes in database)
Test Type:	FISHER
GO biological process complete	Homo sapiens - REFLIST (21042)	Client Text Box Input (473)	Client Text Box Input (expected)	Client Text Box Input (over/under)	Client Text Box Input (fold Enrichment)	Client Text Box Input (raw P-value)	Client Text Box Input (FDR)
regulation of type III interferon production (GO:0034344)	3	3	0.07	+	44.49	0.000201	0.0191
positive regulation of double-strand break repair via nonhomologous end joining (GO:2001034)	5	3	0.11	+	26.69	0.000545	0.0431
detection of virus (GO:0009597)	5	3	0.11	+	26.69	0.000545	0.0429
cytoplasmic pattern recognition receptor signaling pathway in response to virus (GO:0039528)	5	3	0.11	+	26.69	0.000545	0.0427
antigen processing and presentation of endogenous peptide antigen via MHC class I (GO:0019885)	10	4	0.22	+	17.79	0.000194	0.0187
antigen processing and presentation of endogenous peptide antigen (GO:0002483)	11	4	0.25	+	16.18	0.00026	0.0237
spongiotrophoblast layer development (GO:0060712)	12	4	0.27	+	14.83	0.00034	0.0295
regulation of interferon-gamma-mediated signaling pathway (GO:0060334)	25	8	0.56	+	14.24	4.41e-07	0.000129
regulation of response to interferon-gamma (GO:0060330)	25	8	0.56	+	14.24	4.41e-07	0.000127
positive regulation of double-strand break repair (GO:2000781)	14	4	0.31	+	12.71	0.000552	0.0431
regulation of interferon-alpha production (GO:0032647)	28	8	0.63	+	12.71	9.06e-07	0.000227
regulation of viral-induced cytoplasmic pattern recognition receptor signaling pathway (GO:0039531)	21	6	0.47	+	12.71	2.19e-05	0.0032
antigen processing and presentation of endogenous antigen (GO:0019883)	14	4	0.31	+	12.71	0.000552	0.0429
regulation of RIG-I signaling pathway (GO:0039535)	18	5	0.4	+	12.36	0.000122	0.0128
positive regulation of interferon-alpha production (GO:0032727)	22	6	0.49	+	12.13	2.73e-05	0.00375
multi-organism cellular process (GO:0044764)	23	6	0.52	+	11.61	3.38e-05	0.00453
positive regulation of interferon-beta production (GO:0032728)	31	8	0.7	+	11.48	1.74e-06	0.000403
regulation of interferon-beta production (GO:0032648)	47	11	1.06	+	10.41	4.63e-08	1.75e-05
cellular response to virus (GO:0098586)	30	7	0.67	+	10.38	1.38e-05	0.00233
response to interferon-beta (GO:0035456)	23	5	0.52	+	9.67	0.000325	0.0287
positive regulation of response to cytokine stimulus (GO:0060760)	47	10	1.06	+	9.47	4.11e-07	0.000123
negative regulation of type I interferon production (GO:0032480)	48	10	1.08	+	9.27	4.87e-07	0.000135
TRIF-dependent toll-like receptor signaling pathway (GO:0035666)	29	6	0.65	+	9.2	0.000103	0.0113
type I interferon signaling pathway (GO:0060337)	65	13	1.46	+	8.9	1.43e-08	6.72e-06
cellular response to type I interferon (GO:0071357)	65	13	1.46	+	8.9	1.43e-08	6.53e-06
MyD88-independent toll-like receptor signaling pathway (GO:0002756)	37	7	0.83	+	8.42	4.5e-05	0.00578
positive regulation of cytokine-mediated signaling pathway (GO:0001961)	43	8	0.97	+	8.28	1.43e-05	0.00236
response to type I interferon (GO:0034340)	70	13	1.57	+	8.26	3.1e-08	1.3e-05
regulation of defense response to virus (GO:0050688)	71	13	1.6	+	8.15	3.6e-08	1.43e-05
T cell costimulation (GO:0031295)	76	13	1.71	+	7.61	7.32e-08	2.52e-05
lymphocyte costimulation (GO:0031294)	77	13	1.73	+	7.51	8.38e-08	2.83e-05
negative regulation of innate immune response (GO:0045824)	48	8	1.08	+	7.41	2.9e-05	0.00391
regulation of type I interferon-mediated signaling pathway (GO:0060338)	44	7	0.99	+	7.08	0.000119	0.0127
cellular response to dsRNA (GO:0071359)	52	8	1.17	+	6.84	4.83e-05	0.0061
negative regulation of cation channel activity (GO:2001258)	42	6	0.94	+	6.36	0.000614	0.047
defense response to virus (GO:0051607)	181	25	4.07	+	6.14	4.81e-12	8.3e-09
positive regulation of type I interferon production (GO:0032481)	73	10	1.64	+	6.09	1.39e-05	0.00232
negative regulation of viral life cycle (GO:1903901)	76	10	1.71	+	5.85	1.91e-05	0.00288
regulation of type I interferon production (GO:0032479)	122	16	2.74	+	5.83	6.63e-08	2.39e-05
interferon-gamma-mediated signaling pathway (GO:0060333)	71	9	1.6	+	5.64	6.47e-05	0.00779
regulation of response to biotic stimulus (GO:0002831)	128	16	2.88	+	5.56	1.21e-07	3.99e-05
regulation of response to cytokine stimulus (GO:0060759)	175	21	3.93	+	5.34	2.51e-09	1.39e-06
negative regulation of viral process (GO:0048525)	92	11	2.07	+	5.32	1.67e-05	0.00262
regulation of cytokine-mediated signaling pathway (GO:0001959)	167	19	3.75	+	5.06	3.15e-08	1.29e-05
response to dsRNA (GO:0043331)	83	9	1.87	+	4.82	0.000192	0.0187
response to virus (GO:0009615)	270	28	6.07	+	4.61	1.21e-10	9.92e-08
regulation of viral life cycle (GO:1903900)	134	13	3.01	+	4.32	2.28e-05	0.00328
response to interferon-gamma (GO:0034341)	160	15	3.6	+	4.17	7.96e-06	0.00153
positive regulation of T cell activation (GO:0050870)	214	20	4.81	+	4.16	2.64e-07	8.21e-05
positive regulation of leukocyte cell-cell adhesion (GO:1903039)	223	20	5.01	+	3.99	4.84e-07	0.000137
regulation of innate immune response (GO:0045088)	427	38	9.6	+	3.96	3.99e-12	7.75e-09
negative regulation of multi-organism process (GO:0043901)	170	15	3.82	+	3.93	1.55e-05	0.00249
regulation of proteasomal ubiquitin-dependent protein catabolic process (GO:0032434)	118	10	2.65	+	3.77	0.000539	0.043
negative regulation of translation (GO:0017148)	145	12	3.26	+	3.68	0.00019	0.0187
regulation of adaptive immune response (GO:0002819)	133	11	2.99	+	3.68	0.00035	0.0302
pattern recognition receptor signaling pathway (GO:0002221)	121	10	2.72	+	3.68	0.000647	0.0483
negative regulation of immune response (GO:0050777)	134	11	3.01	+	3.65	0.000372	0.0317
positive regulation of cell-cell adhesion (GO:0022409)	257	21	5.78	+	3.64	1.03e-06	0.000249
cellular response to interferon-gamma (GO:0071346)	139	11	3.12	+	3.52	0.000496	0.0399
T cell receptor signaling pathway (GO:0050852)	152	12	3.42	+	3.51	0.000285	0.0254
platelet activation (GO:0030168)	142	11	3.19	+	3.45	0.000586	0.0453
negative regulation of cellular amide metabolic process (GO:0034249)	159	12	3.57	+	3.36	0.000417	0.0348
positive regulation of lymphocyte activation (GO:0051251)	332	25	7.46	+	3.35	4.05e-07	0.000123
defense response to other organism (GO:0098542)	467	35	10.5	+	3.33	2.1e-09	1.21e-06
regulation of multi-organism process (GO:0043900)	391	29	8.79	+	3.3	6.44e-08	2.38e-05
cytokine-mediated signaling pathway (GO:0019221)	541	40	12.16	+	3.29	2.06e-10	1.53e-07
regulation of viral process (GO:0050792)	193	14	4.34	+	3.23	0.000208	0.0196
positive regulation of leukocyte activation (GO:0002696)	367	26	8.25	+	3.15	7.04e-07	0.000179
positive regulation of cell activation (GO:0050867)	377	26	8.47	+	3.07	1.13e-06	0.00027
regulation of T cell activation (GO:0050863)	320	22	7.19	+	3.06	7.9e-06	0.00153
response to other organism (GO:0051707)	839	57	18.86	+	3.02	5.8e-13	2.25e-09
innate immune response (GO:0045087)	707	48	15.89	+	3.02	4.64e-11	4.81e-08
response to external biotic stimulus (GO:0043207)	841	57	18.9	+	3.02	6.35e-13	1.64e-09
regulation of symbiosis, encompassing mutualism through parasitism (GO:0043903)	222	15	4.99	+	3.01	0.000258	0.0237
response to biotic stimulus (GO:0009607)	881	59	19.8	+	2.98	3.85e-13	2.99e-09
positive regulation of innate immune response (GO:0045089)	315	21	7.08	+	2.97	1.95e-05	0.00291
protein deubiquitination (GO:0016579)	287	19	6.45	+	2.95	5.26e-05	0.00653
protein modification by small protein removal (GO:0070646)	303	20	6.81	+	2.94	3.5e-05	0.00464
regulation of leukocyte cell-cell adhesion (GO:1903037)	335	22	7.53	+	2.92	1.54e-05	0.0025
T cell activation (GO:0042110)	218	14	4.9	+	2.86	0.000658	0.0487
viral process (GO:0016032)	662	42	14.88	+	2.82	5.33e-09	2.85e-06
positive regulation of cell adhesion (GO:0045785)	395	25	8.88	+	2.82	7.49e-06	0.00149
positive regulation of cytokine production (GO:0001819)	398	25	8.95	+	2.79	8.47e-06	0.0016
positive regulation of defense response (GO:0031349)	414	26	9.31	+	2.79	5.62e-06	0.00118
regulation of immune response (GO:0050776)	1049	65	23.58	+	2.76	5.99e-13	1.86e-09
response to endoplasmic reticulum stress (GO:0034976)	244	15	5.48	+	2.73	0.000656	0.0487
regulation of defense response (GO:0031347)	788	48	17.71	+	2.71	1.41e-09	8.77e-07
regulation of cell-cell adhesion (GO:0022407)	418	25	9.4	+	2.66	1.85e-05	0.00282
response to cytokine (GO:0034097)	921	55	20.7	+	2.66	1.61e-10	1.25e-07
regulation of immune effector process (GO:0002697)	409	24	9.19	+	2.61	3.62e-05	0.00477
symbiosis, encompassing mutualism through parasitism (GO:0044403)	734	43	16.5	+	2.61	3.1e-08	1.34e-05
cellular response to cytokine stimulus (GO:0071345)	827	48	18.59	+	2.58	8.49e-09	4.25e-06
immune response-activating signal transduction (GO:0002757)	501	29	11.26	+	2.58	7.25e-06	0.00146
positive regulation of immune system process (GO:0002684)	1037	60	23.31	+	2.57	8.49e-11	7.75e-08
blood coagulation (GO:0007596)	295	17	6.63	+	2.56	0.000589	0.0453
positive regulation of immune response (GO:0050778)	750	43	16.86	+	2.55	7.09e-08	2.5e-05
regulation of lymphocyte activation (GO:0051249)	471	27	10.59	+	2.55	1.76e-05	0.00271
coagulation (GO:0050817)	297	17	6.68	+	2.55	0.000633	0.0475
regulation of cytokine production (GO:0001817)	623	35	14	+	2.5	1.9e-06	0.000434
regulation of immune system process (GO:0002682)	1531	86	34.42	+	2.5	1.47e-14	2.28e-10
immune response-regulating signaling pathway (GO:0002764)	535	30	12.03	+	2.49	1.2e-05	0.0021
interspecies interaction between organisms (GO:0044419)	771	43	17.33	+	2.48	1.24e-07	4.01e-05
defense response (GO:0006952)	1255	68	28.21	+	2.41	5.36e-11	5.2e-08
regulation of leukocyte activation (GO:0002694)	538	29	12.09	+	2.4	2.83e-05	0.00386
immune effector process (GO:0002252)	1026	55	23.06	+	2.38	6.83e-09	3.54e-06
positive regulation of proteolysis (GO:0045862)	393	21	8.83	+	2.38	0.000459	0.0375
positive regulation of cellular catabolic process (GO:0031331)	395	21	8.88	+	2.37	0.000479	0.0389
negative regulation of immune system process (GO:0002683)	398	21	8.95	+	2.35	0.000511	0.0409
regulation of cell activation (GO:0050865)	574	30	12.9	+	2.33	5.02e-05	0.00629
regulation of response to stress (GO:0080134)	1442	75	32.41	+	2.31	3.39e-11	3.76e-08
activation of immune response (GO:0002253)	562	29	12.63	+	2.3	7.77e-05	0.00881
response to bacterium (GO:0009617)	566	29	12.72	+	2.28	8.26e-05	0.00929
positive regulation of catabolic process (GO:0009896)	451	23	10.14	+	2.27	0.000391	0.0332
immune response (GO:0006955)	1720	86	38.66	+	2.22	6.42e-12	9.96e-09
proteolysis involved in cellular protein catabolic process (GO:0051603)	552	27	12.41	+	2.18	0.000252	0.0233
ubiquitin-dependent protein catabolic process (GO:0006511)	492	24	11.06	+	2.17	0.000623	0.0474
protein catabolic process (GO:0030163)	637	31	14.32	+	2.16	0.000122	0.0127
cellular protein catabolic process (GO:0044257)	579	28	13.02	+	2.15	0.000331	0.0291
regulation of cell adhesion (GO:0030155)	671	32	15.08	+	2.12	0.000111	0.012
regulation of cellular response to stress (GO:0080135)	631	30	14.18	+	2.12	0.000205	0.0194
cellular response to DNA damage stimulus (GO:0006974)	741	34	16.66	+	2.04	0.000142	0.0145
regulation of cellular catabolic process (GO:0031329)	785	36	17.65	+	2.04	8.39e-05	0.00937
cell activation (GO:0001775)	1019	46	22.91	+	2.01	1.33e-05	0.00229
multi-organism process (GO:0051704)	2348	105	52.78	+	1.99	1.29e-11	1.82e-08
protein modification by small protein conjugation or removal (GO:0070647)	1013	45	22.77	+	1.98	2.24e-05	0.00324
positive regulation of intracellular signal transduction (GO:1902533)	968	43	21.76	+	1.98	3.73e-05	0.00487
regulation of catabolic process (GO:0009894)	924	41	20.77	+	1.97	6.46e-05	0.00784
immune system process (GO:0002376)	2575	114	57.88	+	1.97	2.39e-12	5.31e-09
response to external stimulus (GO:0009605)	1893	83	42.55	+	1.95	1.03e-08	5.02e-06
regulation of response to external stimulus (GO:0032101)	782	34	17.58	+	1.93	0.00036	0.0309
cell surface receptor signaling pathway (GO:0007166)	2278	99	51.21	+	1.93	2.68e-10	1.89e-07
positive regulation of response to stimulus (GO:0048584)	2187	95	49.16	+	1.93	8.44e-10	5.46e-07
cellular macromolecule catabolic process (GO:0044265)	854	37	19.2	+	1.93	0.000241	0.0224
response to organic cyclic compound (GO:0014070)	879	38	19.76	+	1.92	0.00019	0.0186
macromolecule catabolic process (GO:0009057)	997	43	22.41	+	1.92	7.61e-05	0.00868
organonitrogen compound catabolic process (GO:1901565)	986	42	22.16	+	1.89	0.000114	0.0122
protein modification by small protein conjugation (GO:0032446)	801	34	18.01	+	1.89	0.00063	0.0477
positive regulation of signal transduction (GO:0009967)	1510	63	33.94	+	1.86	3.96e-06	0.000853
response to stress (GO:0006950)	3358	139	75.48	+	1.84	4.98e-13	2.58e-09
negative regulation of protein metabolic process (GO:0051248)	1125	46	25.29	+	1.82	0.000131	0.0136
response to organic substance (GO:0010033)	2765	113	62.15	+	1.82	4.67e-10	3.16e-07
positive regulation of cell communication (GO:0010647)	1643	66	36.93	+	1.79	6.52e-06	0.00135
positive regulation of cellular protein metabolic process (GO:0032270)	1520	61	34.17	+	1.79	1.61e-05	0.00255
positive regulation of signaling (GO:0023056)	1650	66	37.09	+	1.78	9.63e-06	0.00174
positive regulation of protein metabolic process (GO:0051247)	1612	64	36.24	+	1.77	1.74e-05	0.0027
cellular response to organic substance (GO:0071310)	2150	85	48.33	+	1.76	5.52e-07	0.00015
negative regulation of molecular function (GO:0044092)	1178	46	26.48	+	1.74	0.000394	0.0332
cellular catabolic process (GO:0044248)	1671	65	37.56	+	1.73	2.41e-05	0.00343
proteolysis (GO:0006508)	1331	51	29.92	+	1.7	0.000282	0.0253
positive regulation of metabolic process (GO:0009893)	3268	125	73.46	+	1.7	2.05e-09	1.23e-06
negative regulation of response to stimulus (GO:0048585)	1477	56	33.2	+	1.69	0.000187	0.0185
regulation of response to stimulus (GO:0048583)	4078	154	91.67	+	1.68	2.33e-11	2.79e-08
positive regulation of cellular metabolic process (GO:0031325)	3051	115	68.58	+	1.68	2.66e-08	1.18e-05
organic substance catabolic process (GO:1901575)	1655	62	37.2	+	1.67	0.000102	0.0112
regulation of intracellular signal transduction (GO:1902531)	1800	67	40.46	+	1.66	6.51e-05	0.00777
positive regulation of macromolecule metabolic process (GO:0010604)	3034	112	68.2	+	1.64	1.57e-07	4.98e-05
cellular response to stress (GO:0033554)	1599	58	35.94	+	1.61	0.000444	0.0367
cellular response to chemical stimulus (GO:0070887)	2624	95	58.98	+	1.61	4.59e-06	0.000975
positive regulation of nitrogen compound metabolic process (GO:0051173)	2940	106	66.09	+	1.6	9.59e-07	0.000236
catabolic process (GO:0009056)	1950	70	43.83	+	1.6	0.000121	0.0128
positive regulation of molecular function (GO:0044093)	1761	63	39.59	+	1.59	0.000312	0.0277
positive regulation of gene expression (GO:0010628)	1818	65	40.87	+	1.59	0.00027	0.0245
positive regulation of cellular process (GO:0048522)	4985	176	112.06	+	1.57	9.04e-11	7.8e-08
regulation of transport (GO:0051049)	1849	65	41.56	+	1.56	0.000416	0.0349
regulation of signal transduction (GO:0009966)	3083	108	69.3	+	1.56	2.96e-06	0.000648
positive regulation of biological process (GO:0048518)	5607	195	126.04	+	1.55	1.32e-11	1.7e-08
regulation of cellular protein metabolic process (GO:0032268)	2533	88	56.94	+	1.55	4.62e-05	0.00588
phosphate-containing compound metabolic process (GO:0006796)	2107	73	47.36	+	1.54	0.000272	0.0245
phosphorus metabolic process (GO:0006793)	2199	76	49.43	+	1.54	0.000199	0.019
regulation of cell communication (GO:0010646)	3374	116	75.84	+	1.53	2.68e-06	0.000595
regulation of protein metabolic process (GO:0051246)	2778	94	62.45	+	1.51	6.71e-05	0.0079
regulation of signaling (GO:0023051)	3423	115	76.95	+	1.49	1.01e-05	0.0018
macromolecule modification (GO:0043412)	3451	114	77.57	+	1.47	2.54e-05	0.00356
cellular protein modification process (GO:0006464)	3164	104	71.12	+	1.46	7.23e-05	0.00838
protein modification process (GO:0036211)	3164	104	71.12	+	1.46	7.23e-05	0.00832
negative regulation of biological process (GO:0048519)	4952	160	111.32	+	1.44	5.84e-07	0.000156
signal transduction (GO:0007165)	4956	155	111.41	+	1.39	6.9e-06	0.00141
response to chemical (GO:0042221)	4164	130	93.6	+	1.39	7.17e-05	0.00837
cellular protein metabolic process (GO:0044267)	3752	116	84.34	+	1.38	0.000338	0.0294
negative regulation of cellular process (GO:0048523)	4457	135	100.19	+	1.35	0.000175	0.0177
protein metabolic process (GO:0019538)	4466	135	100.39	+	1.34	0.000218	0.0204
response to stimulus (GO:0050896)	8142	243	183.02	+	1.33	3.63e-08	1.41e-05
signaling (GO:0023052)	5349	159	120.24	+	1.32	9.58e-05	0.0106
cellular response to stimulus (GO:0051716)	6423	190	144.38	+	1.32	1.1e-05	0.00195
cell communication (GO:0007154)	5447	161	122.44	+	1.31	0.000106	0.0115
organonitrogen compound metabolic process (GO:1901564)	5534	162	124.4	+	1.3	0.000176	0.0176
cellular nitrogen compound metabolic process (GO:0034641)	5192	151	116.71	+	1.29	0.000455	0.0374
primary metabolic process (GO:0044238)	9163	258	205.97	+	1.25	2.57e-06	0.000578
cellular macromolecule metabolic process (GO:0044260)	7040	198	158.25	+	1.25	0.000178	0.0177
regulation of cellular metabolic process (GO:0031323)	6187	174	139.08	+	1.25	0.000631	0.0476
nitrogen compound metabolic process (GO:0006807)	8641	243	194.24	+	1.25	8.53e-06	0.0016
organic substance metabolic process (GO:0071704)	9521	267	214.02	+	1.25	1.42e-06	0.000334
macromolecule metabolic process (GO:0043170)	7782	218	174.93	+	1.25	6.33e-05	0.00774
metabolic process (GO:0008152)	9970	279	224.11	+	1.24	5.87e-07	0.000154
cellular metabolic process (GO:0044237)	9070	253	203.88	+	1.24	7.85e-06	0.00154
regulation of cellular process (GO:0050794)	10771	290	242.12	+	1.2	1.43e-05	0.00234
regulation of biological process (GO:0050789)	11425	303	256.82	+	1.18	2.52e-05	0.00355
biological regulation (GO:0065007)	12072	317	271.36	+	1.17	2.69e-05	0.00373
cellular process (GO:0009987)	15086	387	339.12	+	1.14	6.03e-07	0.000156
biological_process (GO:0008150)	17500	428	393.38	+	1.09	8.59e-06	0.00157
Unclassified (UNCLASSIFIED)	3542	45	79.62	-	0.57	8.59e-06	0.00159
sensory perception (GO:0007600)	946	5	21.26	-	0.24	5.69e-05	0.00701
detection of stimulus (GO:0051606)	675	3	15.17	-	0.2	0.000423	0.0351
sensory perception of chemical stimulus (GO:0007606)	533	1	11.98	-	0.08	0.000139	0.0143
detection of chemical stimulus involved in sensory perception of smell (GO:0050911)	429	0	9.64	-	< 0.01	0.000152	0.0154
detection of chemical stimulus involved in sensory perception (GO:0050907)	472	0	10.61	-	< 0.01	4.38e-05	0.00567
detection of stimulus involved in sensory perception (GO:0050906)	524	0	11.78	-	< 0.01	1.34e-05	0.00228
skin development (GO:0043588)	376	0	8.45	-	< 0.01	0.000491	0.0397
detection of chemical stimulus (GO:0009593)	507	0	11.4	-	< 0.01	1.99e-05	0.00294
sensory perception of smell (GO:0007608)	458	0	10.3	-	< 0.01	6.61e-05	0.00783

## Sheet: Biological Process PIC 12hrs
Analysis Type:	PANTHER Overrepresentation Test (Released 20171205)
Annotation Version and Release Date:	GO Ontology database Released 2017-12-27
Analyzed List:	Client Text Box Input (Homo sapiens)
Reference List:	Homo sapiens (all genes in database)
Test Type:	FISHER
GO biological process complete	Homo sapiens - REFLIST (21042)	Client Text Box Input (149)	Client Text Box Input (expected)	Client Text Box Input (over/under)	Client Text Box Input (fold Enrichment)	Client Text Box Input (raw P-value)	Client Text Box Input (FDR)
negative regulation of inclusion body assembly (GO:0090084)	11	3	0.08	+	38.51	0.000117	0.0387
regulation of inclusion body assembly (GO:0090083)	17	4	0.12	+	33.23	1.28e-05	0.00764
positive regulation of interferon-alpha production (GO:0032727)	22	5	0.16	+	32.1	1.14e-06	0.00119
regulation of interferon-alpha production (GO:0032647)	28	6	0.2	+	30.26	1.25e-07	0.000194
regulation of interferon-gamma-mediated signaling pathway (GO:0060334)	25	4	0.18	+	22.6	4.86e-05	0.0194
regulation of response to interferon-gamma (GO:0060330)	25	4	0.18	+	22.6	4.86e-05	0.0189
positive regulation of defense response to virus by host (GO:0002230)	28	4	0.2	+	20.17	7.24e-05	0.0268
cellular response to virus (GO:0098586)	30	4	0.21	+	18.83	9.24e-05	0.0334
positive regulation of interferon-beta production (GO:0032728)	31	4	0.22	+	18.22	0.000104	0.0358
negative regulation of type I interferon production (GO:0032480)	48	6	0.34	+	17.65	2.14e-06	0.00184
type I interferon signaling pathway (GO:0060337)	65	8	0.46	+	17.38	4.52e-08	0.00014
cellular response to type I interferon (GO:0071357)	65	8	0.46	+	17.38	4.52e-08	0.000117
response to type I interferon (GO:0034340)	70	8	0.5	+	16.14	7.65e-08	0.000149
regulation of type I interferon-mediated signaling pathway (GO:0060338)	44	5	0.31	+	16.05	2.39e-05	0.012
regulation of interferon-beta production (GO:0032648)	47	5	0.33	+	15.02	3.2e-05	0.0146
positive regulation of response to cytokine stimulus (GO:0060760)	47	5	0.33	+	15.02	3.2e-05	0.0142
negative regulation of innate immune response (GO:0045824)	48	5	0.34	+	14.71	3.51e-05	0.0147
regulation of defense response to virus (GO:0050688)	71	7	0.5	+	13.92	1.28e-06	0.00125
positive regulation of type I interferon production (GO:0032481)	73	7	0.52	+	13.54	1.53e-06	0.00139
positive regulation of ATPase activity (GO:0032781)	53	5	0.38	+	13.32	5.45e-05	0.0207
interferon-gamma-mediated signaling pathway (GO:0060333)	71	6	0.5	+	11.93	1.72e-05	0.00889
regulation of type I interferon production (GO:0032479)	122	10	0.86	+	11.58	3.27e-08	0.000127
negative regulation of viral life cycle (GO:1903901)	76	6	0.54	+	11.15	2.46e-05	0.012
negative regulation of viral process (GO:0048525)	92	7	0.65	+	10.75	6.4e-06	0.00432
defense response to virus (GO:0051607)	181	13	1.28	+	10.14	1.19e-09	1.85e-05
regulation of response to cytokine stimulus (GO:0060759)	175	10	1.24	+	8.07	7.71e-07	0.000856
response to virus (GO:0009615)	270	15	1.91	+	7.85	1.72e-09	1.33e-05
regulation of response to biotic stimulus (GO:0002831)	128	7	0.91	+	7.72	4.82e-05	0.0197
regulation of cytokine-mediated signaling pathway (GO:0001959)	167	9	1.18	+	7.61	4.41e-06	0.00343
negative regulation of multi-organism process (GO:0043901)	170	9	1.2	+	7.48	5.06e-06	0.00374
response to interferon-gamma (GO:0034341)	160	8	1.13	+	7.06	2.55e-05	0.012
protein folding (GO:0006457)	233	10	1.65	+	6.06	8.86e-06	0.00573
defense response to other organism (GO:0098542)	467	17	3.31	+	5.14	5.67e-08	0.000126
regulation of multi-organism process (GO:0043900)	391	13	2.77	+	4.7	5.83e-06	0.00411
regulation of innate immune response (GO:0045088)	427	14	3.02	+	4.63	2.94e-06	0.0024
innate immune response (GO:0045087)	707	22	5.01	+	4.39	8.58e-09	4.44e-05
cytokine-mediated signaling pathway (GO:0019221)	541	15	3.83	+	3.92	9.19e-06	0.00571
response to other organism (GO:0051707)	839	22	5.94	+	3.7	1.61e-07	0.000227
response to external biotic stimulus (GO:0043207)	841	22	5.96	+	3.69	1.68e-07	0.000217
response to biotic stimulus (GO:0009607)	881	23	6.24	+	3.69	8.8e-08	0.000152
defense response (GO:0006952)	1255	27	8.89	+	3.04	2.71e-07	0.000324
response to cytokine (GO:0034097)	921	19	6.52	+	2.91	3.4e-05	0.0147
cellular response to cytokine stimulus (GO:0071345)	827	17	5.86	+	2.9	9.47e-05	0.0334
immune effector process (GO:0002252)	1026	19	7.27	+	2.62	0.000138	0.0438
immune response (GO:0006955)	1720	29	12.18	+	2.38	1.39e-05	0.00797
regulation of response to stress (GO:0080134)	1442	24	10.21	+	2.35	0.000111	0.0374
multi-organism process (GO:0051704)	2348	33	16.63	+	1.98	0.000121	0.0392
response to stress (GO:0006950)	3358	45	23.78	+	1.89	1.49e-05	0.00826
negative regulation of biological process (GO:0048519)	4952	59	35.07	+	1.68	1.6e-05	0.00855

## Sheet: Reactome Pathways PIC 3hrs
Analysis Type:	PANTHER Overrepresentation Test (Released 20171205)
Annotation Version and Release Date:	Reactome version 58 Released 2016-12-07
Analyzed List:	Client Text Box Input (Homo sapiens)
Reference List:	Homo sapiens (all genes in database)
Test Type:	FISHER
Reactome pathways	Homo sapiens - REFLIST (21042)	Client Text Box Input (913)	Client Text Box Input (expected)	Client Text Box Input (over/under)	Client Text Box Input (fold Enrichment)	Client Text Box Input (raw P-value)	Client Text Box Input (FDR)
TRAF3-dependent IRF activation pathway (R-HSA-918233)	14	6	0.61	+	9.88	0.000119	0.0125
NF-kB activation through FADD/RIP-1 pathway mediated by caspase-8 and -10 (R-HSA-933543)	12	5	0.52	+	9.6	0.000501	0.0415
Generation of second messenger molecules (R-HSA-202433)	37	12	1.61	+	7.47	5.54e-07	0.00022
The role of Nef in HIV-1 replication and disease pathogenesis (R-HSA-164952)	26	7	1.13	+	6.2	0.000348	0.0315
Interferon alpha/beta signaling (R-HSA-909733)	66	14	2.86	+	4.89	4.9e-06	0.00162
Costimulation by the CD28 family (R-HSA-388841)	70	14	3.04	+	4.61	8.83e-06	0.00251
Chemokine receptors bind chemokines (R-HSA-380108)	57	10	2.47	+	4.04	0.000425	0.0367
RIG-I/MDA5 mediated induction of IFN-alpha/beta pathways (R-HSA-168928)	80	13	3.47	+	3.75	0.000122	0.0121
TRIF-mediated TLR3/TLR4 signaling (R-HSA-937061)	96	15	4.17	+	3.6	5.61e-05	0.00744
Toll Like Receptor 3 (TLR3) Cascade (R-HSA-168164)	96	15	4.17	+	3.6	5.61e-05	0.00698
MyD88-independent TLR3/TLR4 cascade (R-HSA-166166)	96	15	4.17	+	3.6	5.61e-05	0.00657
Activated TLR4 signalling (R-HSA-166054)	110	17	4.77	+	3.56	2.08e-05	0.0046
TCR signaling (R-HSA-202403)	122	18	5.29	+	3.4	2.1e-05	0.00417
Toll Like Receptor 4 (TLR4) Cascade (R-HSA-166016)	123	18	5.34	+	3.37	2.31e-05	0.00418
Transport of inorganic cations/anions and amino acids/oligopeptides (R-HSA-425393)	97	14	4.21	+	3.33	0.000207	0.0196
Toll-Like Receptors Cascades (R-HSA-168898)	148	20	6.42	+	3.11	2.35e-05	0.0039
Interferon Signaling (R-HSA-913531)	192	22	8.33	+	2.64	9.03e-05	0.00998
SLC-mediated transmembrane transport (R-HSA-425407)	264	28	11.45	+	2.44	4.15e-05	0.0059
Innate Immune System (R-HSA-168249)	784	76	34.02	+	2.23	5.19e-10	3.45e-07
Immune System (R-HSA-168256)	1594	141	69.16	+	2.04	7.71e-15	1.53e-11
Adaptive Immune System (R-HSA-1280218)	819	72	35.54	+	2.03	7.08e-08	3.52e-05
Cytokine Signaling in Immune system (R-HSA-1280215)	606	52	26.29	+	1.98	9.85e-06	0.00245
Hemostasis (R-HSA-109582)	586	45	25.43	+	1.77	0.000509	0.0406
Unclassified (UNCLASSIFIED)	11773	405	510.82	-	0.79	6.83e-12	6.79e-09
Olfactory Signaling Pathway (R-HSA-381753)	419	3	18.18	-	0.17	3.48e-05	0.00533

## Sheet: Reactome Pathways PIC 6hrs
Analysis Type:	PANTHER Overrepresentation Test (Released 20171205)
Annotation Version and Release Date:	Reactome version 58 Released 2016-12-07
Analyzed List:	Client Text Box Input (Homo sapiens)
Reference List:	Homo sapiens (all genes in database)
Test Type:	FISHER
Reactome pathways	Homo sapiens - REFLIST (21042)	Client Text Box Input (473)	Client Text Box Input (expected)	Client Text Box Input (over/under)	Client Text Box Input (fold Enrichment)	Client Text Box Input (raw P-value)	Client Text Box Input (FDR)
TRAF3-dependent IRF activation pathway (R-HSA-918233)	14	6	0.31	+	19.07	3.26e-06	0.000812
NF-kB activation through FADD/RIP-1 pathway mediated by caspase-8 and -10 (R-HSA-933543)	12	5	0.27	+	18.54	2.5e-05	0.00498
PD-1 signaling (R-HSA-389948)	27	6	0.61	+	9.89	7.32e-05	0.00971
TRAF6 mediated IRF7 activation (R-HSA-933541)	32	7	0.72	+	9.73	1.99e-05	0.00439
Translocation of ZAP-70 to Immunological synapse (R-HSA-202430)	23	5	0.52	+	9.67	0.000325	0.0249
Interferon alpha/beta signaling (R-HSA-909733)	66	14	1.48	+	9.44	2.04e-09	1.35e-06
TRAF6 mediated NF-kB activation (R-HSA-933542)	24	5	0.54	+	9.27	0.000386	0.0285
Negative regulators of RIG-I/MDA5 signaling (R-HSA-936440)	34	7	0.76	+	9.16	2.8e-05	0.00506
CD28 co-stimulation (R-HSA-389356)	31	6	0.7	+	8.61	0.000143	0.0118
Phosphorylation of CD3 and TCR zeta chains (R-HSA-202427)	26	5	0.58	+	8.56	0.000533	0.0379
Generation of second messenger molecules (R-HSA-202433)	37	7	0.83	+	8.42	4.5e-05	0.00689
Costimulation by the CD28 family (R-HSA-388841)	70	12	1.57	+	7.63	2.28e-07	6.48e-05
RIG-I/MDA5 mediated induction of IFN-alpha/beta pathways (R-HSA-168928)	80	13	1.8	+	7.23	1.25e-07	4.14e-05
Interferon gamma signaling (R-HSA-877300)	91	10	2.05	+	4.89	7.72e-05	0.00904
TRIF-mediated TLR3/TLR4 signaling (R-HSA-937061)	96	10	2.16	+	4.63	0.000116	0.011
Toll Like Receptor 3 (TLR3) Cascade (R-HSA-168164)	96	10	2.16	+	4.63	0.000116	0.0105
MyD88-independent TLR3/TLR4 cascade (R-HSA-166166)	96	10	2.16	+	4.63	0.000116	0.0101
Interferon Signaling (R-HSA-913531)	192	20	4.32	+	4.63	5.23e-08	2.6e-05
Activated TLR4 signalling (R-HSA-166054)	110	11	2.47	+	4.45	7.51e-05	0.00933
Toll Like Receptor 4 (TLR4) Cascade (R-HSA-166016)	123	12	2.76	+	4.34	4.46e-05	0.00739
Toll-Like Receptors Cascades (R-HSA-168898)	148	13	3.33	+	3.91	5.93e-05	0.00842
Ub-specific processing proteases (R-HSA-5689880)	200	14	4.5	+	3.11	0.000293	0.0233
Deubiquitination (R-HSA-5688426)	274	18	6.16	+	2.92	9.02e-05	0.00998
Innate Immune System (R-HSA-168249)	784	48	17.62	+	2.72	1.21e-09	1.2e-06
Cytokine Signaling in Immune system (R-HSA-1280215)	606	37	13.62	+	2.72	1.13e-07	4.49e-05
Immune System (R-HSA-168256)	1594	83	35.83	+	2.32	2.05e-12	4.08e-09
Adaptive Immune System (R-HSA-1280218)	819	37	18.41	+	2.01	0.000107	0.0112
Post-translational protein modification (R-HSA-597592)	819	37	18.41	+	2.01	0.000107	0.0107
Metabolism of proteins (R-HSA-392499)	1325	50	29.78	+	1.68	0.000555	0.0381

## Sheet: Reactome Pathways PIC 12hrs
Analysis Type:	PANTHER Overrepresentation Test (Released 20171205)
Annotation Version and Release Date:	Reactome version 58 Released 2016-12-07
Analyzed List:	Client Text Box Input (Homo sapiens)
Reference List:	Homo sapiens (all genes in database)
Test Type:	FISHER
Reactome pathways	Homo sapiens - REFLIST (21042)	Client Text Box Input (149)	Client Text Box Input (expected)	Client Text Box Input (over/under)	Client Text Box Input (fold Enrichment)	Client Text Box Input (raw P-value)	Client Text Box Input (FDR)
NF-kB activation through FADD/RIP-1 pathway mediated by caspase-8 and -10 (R-HSA-933543)	12	4	0.08	+	47.07	4e-06	0.00199
TRAF3-dependent IRF activation pathway (R-HSA-918233)	14	4	0.1	+	40.35	6.65e-06	0.00265
TRAF6 mediated NF-kB activation (R-HSA-933542)	24	4	0.17	+	23.54	4.21e-05	0.00839
TRAF6 mediated IRF7 activation (R-HSA-933541)	32	4	0.23	+	17.65	0.000116	0.0192
Interferon alpha/beta signaling (R-HSA-909733)	66	8	0.47	+	17.12	5.04e-08	5.01e-05
Negative regulators of RIG-I/MDA5 signaling (R-HSA-936440)	34	4	0.24	+	16.61	0.000144	0.022
RIG-I/MDA5 mediated induction of IFN-alpha/beta pathways (R-HSA-168928)	80	7	0.57	+	12.36	2.69e-06	0.00179
Antiviral mechanism by IFN-stimulated genes (R-HSA-1169410)	70	6	0.5	+	12.1	1.59e-05	0.00396
ISG15 antiviral mechanism (R-HSA-1169408)	70	6	0.5	+	12.1	1.59e-05	0.00352
Regulation of HSF1-mediated heat shock response (R-HSA-3371453)	67	5	0.47	+	10.54	0.000154	0.0219
Cellular response to heat stress (R-HSA-3371556)	87	6	0.62	+	9.74	5.03e-05	0.00911
Interferon Signaling (R-HSA-913531)	192	13	1.36	+	9.56	2.34e-09	4.66e-06
Cytokine Signaling in Immune system (R-HSA-1280215)	606	16	4.29	+	3.73	8.27e-06	0.00235
Immune System (R-HSA-168256)	1594	28	11.29	+	2.48	7.83e-06	0.0026
