# Supplementary material for: Health monitoring in birds using bio-loggers and whole blood transcriptomics
Source: Sci Rep. 2021 May 24;11:10815. doi: 10.1038/s41598-021-90212-8 (PMC8144624; doi:10.1038/s41598-021-90212-8)
Supplement: Supplementary file 6 — Supplementary Data 6. [file 41598_2021_90212_MOESM6_ESM.xlsx]

## Sheet: Biological Processes LPS 3hrs
Analysis Type:	PANTHER Overrepresentation Test (Released 20171205)
Annotation Version and Release Date:	GO Ontology database Released 2017-12-27
Analyzed List:	Client Text Box Input (Homo sapiens)
Reference List:	Homo sapiens (all genes in database)
Test Type:	FISHER
GO biological process complete	Homo sapiens - REFLIST (21042)	Client Text Box Input (231)	Client Text Box Input (expected)	Client Text Box Input (over/under)	Client Text Box Input (fold Enrichment)	Client Text Box Input (raw P-value)	Client Text Box Input (FDR)
neuropeptide catabolic process (GO:0010813)	2	2	0.02	+	91.09	0.000694	0.0287
regulation of chronic inflammatory response to non-antigenic stimulus (GO:0002880)	2	2	0.02	+	91.09	0.000694	0.0286
B-1 B cell differentiation (GO:0001923)	3	2	0.03	+	60.73	0.00115	0.0441
negative thymic T cell selection (GO:0045060)	10	5	0.11	+	45.55	3.97e-07	4.34e-05
negative T cell selection (GO:0043383)	11	5	0.12	+	41.4	5.73e-07	5.89e-05
positive regulation of antigen processing and presentation (GO:0002579)	9	4	0.1	+	40.48	8.97e-06	0.000648
positive regulation of dendritic cell antigen processing and presentation (GO:0002606)	7	3	0.08	+	39.04	0.000143	0.00723
positive thymic T cell selection (GO:0045059)	8	3	0.09	+	34.16	0.000196	0.00949
thymic T cell selection (GO:0045061)	17	6	0.19	+	32.15	1.33e-07	1.62e-05
regulation of dendritic cell antigen processing and presentation (GO:0002604)	9	3	0.1	+	30.36	0.000259	0.0121
positive regulation of interleukin-2 biosynthetic process (GO:0045086)	12	4	0.13	+	30.36	2.23e-05	0.00141
regulation of chronic inflammatory response (GO:0002676)	10	3	0.11	+	27.33	0.000334	0.0151
positive regulation of monocyte differentiation (GO:0045657)	10	3	0.11	+	27.33	0.000334	0.0151
negative regulation of cytokine production involved in inflammatory response (GO:1900016)	11	3	0.12	+	24.84	0.000421	0.0185
activation of phospholipase C activity (GO:0007202)	25	6	0.27	+	21.86	9.01e-07	8.69e-05
G-protein coupled purinergic receptor signaling pathway (GO:0035588)	21	5	0.23	+	21.69	7.89e-06	0.000584
regulation of antigen processing and presentation (GO:0002577)	17	4	0.19	+	21.43	7.01e-05	0.0039
regulation of interleukin-2 biosynthetic process (GO:0045076)	18	4	0.2	+	20.24	8.5e-05	0.00466
T cell selection (GO:0045058)	36	8	0.4	+	20.24	2.17e-08	3.09e-06
regulation of platelet aggregation (GO:0090330)	18	4	0.2	+	20.24	8.5e-05	0.00465
positive regulation of interleukin-2 production (GO:0032743)	30	6	0.33	+	18.22	2.28e-06	0.000199
G-protein coupled purinergic nucleotide receptor signaling pathway (GO:0035589)	15	3	0.16	+	18.22	0.000914	0.0362
purinergic receptor signaling pathway (GO:0035587)	30	6	0.33	+	18.22	2.28e-06	0.000198
negative regulation of bone remodeling (GO:0046851)	15	3	0.16	+	18.22	0.000914	0.0361
regulation of homotypic cell-cell adhesion (GO:0034110)	25	5	0.27	+	18.22	1.65e-05	0.0011
mature B cell differentiation (GO:0002335)	21	4	0.23	+	17.35	0.000143	0.00724
T cell differentiation in thymus (GO:0033077)	43	8	0.47	+	16.95	7.29e-08	9.52e-06
positive T cell selection (GO:0043368)	22	4	0.24	+	16.56	0.000168	0.0083
positive regulation of phospholipase C activity (GO:0010863)	34	6	0.37	+	16.07	4.33e-06	0.000345
positive regulation of calcium-mediated signaling (GO:0050850)	35	6	0.38	+	15.62	5.03e-06	0.000392
regulation of phospholipase C activity (GO:1900274)	36	6	0.4	+	15.18	5.81e-06	0.000447
purinergic nucleotide receptor signaling pathway (GO:0035590)	24	4	0.26	+	15.18	0.000226	0.0107
regulation of platelet activation (GO:0010543)	32	5	0.35	+	14.23	4.75e-05	0.00275
T cell proliferation (GO:0042098)	33	5	0.36	+	13.8	5.42e-05	0.00306
T cell costimulation (GO:0031295)	76	11	0.83	+	13.18	2.65e-09	4.67e-07
lymphocyte costimulation (GO:0031294)	77	11	0.85	+	13.01	3e-09	5.11e-07
positive regulation of phospholipase activity (GO:0010518)	50	7	0.55	+	12.75	2.71e-06	0.000231
regulation of phospholipase activity (GO:0010517)	59	8	0.65	+	12.35	6.44e-07	6.53e-05
regulation of bone resorption (GO:0045124)	37	5	0.41	+	12.31	8.86e-05	0.0048
regulation of bone remodeling (GO:0046850)	45	6	0.49	+	12.15	1.84e-05	0.00119
leukocyte cell-cell adhesion (GO:0007159)	47	6	0.52	+	11.63	2.3e-05	0.00145
peptidyl-tyrosine autophosphorylation (GO:0038083)	47	6	0.52	+	11.63	2.3e-05	0.00145
lymphocyte proliferation (GO:0046651)	75	9	0.82	+	10.93	3.26e-07	3.64e-05
T cell receptor signaling pathway (GO:0050852)	152	18	1.67	+	10.79	4.55e-13	2.21e-10
regulation of interleukin-2 production (GO:0032663)	51	6	0.56	+	10.72	3.51e-05	0.00211
mononuclear cell proliferation (GO:0032943)	77	9	0.85	+	10.65	4e-07	4.34e-05
positive regulation of lipase activity (GO:0060193)	63	7	0.69	+	10.12	1.09e-05	0.00078
alpha-beta T cell activation (GO:0046631)	55	6	0.6	+	9.94	5.18e-05	0.00297
leukocyte proliferation (GO:0070661)	84	9	0.92	+	9.76	7.83e-07	7.79e-05
alpha-beta T cell differentiation (GO:0046632)	47	5	0.52	+	9.69	0.000248	0.0116
B cell proliferation (GO:0042100)	38	4	0.42	+	9.59	0.0011	0.0426
T cell differentiation (GO:0030217)	126	13	1.38	+	9.4	4.05e-09	6.77e-07
positive regulation of axon extension (GO:0045773)	40	4	0.44	+	9.11	0.00131	0.0493
B cell activation involved in immune response (GO:0002312)	40	4	0.44	+	9.11	0.00131	0.0492
positive regulation of leukocyte cell-cell adhesion (GO:1903039)	223	22	2.45	+	8.99	3.27e-14	2.42e-11
regulation of B cell proliferation (GO:0030888)	62	6	0.68	+	8.82	9.59e-05	0.00512
regulation of lipase activity (GO:0060191)	84	8	0.92	+	8.68	7.28e-06	0.000541
chemokine-mediated signaling pathway (GO:0070098)	74	7	0.81	+	8.62	2.86e-05	0.00175
positive regulation of T cell activation (GO:0050870)	214	20	2.35	+	8.51	1.27e-12	5.17e-10
regulation of calcium-mediated signaling (GO:0050848)	75	7	0.82	+	8.5	3.1e-05	0.00188
T cell activation (GO:0042110)	218	20	2.39	+	8.36	1.73e-12	6.73e-10
regulation of antigen receptor-mediated signaling pathway (GO:0050854)	55	5	0.6	+	8.28	0.000486	0.0208
regulation of lymphocyte apoptotic process (GO:0070228)	55	5	0.6	+	8.28	0.000486	0.0208
antigen receptor-mediated signaling pathway (GO:0050851)	237	21	2.6	+	8.07	8.77e-13	3.78e-10
positive regulation of cytokine biosynthetic process (GO:0042108)	58	5	0.64	+	7.85	0.000609	0.0256
regulation of tissue remodeling (GO:0034103)	70	6	0.77	+	7.81	0.000178	0.0087
positive regulation of cell-cell adhesion (GO:0022409)	257	22	2.82	+	7.8	4.66e-13	2.19e-10
positive regulation of T cell proliferation (GO:0042102)	94	8	1.03	+	7.75	1.56e-05	0.00106
cellular defense response (GO:0006968)	60	5	0.66	+	7.59	0.000703	0.0289
lymphocyte differentiation (GO:0030098)	217	18	2.38	+	7.56	1.08e-10	2.67e-08
B cell differentiation (GO:0030183)	97	8	1.06	+	7.51	1.93e-05	0.00124
regulation of leukocyte apoptotic process (GO:2000106)	85	7	0.93	+	7.5	6.51e-05	0.00365
regulation of hemostasis (GO:1900046)	89	7	0.98	+	7.16	8.54e-05	0.00465
regulation of blood coagulation (GO:0030193)	89	7	0.98	+	7.16	8.54e-05	0.00463
positive regulation of axonogenesis (GO:0050772)	77	6	0.85	+	7.1	0.000289	0.0133
positive regulation of adaptive immune response based on somatic recombination of immune receptors built from immunoglobulin superfamily domains (GO:0002824)	78	6	0.86	+	7.01	0.000308	0.0141
regulation of cell shape (GO:0008360)	144	11	1.58	+	6.96	1.07e-06	0.000102
positive regulation of lymphocyte proliferation (GO:0050671)	131	10	1.44	+	6.95	3.35e-06	0.000277
positive regulation of mononuclear cell proliferation (GO:0032946)	132	10	1.45	+	6.9	3.57e-06	0.00029
regulation of coagulation (GO:0050818)	94	7	1.03	+	6.78	0.000118	0.00613
interaction with symbiont (GO:0051702)	68	5	0.75	+	6.7	0.00119	0.0456
positive regulation of adaptive immune response (GO:0002821)	82	6	0.9	+	6.67	0.000396	0.0175
positive regulation of leukocyte proliferation (GO:0070665)	137	10	1.5	+	6.65	4.87e-06	0.000384
negative regulation of inflammatory response (GO:0050728)	110	8	1.21	+	6.62	4.49e-05	0.00262
leukocyte differentiation (GO:0002521)	303	22	3.33	+	6.61	9.77e-12	3.03e-09
leukocyte homeostasis (GO:0001776)	69	5	0.76	+	6.6	0.00127	0.0482
positive regulation of JUN kinase activity (GO:0043507)	69	5	0.76	+	6.6	0.00127	0.0481
B cell activation (GO:0042113)	139	10	1.53	+	6.55	5.49e-06	0.000424
regulation of JUN kinase activity (GO:0043506)	84	6	0.92	+	6.51	0.000447	0.0194
response to interleukin-1 (GO:0070555)	113	8	1.24	+	6.45	5.37e-05	0.00305
JNK cascade (GO:0007254)	85	6	0.93	+	6.43	0.000475	0.0204
platelet activation (GO:0030168)	142	10	1.56	+	6.41	6.56e-06	0.000499
positive regulation of peptidyl-tyrosine phosphorylation (GO:0050731)	171	12	1.88	+	6.39	8.04e-07	7.95e-05
positive regulation of lymphocyte activation (GO:0051251)	332	23	3.64	+	6.31	7.9e-12	2.61e-09
lymphocyte activation (GO:0046649)	348	24	3.82	+	6.28	2.96e-12	1.07e-09
positive regulation of cell adhesion (GO:0045785)	395	27	4.34	+	6.23	1.44e-13	7.7e-11
regulation of adaptive immune response (GO:0002819)	133	9	1.46	+	6.16	2.57e-05	0.0016
regulation of leukocyte cell-cell adhesion (GO:1903037)	335	22	3.68	+	5.98	6.08e-11	1.57e-08
regulation of adaptive immune response based on somatic recombination of immune receptors built from immunoglobulin superfamily domains (GO:0002822)	122	8	1.34	+	5.97	8.92e-05	0.00481
positive regulation of JNK cascade (GO:0046330)	122	8	1.34	+	5.97	8.92e-05	0.00479
positive regulation of leukocyte activation (GO:0002696)	367	24	4.03	+	5.96	8.47e-12	2.74e-09
positive regulation of cell activation (GO:0050867)	377	24	4.14	+	5.8	1.44e-11	4.22e-09
positive regulation of I-kappaB kinase/NF-kappaB signaling (GO:0043123)	189	12	2.07	+	5.78	2.16e-06	0.000191
regulation of calcium ion transport into cytosol (GO:0010522)	95	6	1.04	+	5.75	0.000825	0.0331
regulation of sequestering of calcium ion (GO:0051282)	111	7	1.22	+	5.74	0.000309	0.0141
positive regulation of stress-activated MAPK cascade (GO:0032874)	144	9	1.58	+	5.69	4.62e-05	0.00269
regulation of T cell activation (GO:0050863)	320	20	3.51	+	5.69	1.05e-09	2.1e-07
positive regulation of stress-activated protein kinase signaling cascade (GO:0070304)	145	9	1.59	+	5.65	4.86e-05	0.00281
regulation of leukocyte proliferation (GO:0070663)	210	13	2.31	+	5.64	1.06e-06	0.000101
regulation of phosphatidylinositol 3-kinase signaling (GO:0014066)	97	6	1.06	+	5.63	0.000914	0.036
positive regulation of ERK1 and ERK2 cascade (GO:0070374)	195	12	2.14	+	5.61	2.93e-06	0.000245
regulation of myeloid leukocyte differentiation (GO:0002761)	116	7	1.27	+	5.5	0.000397	0.0175
positive regulation of leukocyte differentiation (GO:1902107)	133	8	1.46	+	5.48	0.000157	0.00784
regulation of cell-cell adhesion (GO:0022407)	418	25	4.59	+	5.45	1.88e-11	5.41e-09
regulation of lymphocyte proliferation (GO:0050670)	201	12	2.21	+	5.44	3.94e-06	0.000317
regulation of cell-matrix adhesion (GO:0001952)	101	6	1.11	+	5.41	0.00111	0.043
regulation of mononuclear cell proliferation (GO:0032944)	202	12	2.22	+	5.41	4.13e-06	0.000331
stress-activated protein kinase signaling cascade (GO:0031098)	135	8	1.48	+	5.4	0.000173	0.00851
regulation of wound healing (GO:0061041)	137	8	1.5	+	5.32	0.00019	0.00927
myeloid leukocyte migration (GO:0097529)	103	6	1.13	+	5.31	0.00123	0.0468
stress-activated MAPK cascade (GO:0051403)	104	6	1.14	+	5.26	0.00129	0.0486
positive regulation of angiogenesis (GO:0045766)	141	8	1.55	+	5.17	0.000229	0.0108
regulation of I-kappaB kinase/NF-kappaB signaling (GO:0043122)	247	14	2.71	+	5.16	1.1e-06	0.000104
regulation of response to wounding (GO:1903034)	160	9	1.76	+	5.12	9.97e-05	0.0053
homeostasis of number of cells (GO:0048872)	196	11	2.15	+	5.11	1.73e-05	0.00114
regulation of ERK1 and ERK2 cascade (GO:0070372)	268	15	2.94	+	5.1	5.24e-07	5.42e-05
activation of MAPK activity (GO:0000187)	143	8	1.57	+	5.1	0.000251	0.0117
regulation of cell activation (GO:0050865)	574	32	6.3	+	5.08	1.37e-13	7.57e-11
leukocyte chemotaxis (GO:0030595)	127	7	1.39	+	5.02	0.000664	0.0276
immune response-activating cell surface receptor signaling pathway (GO:0002429)	405	22	4.45	+	4.95	1.79e-09	3.34e-07
positive regulation of hemopoiesis (GO:1903708)	166	9	1.82	+	4.94	0.00013	0.00666
activation of protein kinase activity (GO:0032147)	315	17	3.46	+	4.92	1.47e-07	1.77e-05
regulation of JNK cascade (GO:0046328)	167	9	1.83	+	4.91	0.000136	0.00691
positive regulation of MAP kinase activity (GO:0043406)	260	14	2.85	+	4.9	1.95e-06	0.000174
regulation of T cell proliferation (GO:0042129)	149	8	1.64	+	4.89	0.000327	0.0148
regulation of cell adhesion (GO:0030155)	671	36	7.37	+	4.89	1.04e-14	8.96e-12
negative regulation of defense response (GO:0031348)	169	9	1.86	+	4.85	0.000148	0.00743
axon guidance (GO:0007411)	226	12	2.48	+	4.84	1.22e-05	0.000863
regulation of lymphocyte activation (GO:0051249)	471	25	5.17	+	4.83	2.07e-10	4.94e-08
positive regulation of B cell activation (GO:0050871)	132	7	1.45	+	4.83	0.000825	0.0332
regulation of B cell activation (GO:0050864)	171	9	1.88	+	4.79	0.000161	0.008
neuron projection guidance (GO:0097485)	228	12	2.5	+	4.79	1.32e-05	0.000925
immune response-regulating cell surface receptor signaling pathway (GO:0002768)	438	23	4.81	+	4.78	1.39e-09	2.67e-07
cellular response to molecule of bacterial origin (GO:0071219)	153	8	1.68	+	4.76	0.000387	0.0172
regulation of peptidyl-tyrosine phosphorylation (GO:0050730)	230	12	2.52	+	4.75	1.44e-05	0.000987
regulation of leukocyte activation (GO:0002694)	538	28	5.91	+	4.74	2.42e-11	6.83e-09
positive regulation of MAPK cascade (GO:0043410)	502	26	5.51	+	4.72	1.45e-10	3.53e-08
circadian rhythm (GO:0007623)	137	7	1.5	+	4.65	0.00101	0.0398
protein autophosphorylation (GO:0046777)	197	10	2.16	+	4.62	9.3e-05	0.00498
positive regulation of vasculature development (GO:1904018)	158	8	1.73	+	4.61	0.000475	0.0205
regulation of myeloid cell differentiation (GO:0045637)	218	11	2.39	+	4.6	4.38e-05	0.00257
positive regulation of cell morphogenesis involved in differentiation (GO:0010770)	139	7	1.53	+	4.59	0.0011	0.0425
response to molecule of bacterial origin (GO:0002237)	318	16	3.49	+	4.58	8.37e-07	8.22e-05
response to lipopolysaccharide (GO:0032496)	300	15	3.29	+	4.55	2e-06	0.000177
Fc-epsilon receptor signaling pathway (GO:0038095)	183	9	2.01	+	4.48	0.00026	0.0121
cell chemotaxis (GO:0060326)	184	9	2.02	+	4.46	0.000271	0.0125
negative regulation of homeostatic process (GO:0032845)	144	7	1.58	+	4.43	0.00134	0.0499
immune response-regulating signaling pathway (GO:0002764)	535	26	5.87	+	4.43	5.34e-10	1.2e-07
regulation of stress-activated MAPK cascade (GO:0032872)	206	10	2.26	+	4.42	0.000132	0.00674
negative regulation of response to external stimulus (GO:0032102)	269	13	2.95	+	4.4	1.38e-05	0.000949
regulation of stress-activated protein kinase signaling cascade (GO:0070302)	207	10	2.27	+	4.4	0.000137	0.00696
Fc receptor signaling pathway (GO:0038093)	249	12	2.73	+	4.39	3.03e-05	0.00185
cell activation (GO:0001775)	1019	49	11.19	+	4.38	5.08e-18	1.13e-14
regulation of MAP kinase activity (GO:0043405)	333	16	3.66	+	4.38	1.49e-06	0.000135
phagocytosis (GO:0006909)	292	14	3.21	+	4.37	6.98e-06	0.000526
immune response-activating signal transduction (GO:0002757)	501	24	5.5	+	4.36	3.37e-09	5.69e-07
regulation of leukocyte differentiation (GO:1902105)	254	12	2.79	+	4.3	3.65e-05	0.00217
leukocyte migration (GO:0050900)	360	17	3.95	+	4.3	8.71e-07	8.51e-05
positive regulation of response to external stimulus (GO:0032103)	276	13	3.03	+	4.29	1.78e-05	0.00116
positive regulation of protein kinase activity (GO:0045860)	512	24	5.62	+	4.27	5.05e-09	8.34e-07
positive regulation of protein serine/threonine kinase activity (GO:0071902)	347	16	3.81	+	4.2	2.47e-06	0.000212
chemotaxis (GO:0006935)	499	23	5.48	+	4.2	1.45e-08	2.23e-06
adaptive immune response (GO:0002250)	434	20	4.76	+	4.2	1.33e-07	1.61e-05
taxis (GO:0042330)	500	23	5.49	+	4.19	1.5e-08	2.24e-06
cellular response to biotic stimulus (GO:0071216)	174	8	1.91	+	4.19	0.000868	0.0347
leukocyte activation (GO:0045321)	873	40	9.58	+	4.17	4.15e-14	2.69e-11
inflammatory response (GO:0006954)	462	21	5.07	+	4.14	7.95e-08	1.02e-05
positive regulation of immune response (GO:0050778)	750	34	8.23	+	4.13	5.62e-12	1.94e-09
regulation of chemotaxis (GO:0050920)	179	8	1.97	+	4.07	0.00103	0.0403
positive regulation of cytosolic calcium ion concentration (GO:0007204)	247	11	2.71	+	4.06	0.000127	0.00654
activation of immune response (GO:0002253)	562	25	6.17	+	4.05	6.47e-09	1.05e-06
positive regulation of intracellular signal transduction (GO:1902533)	968	43	10.63	+	4.05	1.11e-14	9.09e-12
hemopoiesis (GO:0030097)	520	23	5.71	+	4.03	2.99e-08	4.15e-06
regulation of ion homeostasis (GO:2000021)	204	9	2.24	+	4.02	0.000555	0.0236
blood coagulation (GO:0007596)	295	13	3.24	+	4.01	3.46e-05	0.00209
regulation of calcium ion transport (GO:0051924)	228	10	2.5	+	4	0.000289	0.0133
coagulation (GO:0050817)	297	13	3.26	+	3.99	3.7e-05	0.00219
positive regulation of kinase activity (GO:0033674)	551	24	6.05	+	3.97	1.95e-08	2.88e-06
endocytosis (GO:0006897)	621	27	6.82	+	3.96	2.45e-09	4.38e-07
positive regulation of immune system process (GO:0002684)	1037	45	11.38	+	3.95	5.41e-15	4.95e-12
hemostasis (GO:0007599)	300	13	3.29	+	3.95	4.09e-05	0.00241
import into cell (GO:0098657)	674	29	7.4	+	3.92	7.52e-10	1.56e-07
regulation of epithelial cell migration (GO:0010632)	186	8	2.04	+	3.92	0.00131	0.0491
regulation of MAPK cascade (GO:0043408)	700	30	7.68	+	3.9	4.08e-10	9.45e-08
hematopoietic or lymphoid organ development (GO:0048534)	566	24	6.21	+	3.86	3.17e-08	4.28e-06
regulation of immune response (GO:0050776)	1049	44	11.52	+	3.82	3.61e-14	2.55e-11
response to mechanical stimulus (GO:0009612)	215	9	2.36	+	3.81	0.000796	0.0321
immune system development (GO:0002520)	598	25	6.56	+	3.81	2.1e-08	3.04e-06
regulation of GTPase activity (GO:0043087)	481	20	5.28	+	3.79	6.33e-07	6.47e-05
plasma membrane bounded cell projection morphogenesis (GO:0120039)	460	19	5.05	+	3.76	1.34e-06	0.000126
positive regulation of GTPase activity (GO:0043547)	412	17	4.52	+	3.76	4.98e-06	0.000391
regulation of endocytosis (GO:0030100)	219	9	2.4	+	3.74	0.000902	0.0359
cell projection morphogenesis (GO:0048858)	463	19	5.08	+	3.74	1.47e-06	0.000134
response to bacterium (GO:0009617)	566	23	6.21	+	3.7	1.3e-07	1.6e-05
positive regulation of protein phosphorylation (GO:0001934)	936	38	10.28	+	3.7	6.61e-12	2.23e-09
regulation of response to external stimulus (GO:0032101)	782	31	8.58	+	3.61	1.24e-09	2.41e-07
positive regulation of cell migration (GO:0030335)	429	17	4.71	+	3.61	8.3e-06	0.000611
small GTPase mediated signal transduction (GO:0007264)	278	11	3.05	+	3.6	0.000338	0.0152
neuron projection morphogenesis (GO:0048812)	456	18	5.01	+	3.6	4.71e-06	0.000373
cell part morphogenesis (GO:0032990)	484	19	5.31	+	3.58	2.75e-06	0.000233
regulation of immune system process (GO:0002682)	1531	60	16.81	+	3.57	5.46e-18	1.06e-14
positive regulation of transferase activity (GO:0051347)	690	27	7.57	+	3.56	2.07e-08	3.03e-06
cell morphogenesis (GO:0000902)	640	25	7.03	+	3.56	7.41e-08	9.59e-06
regulation of cytosolic calcium ion concentration (GO:0051480)	284	11	3.12	+	3.53	0.000403	0.0177
positive regulation of phosphorylation (GO:0042327)	983	38	10.79	+	3.52	2.66e-11	7.36e-09
wound healing (GO:0042060)	467	18	5.13	+	3.51	6.45e-06	0.000494
regulation of homeostatic process (GO:0032844)	471	18	5.17	+	3.48	7.22e-06	0.000539
positive regulation of cell motility (GO:2000147)	445	17	4.89	+	3.48	1.31e-05	0.00092
regulation of hemopoiesis (GO:1903706)	421	16	4.62	+	3.46	2.51e-05	0.00157
positive regulation of locomotion (GO:0040017)	477	18	5.24	+	3.44	8.52e-06	0.000624
positive regulation of cytokine production (GO:0001819)	398	15	4.37	+	3.43	4.94e-05	0.00284
response to tumor necrosis factor (GO:0034612)	266	10	2.92	+	3.42	0.000914	0.0363
axonogenesis (GO:0007409)	349	13	3.83	+	3.39	0.000176	0.00861
positive regulation of cellular component movement (GO:0051272)	457	17	5.02	+	3.39	1.82e-05	0.00118
cytokine-mediated signaling pathway (GO:0019221)	541	20	5.94	+	3.37	3.57e-06	0.000292
transmembrane receptor protein tyrosine kinase signaling pathway (GO:0007169)	518	19	5.69	+	3.34	7.02e-06	0.000527
regulation of protein serine/threonine kinase activity (GO:0071900)	492	18	5.4	+	3.33	1.27e-05	0.0009
regulation of inflammatory response (GO:0050727)	383	14	4.2	+	3.33	0.00012	0.00624
regulation of actin cytoskeleton organization (GO:0032956)	305	11	3.35	+	3.29	0.000713	0.0292
regulation of multi-organism process (GO:0043900)	391	14	4.29	+	3.26	0.000148	0.00741
positive regulation of signal transduction (GO:0009967)	1510	54	16.58	+	3.26	1.52e-14	1.18e-11
cell migration (GO:0016477)	872	31	9.57	+	3.24	1.46e-08	2.2e-06
regulation of cell migration (GO:0030334)	733	26	8.05	+	3.23	2.46e-07	2.87e-05
cellular component morphogenesis (GO:0032989)	735	26	8.07	+	3.22	2.58e-07	2.95e-05
response to extracellular stimulus (GO:0009991)	483	17	5.3	+	3.21	3.57e-05	0.00214
positive regulation of hydrolase activity (GO:0051345)	739	26	8.11	+	3.2	2.86e-07	3.24e-05
immune response (GO:0006955)	1720	60	18.88	+	3.18	1.03e-15	1.06e-12
positive regulation of catalytic activity (GO:0043085)	1436	50	15.76	+	3.17	4.79e-13	2.19e-10
positive regulation of phosphorus metabolic process (GO:0010562)	1098	38	12.05	+	3.15	5.68e-10	1.24e-07
positive regulation of phosphate metabolic process (GO:0045937)	1098	38	12.05	+	3.15	5.68e-10	1.22e-07
regulation of cell motility (GO:2000145)	784	27	8.61	+	3.14	2.49e-07	2.89e-05
regulation of protein kinase activity (GO:0045859)	784	27	8.61	+	3.14	2.49e-07	2.87e-05
regulation of anatomical structure size (GO:0090066)	466	16	5.12	+	3.13	8.04e-05	0.00444
cell morphogenesis involved in neuron differentiation (GO:0048667)	408	14	4.48	+	3.13	0.000226	0.0107
defense response (GO:0006952)	1255	43	13.78	+	3.12	4.64e-11	1.22e-08
axon development (GO:0061564)	380	13	4.17	+	3.12	0.000388	0.0172
response to wounding (GO:0009611)	557	19	6.11	+	3.11	1.87e-05	0.00121
regulation of body fluid levels (GO:0050878)	499	17	5.48	+	3.1	5.28e-05	0.003
positive regulation of signaling (GO:0023056)	1650	56	18.11	+	3.09	3.71e-14	2.5e-11
cellular calcium ion homeostasis (GO:0006874)	384	13	4.22	+	3.08	0.000427	0.0186
regulation of metal ion transport (GO:0010959)	355	12	3.9	+	3.08	0.000716	0.0292
regulation of protein phosphorylation (GO:0001932)	1362	46	14.95	+	3.08	1.37e-11	4.09e-09
neuron projection development (GO:0031175)	627	21	6.88	+	3.05	8.78e-06	0.000637
positive regulation of cell communication (GO:0010647)	1643	55	18.04	+	3.05	1.15e-13	6.63e-11
cell morphogenesis involved in differentiation (GO:0000904)	508	17	5.58	+	3.05	6.53e-05	0.00365
positive regulation of neuron differentiation (GO:0045666)	330	11	3.62	+	3.04	0.00132	0.0494
positive regulation of protein modification process (GO:0031401)	1202	40	13.2	+	3.03	5.66e-10	1.25e-07
locomotion (GO:0040011)	1205	40	13.23	+	3.02	6.07e-10	1.29e-07
response to nutrient levels (GO:0031667)	453	15	4.97	+	3.02	0.000197	0.00951
localization of cell (GO:0051674)	969	32	10.64	+	3.01	4.42e-08	5.92e-06
cell motility (GO:0048870)	969	32	10.64	+	3.01	4.42e-08	5.87e-06
regulation of kinase activity (GO:0043549)	849	28	9.32	+	3	3.43e-07	3.8e-05
calcium ion homeostasis (GO:0055074)	396	13	4.35	+	2.99	0.000564	0.0239
regulation of locomotion (GO:0040012)	855	28	9.39	+	2.98	3.93e-07	4.33e-05
negative regulation of immune system process (GO:0002683)	398	13	4.37	+	2.98	0.00059	0.0249
cell proliferation (GO:0008283)	678	22	7.44	+	2.96	8.61e-06	0.000628
intracellular signal transduction (GO:0035556)	1605	52	17.62	+	2.95	2.15e-12	7.95e-10
cellular divalent inorganic cation homeostasis (GO:0072503)	403	13	4.42	+	2.94	0.00066	0.0276
regulation of cell morphogenesis (GO:0022604)	436	14	4.79	+	2.92	0.000431	0.0188
regulation of cytokine production (GO:0001817)	623	20	6.84	+	2.92	2.6e-05	0.00161
regulation of immune effector process (GO:0002697)	409	13	4.49	+	2.9	0.000754	0.0306
positive regulation of multicellular organismal process (GO:0051240)	1512	48	16.6	+	2.89	3.66e-11	9.79e-09
response to external stimulus (GO:0009605)	1893	60	20.78	+	2.89	6.59e-14	4.09e-11
regulation of intracellular signal transduction (GO:1902531)	1800	57	19.76	+	2.88	3.49e-13	1.75e-10
positive regulation of cell differentiation (GO:0045597)	885	28	9.72	+	2.88	7.64e-07	7.66e-05
regulation of phosphorylation (GO:0042325)	1490	47	16.36	+	2.87	7.55e-11	1.92e-08
response to cytokine (GO:0034097)	921	29	10.11	+	2.87	5.24e-07	5.46e-05
regulation of cellular component movement (GO:0051270)	858	27	9.42	+	2.87	1.35e-06	0.000126
cellular response to cytokine stimulus (GO:0071345)	827	26	9.08	+	2.86	2.19e-06	0.000192
positive regulation of defense response (GO:0031349)	414	13	4.54	+	2.86	0.00084	0.0336
positive regulation of molecular function (GO:0044093)	1761	55	19.33	+	2.84	1.74e-12	6.58e-10
cell activation involved in immune response (GO:0002263)	610	19	6.7	+	2.84	6.15e-05	0.00346
protein oligomerization (GO:0051259)	482	15	5.29	+	2.83	0.000372	0.0167
innate immune response (GO:0045087)	707	22	7.76	+	2.83	1.61e-05	0.00109
positive regulation of response to stimulus (GO:0048584)	2187	68	24.01	+	2.83	1.92e-15	1.86e-12
regulation of neurogenesis (GO:0050767)	708	22	7.77	+	2.83	1.65e-05	0.0011
immune system process (GO:0002376)	2575	80	28.27	+	2.83	2.02e-18	5.24e-15
positive regulation of nervous system development (GO:0051962)	483	15	5.3	+	2.83	0.00038	0.017
positive regulation of protein metabolic process (GO:0051247)	1612	50	17.7	+	2.83	2.91e-11	7.93e-09
positive regulation of cell proliferation (GO:0008284)	871	27	9.56	+	2.82	1.78e-06	0.00016
response to other organism (GO:0051707)	839	26	9.21	+	2.82	2.82e-06	0.000238
positive regulation of neurogenesis (GO:0050769)	420	13	4.61	+	2.82	0.000953	0.0375
response to external biotic stimulus (GO:0043207)	841	26	9.23	+	2.82	2.94e-06	0.000244
divalent inorganic cation homeostasis (GO:0072507)	423	13	4.64	+	2.8	0.00101	0.0397
positive regulation of developmental process (GO:0051094)	1241	38	13.62	+	2.79	1.46e-08	2.22e-06
positive regulation of cellular protein metabolic process (GO:0032270)	1520	46	16.69	+	2.76	4.67e-10	1.07e-07
immune effector process (GO:0002252)	1026	31	11.26	+	2.75	4.85e-07	5.12e-05
myeloid leukocyte activation (GO:0002274)	564	17	6.19	+	2.75	0.000219	0.0105
neuron development (GO:0048666)	766	23	8.41	+	2.74	1.78e-05	0.00117
actin cytoskeleton organization (GO:0030036)	434	13	4.76	+	2.73	0.00127	0.0481
protein phosphorylation (GO:0006468)	969	29	10.64	+	2.73	1.41e-06	0.00013
leukocyte activation involved in immune response (GO:0002366)	606	18	6.65	+	2.71	0.000171	0.00842
response to biotic stimulus (GO:0009607)	881	26	9.67	+	2.69	6.6e-06	0.0005
actin filament-based process (GO:0030029)	509	15	5.59	+	2.68	0.000643	0.0269
regulation of hydrolase activity (GO:0051336)	1194	35	13.11	+	2.67	1.64e-07	1.94e-05
regulation of transferase activity (GO:0051338)	1024	30	11.24	+	2.67	1.4e-06	0.000129
regulation of cell development (GO:0060284)	826	24	9.07	+	2.65	1.95e-05	0.00125
cell surface receptor signaling pathway (GO:0007166)	2278	66	25.01	+	2.64	1.52e-13	7.88e-11
regulation of nervous system development (GO:0051960)	799	23	8.77	+	2.62	3.38e-05	0.00205
regulation of multicellular organismal development (GO:2000026)	1831	52	20.1	+	2.59	2.42e-10	5.69e-08
regulation of cell differentiation (GO:0045595)	1672	47	18.36	+	2.56	2.99e-09	5.15e-07
enzyme linked receptor protein signaling pathway (GO:0007167)	715	20	7.85	+	2.55	0.000162	0.00804
regulation of defense response (GO:0031347)	788	22	8.65	+	2.54	7.79e-05	0.00432
regulation of signal transduction (GO:0009966)	3083	86	33.85	+	2.54	4.21e-17	6.54e-14
negative regulation of cell differentiation (GO:0045596)	646	18	7.09	+	2.54	0.000361	0.0162
regulation of cell proliferation (GO:0042127)	1588	44	17.43	+	2.52	2.49e-08	3.49e-06
negative regulation of signaling (GO:0023057)	1277	35	14.02	+	2.5	1.14e-06	0.000107
regulation of protein modification process (GO:0031399)	1753	48	19.24	+	2.49	5.65e-09	9.23e-07
movement of cell or subcellular component (GO:0006928)	1462	40	16.05	+	2.49	1.54e-07	1.84e-05
regulation of phosphate metabolic process (GO:0019220)	1723	47	18.92	+	2.48	9.25e-09	1.47e-06
regulation of catalytic activity (GO:0050790)	2317	63	25.44	+	2.48	1.1e-11	3.36e-09
regulation of phosphorus metabolic process (GO:0051174)	1737	47	19.07	+	2.46	1.11e-08	1.74e-06
generation of neurons (GO:0048699)	1415	38	15.53	+	2.45	4.62e-07	4.92e-05
regulation of multicellular organismal process (GO:0051239)	2801	75	30.75	+	2.44	9.44e-14	5.64e-11
negative regulation of cell communication (GO:0010648)	1273	34	13.98	+	2.43	2.36e-06	0.000203
negative regulation of multicellular organismal process (GO:0051241)	1051	28	11.54	+	2.43	2.36e-05	0.00148
regulation of anatomical structure morphogenesis (GO:0022603)	980	26	10.76	+	2.42	5.22e-05	0.00298
neurogenesis (GO:0022008)	1512	40	16.6	+	2.41	2.9e-07	3.27e-05
regulation of cell communication (GO:0010646)	3374	89	37.04	+	2.4	3.3e-16	3.66e-13
phosphorylation (GO:0016310)	1289	34	14.15	+	2.4	2.89e-06	0.000242
apoptotic process (GO:0006915)	910	24	9.99	+	2.4	0.000116	0.00608
regulation of signaling (GO:0023051)	3423	90	37.58	+	2.4	2.35e-16	2.81e-13
regulated exocytosis (GO:0045055)	688	18	7.55	+	2.38	0.00113	0.0436
regulation of developmental process (GO:0050793)	2379	62	26.12	+	2.37	1.03e-10	2.57e-08
exocytosis (GO:0006887)	772	20	8.48	+	2.36	0.000575	0.0243
vesicle-mediated transport (GO:0016192)	1787	46	19.62	+	2.34	8.08e-08	1.03e-05
negative regulation of response to stimulus (GO:0048585)	1477	38	16.21	+	2.34	1.75e-06	0.000158
regulation of peptide transport (GO:0090087)	817	21	8.97	+	2.34	0.000427	0.0187
negative regulation of signal transduction (GO:0009968)	1176	30	12.91	+	2.32	2.1e-05	0.00134
regulation of protein transport (GO:0051223)	787	20	8.64	+	2.31	0.000665	0.0276
cellular lipid metabolic process (GO:0044255)	986	25	10.82	+	2.31	0.000124	0.00643
G-protein coupled receptor signaling pathway (GO:0007186)	1306	33	14.34	+	2.3	1.34e-05	0.000933
regulation of response to stimulus (GO:0048583)	4078	103	44.77	+	2.3	7.35e-18	1.27e-14
response to lipid (GO:0033993)	834	21	9.16	+	2.29	0.000513	0.0219
secretion by cell (GO:0032940)	960	24	10.54	+	2.28	0.000206	0.00995
regulation of response to stress (GO:0080134)	1442	36	15.83	+	2.27	5.24e-06	0.000407
plasma membrane bounded cell projection organization (GO:0120036)	1043	26	11.45	+	2.27	0.000112	0.00591
signal transduction (GO:0007165)	4956	123	54.41	+	2.26	4.33e-22	3.36e-18
neuron differentiation (GO:0030182)	947	23	10.4	+	2.21	0.000624	0.0262
secretion (GO:0046903)	1071	26	11.76	+	2.21	0.000222	0.0106
cell projection organization (GO:0030030)	1072	26	11.77	+	2.21	0.000224	0.0107
membrane organization (GO:0061024)	829	20	9.1	+	2.2	0.00108	0.0422
regulation of establishment of protein localization (GO:0070201)	830	20	9.11	+	2.19	0.0011	0.0425
regulation of apoptotic process (GO:0042981)	1497	36	16.43	+	2.19	1.47e-05	0.00101
regulation of programmed cell death (GO:0043067)	1512	36	16.6	+	2.17	1.62e-05	0.00109
regulation of protein metabolic process (GO:0051246)	2778	66	30.5	+	2.16	1.08e-09	2.12e-07
regulation of cellular protein metabolic process (GO:0032268)	2533	60	27.81	+	2.16	1.11e-08	1.73e-06
lipid metabolic process (GO:0006629)	1228	29	13.48	+	2.15	0.000116	0.00606
cytoskeleton organization (GO:0007010)	974	23	10.69	+	2.15	0.000743	0.0303
regulation of molecular function (GO:0065009)	3391	80	37.23	+	2.15	8.95e-12	2.84e-09
signaling (GO:0023052)	5349	126	58.72	+	2.15	1.24e-20	4.8e-17
response to oxygen-containing compound (GO:1901700)	1445	34	15.86	+	2.14	3.61e-05	0.00215
positive regulation of transport (GO:0051050)	978	23	10.74	+	2.14	0.000768	0.0311
regulation of localization (GO:0032879)	2595	61	28.49	+	2.14	8.84e-09	1.41e-06
cell communication (GO:0007154)	5447	128	59.8	+	2.14	4.57e-21	2.36e-17
regulation of cell death (GO:0010941)	1629	38	17.88	+	2.12	1.15e-05	0.00082
cell death (GO:0008219)	1074	25	11.79	+	2.12	0.000459	0.0198
phosphate-containing compound metabolic process (GO:0006796)	2107	49	23.13	+	2.12	4.91e-07	5.15e-05
regulation of transport (GO:0051049)	1849	43	20.3	+	2.12	3.48e-06	0.000286
phosphorus metabolic process (GO:0006793)	2199	51	24.14	+	2.11	4.02e-07	4.34e-05
programmed cell death (GO:0012501)	1039	24	11.41	+	2.1	0.000669	0.0277
positive regulation of macromolecule metabolic process (GO:0010604)	3034	70	33.31	+	2.1	8.27e-10	1.67e-07
positive regulation of cellular process (GO:0048522)	4985	114	54.73	+	2.08	4.25e-17	6.01e-14
positive regulation of cellular metabolic process (GO:0031325)	3051	69	33.49	+	2.06	2.94e-09	5.14e-07
positive regulation of metabolic process (GO:0009893)	3268	73	35.88	+	2.03	1.45e-09	2.75e-07
positive regulation of nitrogen compound metabolic process (GO:0051173)	2940	65	32.28	+	2.01	3.14e-08	4.28e-06
response to organic substance (GO:0010033)	2765	61	30.35	+	2.01	8.24e-08	1.04e-05
homeostatic process (GO:0042592)	1469	32	16.13	+	1.98	0.000238	0.0112
regulation of biological quality (GO:0065008)	3627	79	39.82	+	1.98	7.46e-10	1.56e-07
positive regulation of biological process (GO:0048518)	5607	121	61.55	+	1.97	2.01e-16	2.6e-13
cellular response to stimulus (GO:0051716)	6423	138	70.51	+	1.96	1.41e-19	4.39e-16
response to stress (GO:0006950)	3358	71	36.86	+	1.93	2.43e-08	3.43e-06
nervous system development (GO:0007399)	2238	47	24.57	+	1.91	1.48e-05	0.00101
cellular response to organic substance (GO:0071310)	2150	45	23.6	+	1.91	2.73e-05	0.00168
system development (GO:0048731)	4200	87	46.11	+	1.89	8.11e-10	1.66e-07
cell development (GO:0048468)	1508	31	16.55	+	1.87	0.000792	0.032
anatomical structure morphogenesis (GO:0009653)	2021	41	22.19	+	1.85	0.000125	0.00644
response to stimulus (GO:0050896)	8142	165	89.38	+	1.85	1.52e-23	2.36e-19
cellular response to chemical stimulus (GO:0070887)	2624	53	28.81	+	1.84	1.34e-05	0.00093
cellular developmental process (GO:0048869)	3598	71	39.5	+	1.8	4.2e-07	4.49e-05
response to chemical (GO:0042221)	4164	82	45.71	+	1.79	3.02e-08	4.15e-06
cell differentiation (GO:0030154)	3525	69	38.7	+	1.78	8.82e-07	8.56e-05
animal organ development (GO:0048513)	2988	58	32.8	+	1.77	1.67e-05	0.00111
regulation of cellular component organization (GO:0051128)	2343	45	25.72	+	1.75	0.000212	0.0102
negative regulation of cellular process (GO:0048523)	4457	85	48.93	+	1.74	6.68e-08	8.79e-06
negative regulation of biological process (GO:0048519)	4952	93	54.36	+	1.71	2.15e-08	3.1e-06
localization (GO:0051179)	5433	102	59.64	+	1.71	2.34e-09	4.23e-07
multicellular organism development (GO:0007275)	4795	89	52.64	+	1.69	9.55e-08	1.2e-05
transport (GO:0006810)	4326	78	47.49	+	1.64	3.8e-06	0.000307
anatomical structure development (GO:0048856)	5151	91	56.55	+	1.61	6.87e-07	6.93e-05
developmental process (GO:0032502)	5511	97	60.5	+	1.6	2.45e-07	2.88e-05
establishment of localization (GO:0051234)	4442	78	48.76	+	1.6	1.04e-05	0.000747
multicellular organismal process (GO:0032501)	6706	113	73.62	+	1.53	1.14e-07	1.41e-05
cellular component organization (GO:0016043)	5280	88	57.96	+	1.52	1.71e-05	0.00113
cellular component organization or biogenesis (GO:0071840)	5505	88	60.43	+	1.46	8.43e-05	0.00464
regulation of cellular process (GO:0050794)	10771	172	118.24	+	1.45	9.04e-13	3.79e-10
regulation of macromolecule metabolic process (GO:0060255)	6151	97	67.53	+	1.44	4.29e-05	0.00252
regulation of cellular metabolic process (GO:0031323)	6187	96	67.92	+	1.41	0.000111	0.00584
regulation of primary metabolic process (GO:0080090)	6124	95	67.23	+	1.41	0.000108	0.0057
regulation of biological process (GO:0050789)	11425	177	125.42	+	1.41	3.48e-12	1.23e-09
biological regulation (GO:0065007)	12072	185	132.53	+	1.4	5.03e-13	2.23e-10
regulation of nitrogen compound metabolic process (GO:0051171)	5958	91	65.41	+	1.39	0.000311	0.0142
regulation of metabolic process (GO:0019222)	6672	100	73.25	+	1.37	0.000274	0.0126
cellular process (GO:0009987)	15086	210	165.61	+	1.27	1.57e-12	6.24e-10
biological_process (GO:0008150)	17500	222	192.12	+	1.16	2.25e-09	4.16e-07
Unclassified (UNCLASSIFIED)	3542	9	38.88	-	0.23	2.25e-09	4.11e-07

## Sheet: Biological Processes LPS 6hrs
Analysis Type:	PANTHER Overrepresentation Test (Released 20171205)
Annotation Version and Release Date:	GO Ontology database Released 2017-12-27
Analyzed List:	Client Text Box Input (Homo sapiens)
Reference List:	Homo sapiens (all genes in database)
Test Type:	FISHER
GO biological process complete	Homo sapiens - REFLIST (21042)	Client Text Box Input (224)	Client Text Box Input (expected)	Client Text Box Input (over/under)	Client Text Box Input (fold Enrichment)	Client Text Box Input (raw P-value)	Client Text Box Input (FDR)
RNA localization to nucleus (GO:0090685)	4	3	0.04	+	70.45	3.91e-05	0.00844
RNA localization to Cajal body (GO:0090670)	4	3	0.04	+	70.45	3.91e-05	0.00832
scaRNA localization to Cajal body (GO:0090666)	4	3	0.04	+	70.45	3.91e-05	0.00821
positive regulation of protein localization to Cajal body (GO:1904871)	8	6	0.09	+	70.45	3.57e-09	1.11e-05
regulation of protein localization to Cajal body (GO:1904869)	8	6	0.09	+	70.45	3.57e-09	9.25e-06
protein import into mitochondrial outer membrane (GO:0045040)	5	3	0.05	+	56.36	6.21e-05	0.0118
positive regulation of establishment of protein localization to telomere (GO:1904851)	9	5	0.1	+	52.19	2.3e-07	0.000255
regulation of establishment of protein localization to telomere (GO:0070203)	10	5	0.11	+	46.97	3.42e-07	0.000279
regulation of establishment of protein localization to chromosome (GO:0070202)	11	5	0.12	+	42.7	4.93e-07	0.000364
positive regulation of protein localization to chromosome, telomeric region (GO:1904816)	12	5	0.13	+	39.14	6.92e-07	0.000488
positive regulation of telomerase RNA localization to Cajal body (GO:1904874)	15	6	0.16	+	37.58	6.07e-08	0.000105
negative regulation of inclusion body assembly (GO:0090084)	11	4	0.12	+	34.16	1.49e-05	0.00414
regulation of protein localization to chromosome, telomeric region (GO:1904814)	14	5	0.15	+	33.55	1.28e-06	0.000763
protein refolding (GO:0042026)	14	5	0.15	+	33.55	1.28e-06	0.000735
regulation of telomerase RNA localization to Cajal body (GO:1904872)	18	6	0.19	+	31.31	1.47e-07	0.00019
regulation of inclusion body assembly (GO:0090083)	17	5	0.18	+	27.63	2.82e-06	0.00129
regulation of microtubule motor activity (GO:2000574)	11	3	0.12	+	25.62	0.000385	0.0471
'de novo' protein folding (GO:0006458)	37	10	0.39	+	25.39	5.06e-11	2.62e-07
chaperone-mediated protein complex assembly (GO:0051131)	17	4	0.18	+	22.1	6.23e-05	0.0117
'de novo' posttranslational protein folding (GO:0051084)	19	4	0.2	+	19.78	9.07e-05	0.0151
positive regulation of telomere maintenance via telomere lengthening (GO:1904358)	36	7	0.38	+	18.27	3.06e-07	0.000279
chaperone-mediated protein folding (GO:0061077)	62	11	0.66	+	16.67	2.78e-10	1.08e-06
positive regulation of telomere maintenance via telomerase (GO:0032212)	34	6	0.36	+	16.58	3.63e-06	0.00157
binding of sperm to zona pellucida (GO:0007339)	37	6	0.39	+	15.23	5.62e-06	0.00213
toxin transport (GO:1901998)	38	6	0.4	+	14.83	6.45e-06	0.00223
positive regulation of ATPase activity (GO:0032781)	53	8	0.56	+	14.18	2.44e-07	0.000252
positive regulation of telomere maintenance (GO:0032206)	49	7	0.52	+	13.42	1.96e-06	0.00101
positive regulation of telomerase activity (GO:0051973)	36	5	0.38	+	13.05	6.82e-05	0.0122
T cell selection (GO:0045058)	36	5	0.38	+	13.05	6.82e-05	0.012
positive regulation of DNA biosynthetic process (GO:2000573)	65	8	0.69	+	11.56	9.98e-07	0.000646
sperm-egg recognition (GO:0035036)	50	6	0.53	+	11.27	2.67e-05	0.0068
regulation of ATPase activity (GO:0043462)	76	9	0.81	+	11.12	2.8e-07	0.000271
regulation of cellular response to heat (GO:1900034)	78	9	0.83	+	10.84	3.42e-07	0.000266
regulation of telomere maintenance via telomere lengthening (GO:1904356)	61	7	0.65	+	10.78	7.36e-06	0.00248
regulation of telomere maintenance via telomerase (GO:0032210)	54	6	0.57	+	10.44	3.98e-05	0.00813
protein targeting to mitochondrion (GO:0006626)	55	6	0.59	+	10.25	4.37e-05	0.00882
protein localization to mitochondrion (GO:0070585)	75	8	0.8	+	10.02	2.68e-06	0.00126
cell-cell recognition (GO:0009988)	67	7	0.71	+	9.81	1.3e-05	0.00379
regulation of telomerase activity (GO:0051972)	48	5	0.51	+	9.79	0.000236	0.0321
protein folding (GO:0006457)	233	24	2.48	+	9.68	4.31e-16	6.7e-12
response to antibiotic (GO:0046677)	49	5	0.52	+	9.59	0.000258	0.0342
establishment of protein localization to mitochondrion (GO:0072655)	69	7	0.73	+	9.53	1.55e-05	0.00421
T cell costimulation (GO:0031295)	76	7	0.81	+	8.65	2.76e-05	0.00669
lymphocyte costimulation (GO:0031294)	77	7	0.82	+	8.54	2.98e-05	0.00712
regulation of telomere maintenance (GO:0032204)	79	7	0.84	+	8.32	3.48e-05	0.00782
regulation of mRNA splicing, via spliceosome (GO:0048024)	77	6	0.82	+	7.32	0.000245	0.0331
response to heat (GO:0009408)	90	7	0.96	+	7.31	7.53e-05	0.0131
regulation of DNA biosynthetic process (GO:2000278)	104	8	1.11	+	7.23	2.48e-05	0.00643
T cell differentiation (GO:0030217)	126	9	1.34	+	6.71	1.35e-05	0.0038
response to unfolded protein (GO:0006986)	158	11	1.68	+	6.54	1.86e-06	0.000998
positive regulation of protein localization to nucleus (GO:1900182)	136	9	1.45	+	6.22	2.39e-05	0.00628
positive regulation of chromosome organization (GO:2001252)	157	10	1.67	+	5.98	1.15e-05	0.00358
protein stabilization (GO:0050821)	159	10	1.69	+	5.91	1.28e-05	0.00381
response to topologically incorrect protein (GO:0035966)	177	11	1.88	+	5.84	5.23e-06	0.00208
regulation of RNA splicing (GO:0043484)	117	7	1.25	+	5.62	0.000348	0.0442
regulation of protein stability (GO:0031647)	252	15	2.68	+	5.59	1.68e-07	0.000201
T cell receptor signaling pathway (GO:0050852)	152	9	1.62	+	5.56	5.43e-05	0.0105
positive regulation of leukocyte cell-cell adhesion (GO:1903039)	223	13	2.37	+	5.48	1.42e-06	0.000787
cell recognition (GO:0008037)	193	11	2.05	+	5.35	1.14e-05	0.0036
positive regulation of T cell activation (GO:0050870)	214	12	2.28	+	5.27	5.29e-06	0.00205
T cell activation (GO:0042110)	218	12	2.32	+	5.17	6.33e-06	0.00223
response to temperature stimulus (GO:0009266)	155	8	1.65	+	4.85	0.000343	0.044
lymphocyte differentiation (GO:0030098)	217	11	2.31	+	4.76	3.19e-05	0.0075
positive regulation of cell-cell adhesion (GO:0022409)	257	13	2.74	+	4.75	6.23e-06	0.00225
positive regulation of homeostatic process (GO:0032846)	221	11	2.35	+	4.68	3.74e-05	0.00818
positive regulation of DNA metabolic process (GO:0051054)	215	10	2.29	+	4.37	0.000144	0.0225
regulation of G2/M transition of mitotic cell cycle (GO:0010389)	197	9	2.1	+	4.29	0.00035	0.0441
positive regulation of leukocyte activation (GO:0002696)	367	16	3.91	+	4.1	3.32e-06	0.00147
positive regulation of cell activation (GO:0050867)	377	16	4.01	+	3.99	4.6e-06	0.00188
antigen receptor-mediated signaling pathway (GO:0050851)	237	10	2.52	+	3.96	0.000305	0.0397
positive regulation of lymphocyte activation (GO:0051251)	332	14	3.53	+	3.96	1.97e-05	0.00526
mitochondrial transport (GO:0006839)	243	10	2.59	+	3.87	0.000368	0.0457
positive regulation of cell adhesion (GO:0045785)	395	16	4.2	+	3.81	8.09e-06	0.00267
lymphocyte activation (GO:0046649)	348	14	3.7	+	3.78	3.23e-05	0.00749
leukocyte differentiation (GO:0002521)	303	12	3.23	+	3.72	0.000137	0.0219
regulation of leukocyte cell-cell adhesion (GO:1903037)	335	13	3.57	+	3.65	8.78e-05	0.015
regulation of T cell activation (GO:0050863)	320	12	3.41	+	3.52	0.000222	0.0308
regulation of homeostatic process (GO:0032844)	471	16	5.01	+	3.19	6.33e-05	0.0116
leukocyte activation (GO:0045321)	873	28	9.29	+	3.01	3.14e-07	0.000271
regulation of leukocyte activation (GO:0002694)	538	17	5.73	+	2.97	8.81e-05	0.0149
regulation of cell activation (GO:0050865)	574	18	6.11	+	2.95	5.99e-05	0.0115
regulation of cellular response to stress (GO:0080135)	631	19	6.72	+	2.83	6.31e-05	0.0117
immune system development (GO:0002520)	598	18	6.37	+	2.83	9.91e-05	0.0164
leukocyte activation involved in immune response (GO:0002366)	606	18	6.45	+	2.79	0.000116	0.019
cell activation involved in immune response (GO:0002263)	610	18	6.49	+	2.77	0.000126	0.0204
protein localization to organelle (GO:0033365)	611	17	6.5	+	2.61	0.000377	0.0465
cell activation (GO:0001775)	1019	28	10.85	+	2.58	5.81e-06	0.00215
leukocyte mediated immunity (GO:0002443)	736	20	7.83	+	2.55	0.000156	0.024
regulation of immune response (GO:0050776)	1049	28	11.17	+	2.51	9.82e-06	0.00318
positive regulation of immune response (GO:0050778)	750	20	7.98	+	2.51	0.000199	0.0294
regulation of cellular localization (GO:0060341)	877	23	9.34	+	2.46	8.34e-05	0.0144
positive regulation of immune system process (GO:0002684)	1037	26	11.04	+	2.36	6.79e-05	0.0123
immune effector process (GO:0002252)	1026	25	10.92	+	2.29	0.000137	0.0217
positive regulation of macromolecule biosynthetic process (GO:0010557)	1687	38	17.96	+	2.12	1.2e-05	0.00365
regulation of immune system process (GO:0002682)	1531	34	16.3	+	2.09	5.05e-05	0.00993
positive regulation of nucleobase-containing compound metabolic process (GO:0045935)	1744	38	18.57	+	2.05	2.71e-05	0.00678
positive regulation of cellular biosynthetic process (GO:0031328)	1804	39	19.2	+	2.03	3.47e-05	0.00792
regulation of apoptotic process (GO:0042981)	1497	32	15.94	+	2.01	0.000206	0.0302
positive regulation of biosynthetic process (GO:0009891)	1831	39	19.49	+	2	3.94e-05	0.00815
regulation of programmed cell death (GO:0043067)	1512	32	16.1	+	1.99	0.000228	0.0314
regulation of cell death (GO:0010941)	1629	34	17.34	+	1.96	0.00022	0.0308
immune response (GO:0006955)	1720	35	18.31	+	1.91	0.000218	0.0307
positive regulation of macromolecule metabolic process (GO:0010604)	3034	61	32.3	+	1.89	7.77e-07	0.000525
protein localization (GO:0008104)	1945	39	20.71	+	1.88	0.000175	0.0264
macromolecule localization (GO:0033036)	2258	45	24.04	+	1.87	4.86e-05	0.00968
immune system process (GO:0002376)	2575	51	27.41	+	1.86	1.34e-05	0.00386
positive regulation of nitrogen compound metabolic process (GO:0051173)	2940	58	31.3	+	1.85	2.66e-06	0.00129
response to stress (GO:0006950)	3358	64	35.75	+	1.79	2.29e-06	0.00115
positive regulation of metabolic process (GO:0009893)	3268	62	34.79	+	1.78	4.4e-06	0.00185
positive regulation of cellular metabolic process (GO:0031325)	3051	56	32.48	+	1.72	3.66e-05	0.00813
response to organic substance (GO:0010033)	2765	50	29.43	+	1.7	0.00021	0.0301
regulation of protein metabolic process (GO:0051246)	2778	50	29.57	+	1.69	0.000216	0.0308
positive regulation of cellular process (GO:0048522)	4985	89	53.07	+	1.68	1.36e-07	0.000192
positive regulation of biological process (GO:0048518)	5607	97	59.69	+	1.63	1.18e-07	0.000182
regulation of response to stimulus (GO:0048583)	4078	70	43.41	+	1.61	2.76e-05	0.00679
regulation of biological quality (GO:0065008)	3627	60	38.61	+	1.55	0.000359	0.045
establishment of localization (GO:0051234)	4442	70	47.29	+	1.48	0.00039	0.047
localization (GO:0051179)	5433	84	57.84	+	1.45	0.000157	0.024
response to stimulus (GO:0050896)	8142	123	86.67	+	1.42	1.17e-06	0.000726
regulation of nitrogen compound metabolic process (GO:0051171)	5958	90	63.43	+	1.42	0.000181	0.027
regulation of primary metabolic process (GO:0080090)	6124	92	65.19	+	1.41	0.000153	0.0238
regulation of macromolecule metabolic process (GO:0060255)	6151	92	65.48	+	1.41	0.000208	0.0302
regulation of cellular metabolic process (GO:0031323)	6187	91	65.86	+	1.38	0.000386	0.0468
regulation of metabolic process (GO:0019222)	6672	97	71.03	+	1.37	0.000297	0.0391
cellular metabolic process (GO:0044237)	9070	124	96.55	+	1.28	0.000307	0.0397
organic substance metabolic process (GO:0071704)	9521	129	101.35	+	1.27	0.000256	0.0342
cellular process (GO:0009987)	15086	202	160.6	+	1.26	2.22e-11	1.72e-07
biological_process (GO:0008150)	17500	214	186.29	+	1.15	2.34e-08	5.18e-05
Unclassified (UNCLASSIFIED)	3542	10	37.71	-	0.27	2.34e-08	4.53e-05

## Sheet: Reactome Pathways LPS 3hrs
Analysis Type:	PANTHER Overrepresentation Test (Released 20171205)
Annotation Version and Release Date:	Reactome version 58 Released 2016-12-07
Analyzed List:	Client Text Box Input (Homo sapiens)
Reference List:	Homo sapiens (all genes in database)
Test Type:	FISHER
Reactome pathways	Homo sapiens - REFLIST (21042)	Client Text Box Input (231)	Client Text Box Input (expected)	Client Text Box Input (over/under)	Client Text Box Input (fold Enrichment)	Client Text Box Input (raw P-value)	Client Text Box Input (FDR)
Generation of second messenger molecules (R-HSA-202433)	37	11	0.41	+	27.08	3.1e-12	2.05e-09
Translocation of ZAP-70 to Immunological synapse (R-HSA-202430)	23	6	0.25	+	23.76	5.92e-07	9.82e-05
Phosphorylation of CD3 and TCR zeta chains (R-HSA-202427)	26	5	0.29	+	17.52	1.95e-05	0.00228
PD-1 signaling (R-HSA-389948)	27	5	0.3	+	16.87	2.29e-05	0.0024
TCR signaling (R-HSA-202403)	122	16	1.34	+	11.95	2.3e-12	2.29e-09
DAG and IP3 signaling (R-HSA-1489509)	31	4	0.34	+	11.75	0.000545	0.0258
CD28 co-stimulation (R-HSA-389356)	31	4	0.34	+	11.75	0.000545	0.0252
Costimulation by the CD28 family (R-HSA-388841)	70	9	0.77	+	11.71	1.91e-07	4.23e-05
PLC-gamma1 signalling (R-HSA-167021)	33	4	0.36	+	11.04	0.000675	0.028
EGFR interacts with phospholipase C-gamma (R-HSA-212718)	33	4	0.36	+	11.04	0.000675	0.0274
FCERI mediated Ca+2 mobilization (R-HSA-2871809)	56	6	0.61	+	9.76	5.68e-05	0.00471
Chemokine receptors bind chemokines (R-HSA-380108)	57	6	0.63	+	9.59	6.23e-05	0.00477
Phospholipase C-mediated cascade; FGFR3 (R-HSA-5654227)	39	4	0.43	+	9.34	0.0012	0.0426
Downstream TCR signaling (R-HSA-202424)	101	10	1.11	+	9.02	3.71e-07	6.71e-05
Phospholipase C-mediated cascade: FGFR1 (R-HSA-5654219)	41	4	0.45	+	8.89	0.00142	0.0457
Semaphorin interactions (R-HSA-373755)	67	6	0.74	+	8.16	0.000143	0.0101
Antigen activates B Cell Receptor (BCR) leading to generation of second messengers (R-HSA-983695)	62	5	0.68	+	7.35	0.000808	0.0298
Cell surface interactions at the vascular wall (R-HSA-202733)	101	8	1.11	+	7.22	2.54e-05	0.0024
Fcgamma receptor (FCGR) dependent phagocytosis (R-HSA-2029480)	114	8	1.25	+	6.39	5.7e-05	0.00454
Rho GTPase cycle (R-HSA-194840)	124	7	1.36	+	5.14	0.00058	0.0251
Platelet activation, signaling and aggregation (R-HSA-76002)	274	15	3.01	+	4.99	6.83e-07	0.000105
Response to elevated platelet cytosolic Ca2+ (R-HSA-76005)	130	7	1.43	+	4.9	0.000757	0.0295
Immunoregulatory interactions between a Lymphoid and a non-Lymphoid cell (R-HSA-198933)	156	8	1.71	+	4.67	0.000438	0.0218
Fc epsilon receptor (FCERI) signaling (R-HSA-2454202)	375	18	4.12	+	4.37	3.28e-07	6.52e-05
VEGFA-VEGFR2 Pathway (R-HSA-4420097)	306	14	3.36	+	4.17	1.16e-05	0.00154
Signaling by Rho GTPases (R-HSA-194315)	375	17	4.12	+	4.13	1.49e-06	0.000211
Signaling by VEGF (R-HSA-194138)	315	14	3.46	+	4.05	1.58e-05	0.00196
Class A/1 (Rhodopsin-like receptors) (R-HSA-373076)	323	14	3.55	+	3.95	2.06e-05	0.00228
Signaling by the B Cell Receptor (BCR) (R-HSA-983705)	234	10	2.57	+	3.89	0.000352	0.0184
DAP12 signaling (R-HSA-2424491)	329	14	3.61	+	3.88	2.5e-05	0.00249
G alpha (i) signalling events (R-HSA-418594)	241	10	2.65	+	3.78	0.00044	0.0213
Hemostasis (R-HSA-109582)	586	24	6.43	+	3.73	5.92e-08	1.68e-05
DAP12 interactions (R-HSA-2172127)	343	14	3.77	+	3.72	3.88e-05	0.00351
Innate Immune System (R-HSA-168249)	784	31	8.61	+	3.6	1.32e-09	6.56e-07
Signaling by EGFR (R-HSA-177929)	335	13	3.68	+	3.53	0.000119	0.00879
RHO GTPase Effectors (R-HSA-195258)	261	10	2.87	+	3.49	0.000795	0.0304
Downstream signaling of activated FGFR4 (R-HSA-5654716)	314	12	3.45	+	3.48	0.000249	0.0165
Downstream signaling of activated FGFR3 (R-HSA-5654708)	314	12	3.45	+	3.48	0.000249	0.016
Downstream signaling of activated FGFR2 (R-HSA-5654696)	314	12	3.45	+	3.48	0.000249	0.0155
Downstream signaling of activated FGFR1 (R-HSA-5654687)	317	12	3.48	+	3.45	0.00027	0.0163
Signaling by FGFR4 (R-HSA-5654743)	317	12	3.48	+	3.45	0.00027	0.0158
Signaling by FGFR3 (R-HSA-5654741)	318	12	3.49	+	3.44	0.000278	0.0158
Signaling by FGFR1 (R-HSA-5654736)	322	12	3.53	+	3.39	0.00031	0.0171
Downstream signal transduction (R-HSA-186763)	326	12	3.58	+	3.35	0.000345	0.0186
Signaling by FGFR2 (R-HSA-5654738)	346	12	3.8	+	3.16	0.000576	0.0255
Adaptive Immune System (R-HSA-1280218)	819	28	8.99	+	3.11	1.69e-07	4.22e-05
Signaling by FGFR (R-HSA-190236)	352	12	3.86	+	3.11	0.000666	0.0282
Signaling by PDGF (R-HSA-186797)	353	12	3.88	+	3.1	0.000682	0.0272
Signaling by Interleukins (R-HSA-449147)	383	13	4.2	+	3.09	0.000417	0.0213
NGF signalling via TRKA from the plasma membrane (R-HSA-187037)	360	12	3.95	+	3.04	0.000805	0.0302
Immune System (R-HSA-168256)	1594	52	17.5	+	2.97	1.67e-12	3.32e-09
GPCR ligand binding (R-HSA-500792)	449	14	4.93	+	2.84	0.000571	0.0258
Cytokine Signaling in Immune system (R-HSA-1280215)	606	18	6.65	+	2.71	0.000171	0.0117
Signalling by NGF (R-HSA-166520)	439	13	4.82	+	2.7	0.0014	0.0458
Axon guidance (R-HSA-422475)	544	15	5.97	+	2.51	0.00123	0.043
Metabolism of lipids and lipoproteins (R-HSA-556833)	712	18	7.82	+	2.3	0.00138	0.0458
Signal Transduction (R-HSA-162582)	2449	59	26.89	+	2.19	6.67e-09	2.21e-06
Signaling by GPCR (R-HSA-372790)	1288	31	14.14	+	2.19	4.77e-05	0.00413
GPCR downstream signaling (R-HSA-388396)	985	23	10.81	+	2.13	0.000815	0.0295
Metabolism (R-HSA-1430728)	1968	37	21.6	+	1.71	0.00137	0.0462
Unclassified (UNCLASSIFIED)	11773	84	129.24	-	0.65	3.08e-09	1.23e-06
Gene Expression (R-HSA-74160)	1685	6	18.5	-	0.32	0.00127	0.0436

## Sheet: Reactome Pathways LPS 6hrs
Analysis Type:	PANTHER Overrepresentation Test (Released 20171205)
Annotation Version and Release Date:	Reactome version 58 Released 2016-12-07
Analyzed List:	Client Text Box Input (Homo sapiens)
Reference List:	Homo sapiens (all genes in database)
Test Type:	FISHER
Reactome pathways	Homo sapiens - REFLIST (21042)	Client Text Box Input (224)	Client Text Box Input (expected)	Client Text Box Input (over/under)	Client Text Box Input (fold Enrichment)	Client Text Box Input (raw P-value)	Client Text Box Input (FDR)
Folding of actin by CCT/TriC (R-HSA-390450)	10	6	0.11	+	56.36	9.37e-09	4.66e-06
BBSome-mediated cargo-targeting to cilium (R-HSA-5620922)	23	7	0.24	+	28.59	2.17e-08	8.64e-06
Attenuation phase (R-HSA-3371568)	14	4	0.15	+	26.84	3.27e-05	0.00342
Formation of tubulin folding intermediates by CCT/TriC (R-HSA-389960)	24	6	0.26	+	23.48	6.14e-07	0.000136
Prefoldin mediated transfer of substrate to CCT/TriC (R-HSA-389957)	26	6	0.28	+	21.68	9.21e-07	0.000183
Translocation of ZAP-70 to Immunological synapse (R-HSA-202430)	23	5	0.24	+	20.42	1e-05	0.00142
Cooperation of Prefoldin and TriC/CCT in actin and tubulin folding (R-HSA-389958)	31	6	0.33	+	18.18	2.26e-06	0.000409
Phosphorylation of CD3 and TCR zeta chains (R-HSA-202427)	26	5	0.28	+	18.06	1.69e-05	0.0021
Generation of second messenger molecules (R-HSA-202433)	37	7	0.39	+	17.77	3.6e-07	0.00012
PD-1 signaling (R-HSA-389948)	27	5	0.29	+	17.4	1.98e-05	0.00232
Association of TriC/CCT with target proteins during biosynthesis (R-HSA-390471)	38	7	0.4	+	17.3	4.23e-07	0.000105
HSF1-dependent transactivation (R-HSA-3371571)	24	4	0.26	+	15.66	0.000201	0.016
Regulation of HSF1-mediated heat shock response (R-HSA-3371453)	67	10	0.71	+	14.02	8.15e-09	8.11e-06
Cooperation of PDCL (PhLP1) and TRiC/CCT in G-protein beta folding (R-HSA-6814122)	42	6	0.45	+	13.42	1.08e-05	0.00144
Cargo trafficking to the periciliary membrane (R-HSA-5620920)	51	7	0.54	+	12.89	2.5e-06	0.000414
Cellular response to heat stress (R-HSA-3371556)	87	11	0.93	+	11.88	6.95e-09	1.38e-05
Mitochondrial protein import (R-HSA-1268020)	53	6	0.56	+	10.63	3.61e-05	0.00359
Costimulation by the CD28 family (R-HSA-388841)	70	6	0.75	+	8.05	0.000151	0.0125
Chaperonin-mediated protein folding (R-HSA-390466)	93	7	0.99	+	7.07	9.14e-05	0.00827
Protein folding (R-HSA-391251)	99	7	1.05	+	6.64	0.000132	0.0114
Regulation of PLK1 Activity at G2/M Transition (R-HSA-2565942)	85	6	0.9	+	6.63	0.000404	0.0287
Assembly of the primary cilium (R-HSA-5617833)	198	13	2.11	+	6.17	4e-07	0.000114
TCR signaling (R-HSA-202403)	122	8	1.3	+	6.16	7.22e-05	0.00684
Immunoregulatory interactions between a Lymphoid and a non-Lymphoid cell (R-HSA-198933)	156	8	1.66	+	4.82	0.000358	0.0264
Cellular responses to stress (R-HSA-2262752)	350	15	3.73	+	4.03	8.23e-06	0.00126
Organelle biogenesis and maintenance (R-HSA-1852241)	339	14	3.61	+	3.88	2.45e-05	0.00271
Adaptive Immune System (R-HSA-1280218)	819	20	8.72	+	2.29	0.000711	0.0488
Immune System (R-HSA-168256)	1594	33	16.97	+	1.94	0.000316	0.0242
Unclassified (UNCLASSIFIED)	11773	82	125.33	-	0.65	9.1e-09	6.03e-06
