# Supplementary material for: Health monitoring in birds using bio-loggers and whole blood transcriptomics
Source: Sci Rep. 2021 May 24;11:10815. doi: 10.1038/s41598-021-90212-8 (PMC8144624; doi:10.1038/s41598-021-90212-8)
Supplement: Supplementary file 7 — Supplementary Data 7. [file 41598_2021_90212_MOESM7_ESM.xlsx]

## Sheet: README_Dataset_S7
Supplementary Dataset S7. contains lists of the of Log2 foldchange and adjusted p-value (FDR) for all characterized genes within each of the seven immune related KEGG pathways available for Anas platyrhynchos for each treatment. The data was retrived as part of our differential gene expression analysis.
Data for the following pathways are provided:
apla04620 Toll-like receptor signaling pathway
apla04621 NOD-like receptor signaling pathway
apla05132 Salmonella infection
apla05164 Influenza A
apla04623 Cytosolic DNA-sensing pathway
apla04672 Intestinal immune network for IgA production
apla04622 RIG-I-like receptor signaling pathway
The first column contains gene name.
The second-fifth column contains the Log2 foldchange for timepoint 3h	6h	12h and 24h post stimulation.
The sixth-ninth column contains the adjusted p-value (FDR) for timepoint 3h	6h	12h and 24h post stimulation.
Genes with NA could either not be characterized in the mallard	or were not expressed at high enough levels to be included in the differential gene expression analysis.

## Sheet: apla04620_TLR_Aureus
Gene_ID_KEGG	Aureus_3hrs_logFC	Aureus_6hrs_logFC	Aureus_12hrs_logFC	Aureus_24hrs_logFC	Aureus_3hrs_adj.P.Val	Aureus_6hrs_adj.P.Val	Aureus_12hrs_adj.P.Val	Aureus_24hrs_adj.P.Val
AKT1	-0.221807493514862	0.123851992618957	0.129579619545323	0.0630035835347744	0.815766120109863	0.769832924667923	0.78001328972741	0.983295300432585
AKT2	NA	NA	NA	NA	NA	NA	NA	NA
AKT3	0.0735725635266828	0.357607635856128	-0.16518728826748	-0.160381440072959	0.964316046738888	0.426829922485205	0.783286650675127	0.976804057890269
CASP8	-0.100387145166462	-0.183648435505372	0.00442191814174109	-0.0514693897388718	0.883232632090613	0.427256410836304	0.990099235625251	0.983295300432585
CCL4	0.335473988258146	-0.0151179440753708	0.108522303718245	-0.211237532791734	0.909227033346036	0.992519225611989	0.942640615860596	0.983295300432585
CCL5	0.192080504487431	-0.681292697208454	-0.121565020942315	0.096627830260352	0.928888350729006	0.328565271758982	0.909128894536432	0.986492063516417
CD14	NA	NA	NA	NA	NA	NA	NA	NA
CD40	-0.106792069698733	-0.259414749152778	-0.216634071237774	-0.171879872662961	0.939011921730866	0.580397866419208	0.683220908813283	0.965995548062759
Cd80	0.176278086564522	0.227047866172693	0.299419855991421	0.364258877339868	0.875777657424128	0.595494018015879	0.476718063826315	0.84341942307838
CD86	NA	NA	NA	NA	NA	NA	NA	NA
CHUK	-0.0216447246153546	0.00768594867846417	-0.118354186698966	0.0536605839450983	0.968370282628755	0.976753001003314	0.480053564375061	0.979028680428469
CTSK	0.137433840583499	0.130301585361284	0.0278266229169617	-0.0938264100316397	0.873694623968071	0.700543902063501	0.954701839377417	0.981732907166282
FADD	0.0676831261468833	0.254230502646561	0.34887929076695	-0.0161358082013581	0.982366925159047	0.778998389460239	0.709494421005625	0.995564816760412
FOS	0.0401327556412943	-0.0649497903634781	0.211569448207627	-0.122691036045605	0.987474906189919	0.948921151142231	0.817311289772997	0.983295300432585
IFNA	NA	NA	NA	NA	NA	NA	NA	NA
IFNAR1	0.0453887117687319	0.210434886088358	0.202593876584592	0.0854983280273558	0.930622429511964	0.162760590624624	0.18864344273081	0.93841844260439
IFNAR2	-0.00367109334362858	-0.103804060242679	-0.0178963534426337	-0.0899210298389281	0.99838837968282	0.845015493913017	0.981051045142802	0.983295300432585
IKBKB	0.000259713941430206	0.0834492772711952	0.0346529925837489	-0.066090321342263	0.999361237179335	0.596553413328066	0.866807088507153	0.957214099421694
IKBKE	-0.475387066005058	-0.946444471884243	-0.42878900709989	-0.644892205133236	0.76752431711981	0.10314363668541	0.524616135741871	0.823447414305528
IL12A	NA	NA	NA	NA	NA	NA	NA	NA
IL12B	NA	NA	NA	NA	NA	NA	NA	NA
IL6	NA	NA	NA	NA	NA	NA	NA	NA
IL8	0.332746657008401	0.0446160184954341	0.0498969109648715	-0.0521786245518072	0.920963275172857	0.978100538034881	0.977697008052989	0.992083337066761
IRAK4	0.0331224740028073	-0.00351959363035981	-0.0234443266480593	-0.123275534696784	0.968370282628755	0.992704228415286	0.950130268199782	0.93841844260439
IRF5	NA	NA	NA	NA	NA	NA	NA	NA
IRF7	0.0134519808599372	-0.188389874933149	-0.252798699849018	0.00429102556436067	0.99838837968282	0.854357311038096	0.821346298907369	0.998794026408358
JUN	-0.0661582304076127	0.0115966792264413	0.222528661202448	-0.0820280721241682	0.96263854686662	0.986053799438014	0.616217281462152	0.983295300432585
LY96	-0.124950990357656	-0.308518235314073	-0.241404588630557	-0.385719294500362	0.962144017632946	0.685239220324147	0.790594034622082	0.935890946572004
MAP2K1	0.143408286193639	0.252946478455282	0.224026238259006	0.152903507480964	0.730379474040144	0.112146707927641	0.16658976891964	0.848007019663358
MAP2K2	NA	NA	NA	NA	NA	NA	NA	NA
MAP2K3	-0.149758045400708	-0.07806300952707	-0.0679317334196545	-0.129965957404765	0.846940153745784	0.817806330462069	0.86234213092955	0.950208051709992
MAP2K4	-0.0941545376615291	-0.244076018275923	-0.132216610390579	-0.0183515187071341	0.856927981201958	0.146136073920774	0.503302990829564	0.988087670620024
MAP2K6	0.153762867091674	0.231898790963843	-0.0612413683994766	0.193841582707521	0.931295713804099	0.734175150753624	0.947997699134215	0.981732907166282
MAP2K7	0.0027594147805754	-0.305054122578619	-0.0684547970190685	-0.134065326873684	0.99838837968282	0.487888899636186	0.916562710331977	0.983198522595317
MAP3K7	0.160231120345834	0.293730585310378	0.175884166965742	0.195594491793669	0.777211291897792	0.140852952924841	0.438182564173076	0.848007019663358
MAP3K8	-0.244371224767837	-0.223876290367911	0.144248305646433	-0.264743390006952	0.94922851646266	0.875455569727185	0.932330531610452	0.983295300432585
MAPK1	-0.0333223675021035	0.223473310449269	0.164948878992178	0.0548678077711324	0.94591604272762	0.0991985517324645	0.232791991239614	0.969601607962692
MAPK10	NA	NA	NA	NA	NA	NA	NA	NA
MAPK11	0.222050442398386	0.478400686882606	0.35408796783047	-0.0493412739247447	0.92292360621191	0.534606869535343	0.692179281153547	0.99127130868549
MAPK12	0.803035902074039	0.79490146561362	0.137177193133852	0.25278495924221	0.605032244337034	0.27186684087984	0.905870135760533	0.981732907166282
MAPK13	0.216329107495118	-0.0347767775206522	-0.0374784898320151	-0.0602952050763985	0.850781076854333	0.955484030809549	0.956291708172787	0.985470616144687
MAPK14	0.235008304653217	0.21675038284084	-0.0217333675730815	0.0767826747533977	0.610135823104977	0.327867158169053	0.955332761263105	0.981732907166282
MAPK8	-0.0279243089358852	-0.108474696438321	0.386837468011898	1.02285359684071	0.996616832093652	0.948619325096378	0.770884652647298	0.84341942307838
MAPK9	-0.263312368179223	-0.110358425858011	-0.20456582712637	-0.180953715229931	0.631954430797243	0.734175150753624	0.480892307386294	0.890809913274774
MYD88	0.345134103407938	0.121647079931322	0.0583524651204339	0.304223282248876	0.586305001663137	0.753763175196179	0.905870135760533	0.84341942307838
NFKB1	0.0258605866439394	-0.0831535331147339	-0.0961745954687823	-0.15362422942152	0.974700360263062	0.742337237277164	0.714798094893712	0.865712216537377
NFKBIA	-0.204593102934146	-0.713981910466804	-0.785294375484733	-0.461817454241912	0.858538255957955	0.0639158299999098	0.0274753921211996	0.815781243076476
PIK3CA	0.0271745115343212	-0.128106991176336	-0.126402447843446	-0.0393517385458804	0.985505354850773	0.793808177382172	0.821346298907369	0.988087670620024
PIK3CB	-1.24337660157833	-1.21842874607274	-0.498312765159755	-0.546872403732917	0.415563100390456	0.131320287640679	0.61443560227631	0.90945848782011
PIK3CD	-0.235871714759296	0.0173263722928958	-0.0471620975504861	-0.0233556598084279	0.861420580267583	0.982586763909528	0.949383420092262	0.992083337066761
PIK3R1	-0.0636287580159216	-0.0356681068498492	0.0572961653581583	-0.050621274946395	0.928888350729006	0.913281144165313	0.860101671097405	0.983295300432585
PIK3R2	NA	NA	NA	NA	NA	NA	NA	NA
PIK3R3	NA	NA	NA	NA	NA	NA	NA	NA
RAC1	0.21329297539913	0.320778895862914	0.389287882664972	0.334746591520447	0.729102276153016	0.17324585458437	0.0954052844065075	0.768949788899484
RIPK1	0.312292546302219	0.260084764766755	-0.0874810374654551	0.425833246896469	0.869794843979834	0.734175150753624	0.930491067266868	0.900431606022672
SPP1	NA	NA	NA	NA	NA	NA	NA	NA
Stat1	-0.125932398683013	-0.0702849359533078	-0.158381263509863	-0.0542112528949961	0.931295713804099	0.921814503743577	0.811313429234352	0.987427586564061
TAB1	0.0799975557204107	-0.201589210799325	-0.020055922343742	-0.0300491708247979	0.926123502577547	0.483815139197941	0.96606170768481	0.987427586564061
TAB2	0.162872220412977	0.281651768129812	0.379501803577778	0.161931796640323	0.73739382240168	0.129804530983985	0.0305235636034205	0.851647768730857
TBK1	-0.0400539902199011	0.00725872650606796	0.0133405851163548	-0.0563849075911671	0.950478302757878	0.982586763909528	0.96691468254408	0.983295300432585
TICAM1	-0.155348230136147	-0.147532945423679	0.0409671316050391	0.0527933486120196	0.837240617170799	0.622077292014312	0.921894918423441	0.983295300432585
TICAM2	NA	NA	NA	NA	NA	NA	NA	NA
TIRAP	-0.390274546810502	-0.735954417011693	0.0318762854624188	-0.0638294119315864	0.908308764628154	0.4982235771834	0.986434806748467	0.992083337066761
Tlr1	0.0128287951885464	-0.233809250821926	0.149861786155337	0.175546024665177	0.99838837968282	0.819691960556577	0.906384645340045	0.983295300432585
TLR2	0.115700806768819	0.0290956917276732	-0.00649604149419503	-0.120137958418669	0.976772172331499	0.987563148385088	0.998127573475026	0.987427586564061
TLR3	-0.259696169560787	-0.251255569050567	-0.308339216286645	-0.310147687565955	0.950422657975017	0.873896802381223	0.854575627900973	0.983295300432585
TLR4	-0.142429437125845	-0.0243900679730356	-0.268815147521396	-0.152459826331431	0.97036457407251	0.990998239092131	0.860414508080561	0.986492063516417
TLR5	0.857867746672289	0.420556334133678	0.219248604895579	0.250896438448413	0.894859334124566	0.881242361695595	0.949383420092262	0.987427586564061
TLR6	NA	NA	NA	NA	NA	NA	NA	NA
TLR7	-0.290363522080112	-0.139632573067743	0.260518708103951	0.347350439639574	0.908540777313565	0.902361622438875	0.807519896429581	0.957214099421694
TOLLIP	0.420767181153062	0.585792447113057	0.484114605862752	0.196138154817545	0.61571235878582	0.129478793803608	0.221355575438572	0.952295167721615
TRAF3	0.387088855972878	0.0956452194541146	-0.397282037239286	-0.488290864863253	0.844856099561831	0.92722565537982	0.633468155033882	0.882822038174097
TRAF6	0.230526865198422	0.16805072615259	0.275823690114478	0.115976658581102	0.463772814516531	0.343926051259848	0.0915308676696212	0.90945848782011

## Sheet: apla04620_TLR_LPS
Gene_ID_KEGG	LPS_3hrs_logFC	LPS_6hrs_logFC	LPS_12hrs_logFC	LPS_24hrs_logFC	LPS_3hrs_adj.P.Val	LPS_6hrs_adj.P.Val	LPS_12hrs_adj.P.Val	LPS_24hrs_adj.P.Val
AKT1	-0.532527120162028	0.0849615231389924	-0.048242226027595	0.0510406887554637	0.0760239398234766	0.875924043672949	0.964989022992085	0.975681884482607
AKT2	NA	NA	NA	NA	NA	NA	NA	NA
AKT3	0.239529823509159	0.331550281314261	-0.0376091616064296	-0.0992660441958306	0.917530569265544	0.522645691934623	0.979753239335088	0.950854510003849
CASP8	0.0256213314647442	-0.205793228394052	-0.0354856450661543	0.0118877863035931	0.988508184682686	0.380469834290404	0.959990350206441	0.992327669787474
CCL4	2.44823188396556	1.30162804523793	0.561789741548481	0.570628280792275	0.000169221140321384	0.0909090795788403	0.80188491201202	0.844210843348099
CCL5	2.00263123709368	0.805442812892864	-0.0358385995559301	0.0514004418030873	2.54067963696317e-05	0.191125180965466	0.986838568178891	0.990335186536059
CD14	NA	NA	NA	NA	NA	NA	NA	NA
CD40	0.101899987315284	0.154456229856438	0.00720730061569697	0.118541289755053	0.981252260227397	0.799375185721517	0.99563331261386	0.936936561572718
Cd80	-0.103643458562912	0.224969167376628	0.111095265940123	0.218784491589664	0.978381821544484	0.626690732524217	0.915387958278331	0.858318742862814
CD86	NA	NA	NA	NA	NA	NA	NA	NA
CHUK	0.0316218901930716	-0.105969382040472	-0.11792051310624	-0.0527894977359082	0.981442194355695	0.562624349975405	0.755936935647737	0.91390605381052
CTSK	0.12082701321772	0.315086984554974	0.170595474173774	0.0781279058636777	0.955648252658082	0.25601874424546	0.80188491201202	0.936936561572718
FADD	0.0697458461195346	0.210780753974754	0.00393414525556635	-0.166783723318994	0.989220865857077	0.851604270000612	0.998463396131894	0.953266374594042
FOS	0.159064567508833	0.452013306043558	0.510529322015651	0.381204800044013	0.978381821544484	0.543896556711159	0.747675995664624	0.848332706594957
IFNA	NA	NA	NA	NA	NA	NA	NA	NA
IFNAR1	-0.0732225932851804	0.0776494775331429	0.0324488019456517	-0.108440046032156	0.94943135805732	0.717799908441256	0.950707369533738	0.825560268200621
IFNAR2	0.0517912141819945	-0.137688056319031	-0.110496641718904	-0.179271337998704	0.987502956832014	0.816024074205588	0.924628746540383	0.890575973387584
IKBKB	-0.0449148522465164	-0.0495274002667658	-0.0725473022323708	-0.20049603379491	0.975003658274204	0.807446221503763	0.829802858519583	0.730638518242235
IKBKE	-0.082987239931515	0.515434757429013	-0.143150376428806	0.0329029911958465	0.984829052261877	0.410917120449805	0.939548121306987	0.992327669787474
IL12A	NA	NA	NA	NA	NA	NA	NA	NA
IL12B	NA	NA	NA	NA	NA	NA	NA	NA
IL6	NA	NA	NA	NA	NA	NA	NA	NA
IL8	2.47213581296126	0.897357716154558	0.334555347596044	0.43966406593499	0.000421570518060662	0.383197149013788	0.902659315387764	0.890575973387584
IRAK4	0.154737744793102	0.11935402662165	-0.0128342631143532	-0.123112322898171	0.831546657737955	0.67802366298956	0.986024996702126	0.862354671365205
IRF5	NA	NA	NA	NA	NA	NA	NA	NA
IRF7	0.0553345099346556	0.0140107166767693	0.109757530607355	0.482425372058155	0.99126961132969	0.993879385730089	0.965215852948108	0.844210843348099
JUN	0.079204080415276	0.373727338632918	0.366997789025755	0.264442034854627	0.981442194355695	0.323842270587049	0.655963921668145	0.811896438780239
LY96	-0.465377830778718	0.469087162357578	-0.12187107412437	0.248606296089354	0.82687590008557	0.541225171111956	0.956160279082197	0.904584080054796
MAP2K1	0.133496515341566	0.115900698696221	0.127971132368898	0.00308133666375987	0.731679120020805	0.56880839486877	0.757961132069601	0.996380763295778
MAP2K2	NA	NA	NA	NA	NA	NA	NA	NA
MAP2K3	0.0082428506673029	-0.0501501929343204	0.0147932027057402	-0.0849148796481618	0.995668736981336	0.911026988982503	0.986633288353107	0.926678842716759
MAP2K4	-0.0736168587280694	-0.351429263661214	-0.151235359892588	0.0162645000640351	0.958032509642229	0.0133293112661536	0.720176139027997	0.987133701328339
MAP2K6	0.262489131789551	0.011800769983233	-0.15626254392199	0.190590150698666	0.944692373043104	0.992500420885636	0.917846909217189	0.914725498844711
MAP2K7	0.259993736237992	0.0832275484200267	0.342085204797001	0.324599333470973	0.882208896035022	0.902148272878778	0.731627108254895	0.791492466628713
MAP3K7	0.0207849531984259	0.121734590757173	0.0272153678852796	-0.090724976422969	0.989220865857077	0.639833448061115	0.967182312090124	0.890575973387584
MAP3K8	1.50079813424667	1.36885368431326	0.806244500951294	0.49960000793348	0.125865931499799	0.154074278157937	0.757961132069601	0.878208781033999
MAPK1	-0.0421767565422844	0.105726455062849	0.0545012821719491	-0.120049604162806	0.975894659180151	0.529047458617594	0.887429194325844	0.791085219456046
MAPK10	NA	NA	NA	NA	NA	NA	NA	NA
MAPK11	0.0708223320774533	0.911208220913111	0.314664864970442	0.202663021464554	0.989220865857077	0.149767531845604	0.854640804805237	0.936936561572718
MAPK12	0.534674632707984	0.0670639633277735	-0.329112347822849	-0.0477163171164039	0.790218519376282	0.960189623346305	0.849937554661635	0.990870503538352
MAPK13	0.0861446498148388	0.147245297250104	0.129255296960055	0.0909135028675503	0.981442194355695	0.799375185721517	0.907914430120499	0.950854510003849
MAPK14	0.121486288142767	0.228002860963143	-0.0531940757461689	-0.0563698052025829	0.912888533132915	0.30468774535904	0.939548121306987	0.943304591221933
MAPK8	-0.0736123183982708	0.0448055511470538	-0.136035840183998	0.781996613989568	0.989842306171451	0.9840182309283	0.965215852948108	0.791492466628713
MAPK9	-0.0753471517720081	0.0256023048382712	-0.0127267944023739	-0.145891249555358	0.978381821544484	0.958656030136278	0.986838568178891	0.862813086574391
MYD88	-0.0199176165038182	-0.0481277616720179	-0.0642307037658369	0.185662817595198	0.991850966977188	0.929430782871178	0.949333196196245	0.848400489400179
NFKB1	0.146604939485374	-0.163410583693407	-0.0659637914933215	-0.104069398810745	0.817183953290926	0.479848423499793	0.907914430120499	0.869322672367701
NFKBIA	0.47429918616553	-0.259105839118469	-0.355903437892625	-0.0179961667212707	0.256557529030602	0.588017654564101	0.693876176999441	0.992327669787474
PIK3CA	-0.130935088739765	-0.263375924403908	-0.241357397810336	-0.199038149040067	0.972126126099793	0.576603414306831	0.801613996606486	0.869322672367701
PIK3CB	-1.96112762231373	0.278154260512191	-0.108237755071928	-0.252283188171871	0.00591687312793043	0.817565400251662	0.967182312090124	0.931550064204749
PIK3CD	-0.229679570412236	0.249967606882381	-0.127860775326099	-0.0775941643941418	0.926705658709064	0.657015299421916	0.916925708205996	0.969631091828602
PIK3R1	-0.0426596296290631	-0.170785459981	-0.0985654749725118	-0.206532735002423	0.982037423417203	0.507050377101865	0.856484402803672	0.791085219456046
PIK3R2	NA	NA	NA	NA	NA	NA	NA	NA
PIK3R3	NA	NA	NA	NA	NA	NA	NA	NA
RAC1	-0.0168415537487139	-0.0165161059515873	0.105781306623275	0.0660683312858001	0.99126961132969	0.973275656621606	0.867711619129776	0.938456620805685
RIPK1	-0.582133151374454	0.183607987993245	-0.579821604555595	0.368985669812369	0.589140811622254	0.837111546463645	0.685889870407369	0.850834910656162
SPP1	NA	NA	NA	NA	NA	NA	NA	NA
Stat1	0.11793276005917	-0.0888521015639352	-0.482923733209701	-0.0631631270784787	0.980815002668587	0.913828186488785	0.643845618350329	0.97852850566748
TAB1	-0.0444237362329254	-0.403004707474777	-0.0607805441151603	0.0102544845822656	0.98448091583666	0.0823271988094238	0.943933329479966	0.992327669787474
TAB2	0.00329824765623243	0.181107087244936	0.171588003697851	-0.0353445274593405	0.996804843188081	0.377291878302667	0.708974275834655	0.964554371738707
TBK1	-0.119991879541414	-0.197469374302607	-0.213640916346954	-0.199930178340597	0.873153510793166	0.291895415954202	0.572863155289355	0.791085219456046
TICAM1	-0.0629420990796055	-0.148304151657936	0.0559668505612771	0.0628393297119345	0.981252260227397	0.654802152976629	0.947588188166032	0.947667413044431
TICAM2	NA	NA	NA	NA	NA	NA	NA	NA
TIRAP	0.346755653095363	0.361839175681046	0.841634996011646	0.600220898374036	0.974176532537642	0.807446221503763	0.751017683198048	0.85997136181275
Tlr1	-1.06318193271349	0.150375243419774	-0.308381255219486	-0.0604290931342266	0.18435555641848	0.908596674485209	0.888345808206748	0.990607646939625
TLR2	-0.737427066321007	0.316741216416242	-0.106682523080236	0.0673138099864543	0.792462219174996	0.822497136313214	0.973873689514643	0.990773020770024
TLR3	0.0308859527668777	-0.358842943588439	-0.283134303095691	-0.0734051567440541	0.995668736981336	0.837111546463645	0.939548121306987	0.992327669787474
TLR4	-0.651319228431286	0.730872802138309	-0.0238949381551388	0.220833783633383	0.890809887374443	0.57051180747746	0.994190496531928	0.957815252376757
TLR5	-0.231021246962211	0.577062902131328	0.250883121092397	0.0706706785419379	0.988508184682686	0.838676142435591	0.967511839924467	0.992327669787474
TLR6	NA	NA	NA	NA	NA	NA	NA	NA
TLR7	-2.4545717093107	-0.0563047371053833	-0.210087822904491	-0.13627644525526	0.000205807793908142	0.969467765717422	0.922498485843781	0.964554371738707
TOLLIP	0.0908022657043404	0.978479211889422	0.333252780171469	-0.00745625733030764	0.981442194355695	0.00158405169409038	0.734073624327134	0.996380763295778
TRAF3	0.876775387077403	0.881194054851433	-0.0718982762778526	-0.118848464202114	0.20584271115298	0.154877944412488	0.974005496453963	0.969631091828602
TRAF6	0.17759338818677	0.132510701076757	0.113342271284288	0.0413652622615013	0.465662979194089	0.516941343029664	0.791548382782335	0.948381090559618

## Sheet: apla04620_TLR_PolyIC
Gene_ID_KEGG	PolyIC_3hrs_logFC	PolyIC_6hrs_logFC	PolyIC_12hrs_logFC	PolyIC_24hrs_logFC	PolyIC_3hrs_adj.P.Val	PolyIC_6hrs_adj.P.Val	PolyIC_12hrs_adj.P.Val	PolyIC_24hrs_adj.P.Val
AKT1	0.299733993503513	0.571510515666286	0.245466084767317	0.134564463860403	0.352705830584049	0.038111679486076	0.582467616934843	0.986107160842625
AKT2	NA	NA	NA	NA	NA	NA	NA	NA
AKT3	0.171156171714029	0.0514424516611593	-0.182228924049936	-0.632495109257927	0.763932410008936	0.940566393032282	0.782934027424031	0.706487584030096
CASP8	-0.0700637438062559	-0.0480522431394794	-0.0729603145203721	-0.192061908988825	0.823428438491764	0.880490528505245	0.837200466692197	0.95028666445467
CCL4	2.66859886816556	1.3424611582285	0.797019334680849	0.262549512082084	6.13878244355464e-06	0.0699469664238016	0.466949951337815	0.986107160842625
CCL5	0.0901268445487959	-0.111592232477324	-0.223431963113457	0.836962295710839	0.933038401813115	0.913527076083845	0.837200466692197	0.793288421330829
CD14	NA	NA	NA	NA	NA	NA	NA	NA
CD40	0.288991095568107	-0.0241614875636613	0.0866480101231701	-0.176480576812409	0.507841556126623	0.96964829752099	0.915642455871824	0.986107160842625
Cd80	0.0981053007984602	0.281079290766412	0.192365461224155	0.291544713673713	0.858329113980495	0.475469617142768	0.721134092412206	0.978183441506379
CD86	NA	NA	NA	NA	NA	NA	NA	NA
CHUK	-0.00829656594057582	-0.138307079927303	-0.305523781492558	-0.0402494081879112	0.973542786660638	0.345633192683446	0.0166955433999424	0.986107160842625
CTSK	-0.0171542898140364	-0.20432915840954	-0.126760909341757	-0.0527093517847517	0.970720472863754	0.494165362084301	0.755561804489572	0.986107160842625
FADD	2.72142650570112	2.0598860613586	1.17768132508089	0.00558415769323473	1.28621286298242e-08	3.64008243556291e-05	0.0831624773208638	0.999527179297298
FOS	0.565575482264363	0.154453780664642	0.543655295872883	-0.0704081067635691	0.320943922381078	0.859255846325211	0.470112959601185	0.987832457105765
IFNA	NA	NA	NA	NA	NA	NA	NA	NA
IFNAR1	-0.124453614756277	-0.0128148368060206	-0.0286560959815088	0.0505803211429825	0.42340814872417	0.959974656212428	0.928588216598387	0.986107160842625
IFNAR2	1.85714805692739	1.39162188781954	0.655317505750508	0.0214611546169534	6.27627805185384e-12	2.58354157802691e-07	0.0802501178965709	0.992329596429753
IKBKB	-0.000677162842516843	0.0129958915164003	-0.0275438500904785	-0.0651837889733846	0.998060780226352	0.953361292478731	0.923291865327536	0.985849283904271
IKBKE	0.515895591214591	0.170721867462219	0.221467104790733	-0.151674565588623	0.345665392145241	0.827070760122446	0.804395229624732	0.986107160842625
IL12A	NA	NA	NA	NA	NA	NA	NA	NA
IL12B	NA	NA	NA	NA	NA	NA	NA	NA
IL6	NA	NA	NA	NA	NA	NA	NA	NA
IL8	1.89978458350857	1.58618011760778	0.99608234254123	0.411402720724589	0.00543224624748208	0.045625972843569	0.371996748825015	0.986107160842625
IRAK4	0.209364741959344	0.0267015641637203	-0.0308074958211835	-0.075491826934436	0.300353292434297	0.93916603254833	0.946114284184508	0.986107160842625
IRF5	NA	NA	NA	NA	NA	NA	NA	NA
IRF7	2.84097042966562	2.06738391405046	1.43181054081144	0.488975760745932	1.74939194113779e-08	9.83742910496879e-05	0.0357780350587955	0.983008870843937
JUN	0.485604185007269	0.201475284707841	0.479855320722428	-0.121552688711009	0.0900894323915961	0.633424082029155	0.204690154353694	0.986107160842625
LY96	0.66411550534743	0.654164078905478	0.512107657928182	-0.00143019054489812	0.228492941579827	0.275876568439942	0.518517457496288	0.999527179297298
MAP2K1	0.086812403613763	0.0545841023639584	0.0300568798128582	0.122784423495983	0.655211141611992	0.804590425502056	0.928588216598387	0.983008870843937
MAP2K2	NA	NA	NA	NA	NA	NA	NA	NA
MAP2K3	-0.134071969924728	-0.112278444792704	-0.0408271073008519	-0.0625069484797809	0.674592061247276	0.732621933325422	0.939875550788047	0.986107160842625
MAP2K4	-0.114888059520191	-0.234238689933173	-0.231973193134703	0.00996878145153079	0.550284794797976	0.135874066990599	0.206192460372248	0.992329596429753
MAP2K6	-0.163261334398691	-0.819468003035939	-0.354968496544734	-0.0661671153364315	0.845617738338557	0.107944362347518	0.641845213762754	0.987808071375978
MAP2K7	-0.135947191503655	-0.288612381381455	0.0962693362624361	0.124017178219486	0.8074901006302	0.503599016559139	0.899983102421541	0.986107160842625
MAP3K7	0.123588865916181	0.090691705068771	-0.0865217354141219	0.0924430664301923	0.588833012154616	0.721079079009198	0.782916110295609	0.985849283904271
MAP3K8	3.465301863806	2.43939937789165	1.62783558043389	0.18299170931673	5.59248939492688e-07	0.00102409331674768	0.0965430202241871	0.986107160842625
MAPK1	0.111046636908331	0.198397833093184	0.146000666454861	-0.00080271026421741	0.426662318887788	0.103000839031387	0.357727488697254	0.999527179297298
MAPK10	NA	NA	NA	NA	NA	NA	NA	NA
MAPK11	1.42153978594643	1.22559185959641	0.840614840600582	0.0721065553653633	0.00436410124189405	0.0299555638444785	0.283824397111801	0.99150712209124
MAPK12	1.68449883039213	1.33891761408583	1.02183523088458	0.704833571573865	0.00203738595045528	0.0340854046481362	0.208602037169162	0.936345926987321
MAPK13	-0.0506307808257813	-0.190118860171494	-0.0591154404110323	0.0204721156875314	0.939737792119487	0.700284947133269	0.943148540297175	0.992329596429753
MAPK14	0.310631120424118	0.215418622333031	-0.105240556430916	0.125822201701768	0.0636669069160162	0.307241700464729	0.739501918600216	0.984027377338565
MAPK8	-1.03408082016465	0.145665537491001	-0.0323457153059789	0.329610567095752	0.246635305374864	0.927051960542794	0.989580193104211	0.986107160842625
MAPK9	-0.177098060660685	-0.0935859402723738	-0.241822346360696	-0.392607308879533	0.522726733054102	0.785425135708121	0.429861349303991	0.706487584030096
MYD88	0.159654620879439	0.0190971840975713	0.0126037339600762	0.252360710447098	0.670369680427183	0.968381508345179	0.987913982111075	0.957806834771049
NFKB1	0.593507436629874	0.197132391853392	0.0262689936786993	-0.128886654020512	9.77545402408753e-06	0.317287695262269	0.951982828631028	0.983008870843937
NFKBIA	0.194926263667953	0.096021904849648	-0.0402521147986628	-0.094375416804783	0.669901820593899	0.857207358424165	0.960685773275022	0.986107160842625
PIK3CA	-0.143680269010872	-0.185352332365456	-0.293120331219413	-0.00338761558195522	0.776225846373712	0.687354449419323	0.55354011222727	0.999527179297298
PIK3CB	-1.21893748770579	-0.286360238889745	-0.160376929439733	-0.679327580830272	0.0728366397431573	0.790269554475701	0.922064690328242	0.957806834771049
PIK3CD	0.347374200909092	0.68143290066155	0.310889319030212	-0.0686798766893251	0.427607976014302	0.0602516988078609	0.591691964054252	0.986922002386942
PIK3R1	-0.100718635885788	-0.0721672532511404	-0.214628294526397	-0.0496488442548069	0.713398919790151	0.805768571633646	0.397312663243864	0.986107160842625
PIK3R2	NA	NA	NA	NA	NA	NA	NA	NA
PIK3R3	NA	NA	NA	NA	NA	NA	NA	NA
RAC1	0.0210890361597214	-0.00496236673949468	0.0295365772789253	0.225605386366918	0.958706149569675	0.989802633376844	0.956959605475235	0.936345926987321
RIPK1	0.614207624976647	0.524802658801661	-0.108383722248726	-0.0419033516929019	0.253506560654984	0.380032045778974	0.928324805389636	0.992329596429753
SPP1	NA	NA	NA	NA	NA	NA	NA	NA
Stat1	2.013204365002	2.05933839916764	1.4139637267475	0.311108992781894	5.86353600439189e-11	5.0155129719474e-11	4.07676163243397e-05	0.983008870843937
TAB1	-0.177657464600776	-0.241419177311545	-0.182465133662638	-0.0124953429098076	0.522726733054102	0.349506699510438	0.604421916958408	0.992329596429753
TAB2	-0.168558479243739	0.0961168923024918	0.179307650152431	0.21421858700236	0.353239228531481	0.674542470274004	0.42931877673764	0.859195871746567
TBK1	-0.130179097501641	-0.00264411559088806	-0.118071711620461	0.0419609972425539	0.499681907679522	0.992009129365411	0.637988479333734	0.986107160842625
TICAM1	-0.347463521652007	-0.20119573517413	-0.0413323289759449	-0.0663075463809797	0.0891383036495279	0.443847597488284	0.937683335920738	0.986107160842625
TICAM2	NA	NA	NA	NA	NA	NA	NA	NA
TIRAP	0.624639516862127	0.229395347230308	1.46511309951379	0.704945462105008	0.594954474067586	0.879773512953711	0.176776906854484	0.983008870843937
Tlr1	-0.294856445417895	0.112948083698597	0.0964699415261321	-0.244500401688704	0.771883607180021	0.926312715563214	0.95365162836038	0.986107160842625
TLR2	0.678962318293965	0.599010455969929	0.39434109015831	-0.538929077041777	0.492238727001539	0.579231081068232	0.785753111477664	0.985780182850581
TLR3	3.85803944887206	2.96539046601349	1.23783121515671	-0.0585234824660306	7.00190801334958e-08	8.82483169355481e-05	0.295118143080219	0.992329596429753
TLR4	1.1484399738018	0.9649434254622	0.479801587597259	-0.330682027649909	0.200760909397993	0.345849760377349	0.755561804489572	0.986107160842625
TLR5	0.89240340340506	0.647343294386237	0.511372131300519	-0.938628542440066	0.704386279706065	0.799889116995057	0.882146959514009	0.985849283904271
TLR6	NA	NA	NA	NA	NA	NA	NA	NA
TLR7	-2.79938184684416	-0.364382498680366	0.139490310892826	0.189228318287164	1.36395415540562e-05	0.693748097466225	0.924254499314121	0.986107160842625
TOLLIP	0.369451401612906	0.570588444778172	0.626217977382568	0.285604633946487	0.312317318198843	0.0933401545709212	0.099910991717757	0.983008870843937
TRAF3	1.98770108085154	1.47101604792051	0.710273315473792	-0.00722695110229443	1.45827220061413e-05	0.00383030788093374	0.357727488697254	0.999527179297298
TRAF6	0.15946921001022	0.211175295672589	0.2205308330706	0.040263891949067	0.325952989483621	0.178626325611106	0.225050211746171	0.986107160842625

## Sheet: apla04621_NOD_Aureus
Gene_ID_KEGG	Aureus_3hrs_logFC	Aureus_6hrs_logFC	Aureus_12hrs_logFC	Aureus_24hrs_logFC	Aureus_3hrs_adj.P.Val	Aureus_6hrs_adj.P.Val	Aureus_12hrs_adj.P.Val	Aureus_24hrs_adj.P.Val
ANTXR1	NA	NA	NA	NA	NA	NA	NA	NA
ANTXR2	-0.238566458886632	-0.00978952481232209	-0.225418452408457	0.0134362080334918	0.918850375749406	0.992744914908713	0.811001926783538	0.996244353482253
ANTXRL	NA	NA	NA	NA	NA	NA	NA	NA
ATG16L1	-0.0375694247973346	-0.0417585871470818	-0.0695928175097515	-0.1244543925117	0.930622429511964	0.801342179188228	0.678342178653236	0.843966817401543
ATG5	0.0500706669670254	0.0567424114839241	0.118708762903172	0.0203115931154771	0.928888350729006	0.794347369418898	0.557020107525944	0.987427586564061
BCL2	NA	NA	NA	NA	NA	NA	NA	NA
Bcl-XL	NA	NA	NA	NA	NA	NA	NA	NA
Birc2	0.193111141472039	0.22735933004329	0.279175641337895	0.114493430011672	0.835451317833951	0.522090648846404	0.424400323675004	0.980979597991276
BRCC3	0.194834999997716	-0.0233667971577534	0.0705753821048978	0.0820712717747378	0.503591480928927	0.918480801269817	0.726664329249237	0.93841844260439
CARD9	0.400941208264642	0.389250790231574	0.432913175144524	0.169820831369488	0.73739382240168	0.440373260125027	0.38467062458694	0.978278651466271
Casp1	-0.0792936885067075	-0.169904542272769	-0.180883136832822	-0.190953664339572	0.941987974597172	0.651474244029366	0.652851672173766	0.9286549425615
CASP8	-0.100387145166462	-0.183648435505372	0.00442191814174109	-0.0514693897388718	0.883232632090613	0.427256410836304	0.990099235625251	0.983295300432585
CASR	NA	NA	NA	NA	NA	NA	NA	NA
Cathelicidin	NA	NA	NA	NA	NA	NA	NA	NA
CCL5	0.192080504487431	-0.681292697208454	-0.121565020942315	0.096627830260352	0.928888350729006	0.328565271758982	0.909128894536432	0.986492063516417
CHUK	-0.0216447246153546	0.00768594867846417	-0.118354186698966	0.0536605839450983	0.968370282628755	0.976753001003314	0.480053564375061	0.979028680428469
CTSB	-0.183022120900771	-0.211316096486595	-0.140484851705047	0.00324829479157618	0.818393090296471	0.501768986168554	0.704546039522065	0.997928755944904
DHX33	-0.0350643262799708	0.190698082535107	-0.0112340442352648	0.00948880052169887	0.966108886754897	0.404413380119556	0.977447644173456	0.992874734270892
DNM1L	-0.113629254088324	-0.00857035227874281	-0.237120476434677	-0.226346215255019	0.882073706023665	0.984695543108531	0.35644742285745	0.848007019663358
ERBIN	-0.0460376138261918	0.20355892548156	0.074510209531339	0.00610529861149978	0.932820044332658	0.234128539813643	0.753530534057325	0.99364923622983
FADD	0.0676831261468833	0.254230502646561	0.34887929076695	-0.0161358082013581	0.982366925159047	0.778998389460239	0.709494421005625	0.995564816760412
GABARAPL1	-0.0367879503048116	-0.171186709001008	-0.28066974828193	-0.130900710172553	0.979988481817931	0.687111273266732	0.481628913042237	0.976998000584989
GABARAPL2	0.0709598236046078	0.00667979053236056	0.0114440937873308	0.0588044972360802	0.902833980613841	0.983093024761982	0.969451090411598	0.983010390170576
GP91	NA	NA	NA	NA	NA	NA	NA	NA
GPRC6A	NA	NA	NA	NA	NA	NA	NA	NA
HSP90AA1	0.623660409150075	1.14917800541677	0.988970797664662	0.436898818951404	0.73739382240168	0.109716370923201	0.171895213575644	0.937574310544194
IFNA	NA	NA	NA	NA	NA	NA	NA	NA
IFNAR1	0.0453887117687319	0.210434886088358	0.202593876584592	0.0854983280273558	0.930622429511964	0.162760590624624	0.18864344273081	0.93841844260439
IFNAR2	-0.00367109334362858	-0.103804060242679	-0.0178963534426337	-0.0899210298389281	0.99838837968282	0.845015493913017	0.981051045142802	0.983295300432585
IGP	NA	NA	NA	NA	NA	NA	NA	NA
IKBKB	0.000259713941430206	0.0834492772711952	0.0346529925837489	-0.066090321342263	0.999361237179335	0.596553413328066	0.866807088507153	0.957214099421694
IKBKE	-0.475387066005058	-0.946444471884243	-0.42878900709989	-0.644892205133236	0.76752431711981	0.10314363668541	0.524616135741871	0.823447414305528
IL18	0.00812855880377461	0.540312010951597	0.422181884873092	0.17421343060325	0.99838837968282	0.588799079161943	0.710804154785433	0.983295300432585
IL6	NA	NA	NA	NA	NA	NA	NA	NA
IL8	0.332746657008401	0.0446160184954341	0.0498969109648715	-0.0521786245518072	0.920963275172857	0.978100538034881	0.977697008052989	0.992083337066761
IRAK4	0.0331224740028073	-0.00351959363035981	-0.0234443266480593	-0.123275534696784	0.968370282628755	0.992704228415286	0.950130268199782	0.93841844260439
IRF7	0.0134519808599372	-0.188389874933149	-0.252798699849018	0.00429102556436067	0.99838837968282	0.854357311038096	0.821346298907369	0.998794026408358
ITPR1	0.0547530487978465	0.174556591353392	0.0384324686752047	-0.102127445070005	0.949143433116799	0.501798907270728	0.919348587885404	0.960888269026619
ITPR2	-0.229910456602938	-0.0798150588566164	-0.162258283037007	0.0517037254088253	0.817643303327168	0.87070707211059	0.72725625931099	0.986492063516417
ITPR3	-0.583155891255993	-0.345652252662591	-0.00275909560907106	-0.0106033882820649	0.507385509357241	0.4982235771834	0.998442319913139	0.994854933704767
JAK1	-0.00462587553745752	0.225691678911898	0.160826259604829	0.119960605985967	0.996616832093652	0.144222415194672	0.333044463258817	0.874974591956727
JUN	-0.0661582304076127	0.0115966792264413	0.222528661202448	-0.0820280721241682	0.96263854686662	0.986053799438014	0.616217281462152	0.983295300432585
MAP3K7	0.160231120345834	0.293730585310378	0.175884166965742	0.195594491793669	0.777211291897792	0.140852952924841	0.438182564173076	0.848007019663358
MAPK1	-0.0333223675021035	0.223473310449269	0.164948878992178	0.0548678077711324	0.94591604272762	0.0991985517324645	0.232791991239614	0.969601607962692
MAPK10	NA	NA	NA	NA	NA	NA	NA	NA
MAPK11	0.222050442398386	0.478400686882606	0.35408796783047	-0.0493412739247447	0.92292360621191	0.534606869535343	0.692179281153547	0.99127130868549
MAPK12	0.803035902074039	0.79490146561362	0.137177193133852	0.25278495924221	0.605032244337034	0.27186684087984	0.905870135760533	0.981732907166282
MAPK13	0.216329107495118	-0.0347767775206522	-0.0374784898320151	-0.0602952050763985	0.850781076854333	0.955484030809549	0.956291708172787	0.985470616144687
MAPK14	0.235008304653217	0.21675038284084	-0.0217333675730815	0.0767826747533977	0.610135823104977	0.327867158169053	0.955332761263105	0.981732907166282
MAPK8	-0.0279243089358852	-0.108474696438321	0.386837468011898	1.02285359684071	0.996616832093652	0.948619325096378	0.770884652647298	0.84341942307838
MAPK9	-0.263312368179223	-0.110358425858011	-0.20456582712637	-0.180953715229931	0.631954430797243	0.734175150753624	0.480892307386294	0.890809913274774
Mavs	0.0399814980716462	-0.0464018504072357	-0.134178198088343	-0.128170254673322	0.980214358373787	0.938656322117764	0.81130634808568	0.983295300432585
MCU	0.402586566053412	0.401769278593878	0.27635471379268	0.139118172155531	0.686603769988704	0.375761358978147	0.599547236421675	0.983295300432585
MFN1	0.0754989864696007	0.0922835008251761	0.128043295771391	0.212394137855044	0.902833980613841	0.678871069349383	0.554487012276323	0.815781243076476
MFN2	0.0535798847334368	0.156564112338163	0.154649903147151	0.114734915223983	0.910582227045084	0.265780534593845	0.269630318023434	0.85473446781684
MYD88	0.345134103407938	0.121647079931322	0.0583524651204339	0.304223282248876	0.586305001663137	0.753763175196179	0.905870135760533	0.84341942307838
NAMPT	0.0107624322972812	0.105816006413073	0.0215813141712768	-0.180496326571533	0.993466731968204	0.765812879916229	0.966090209043215	0.914650276842766
NEK7	0.259840371185579	0.165859054846522	-0.121199331591971	0.041787409617428	0.849528936386618	0.773058353692991	0.858125034116007	0.988674857650458
NFKB1	0.0258605866439394	-0.0831535331147339	-0.0961745954687823	-0.15362422942152	0.974700360263062	0.742337237277164	0.714798094893712	0.865712216537377
NFKBIA	-0.204593102934146	-0.713981910466804	-0.785294375484733	-0.461817454241912	0.858538255957955	0.0639158299999098	0.0274753921211996	0.815781243076476
NLRP12	NA	NA	NA	NA	NA	NA	NA	NA
NLRX1	-1.4826481470108	-0.757416931445667	-1.22213263722515	-1.0605807432886	0.522445278055894	0.561504460446218	0.310642081917393	0.848007019663358
NOD1	-1.03791137428364	-1.39186542057888	-1.18545091850859	-0.629297273322943	0.582967284411021	0.129757977379283	0.188920606829138	0.905952251254777
P2RX7	-1.21463829852975	-0.838770142641777	-0.729384439491553	-0.0692565980958976	0.597202187018853	0.496113767052211	0.560814058614183	0.992083337066761
PANX1	NA	NA	NA	NA	NA	NA	NA	NA
PLCB1	NA	NA	NA	NA	NA	NA	NA	NA
PLCB2	0.939777040963944	0.160000238727298	-0.396313149209754	0.31486545691032	0.389744394529225	0.844767639833476	0.594656064921343	0.943992579710083
PLCB4	-0.520982404171307	-0.339773303410354	-0.449777314183403	-0.361040626689973	0.389744394529225	0.31508931591342	0.165044829306443	0.823447414305528
PRKCD	-0.155232815445747	-0.365022633472259	-0.126460026763948	-0.0805961145776886	0.942059225358426	0.608125403499768	0.89728113525168	0.987427586564061
PSTPIP1	0.139650761885306	-0.0678229312431466	-0.474537267244045	-0.182045620808734	0.948167619535444	0.941907137024553	0.46982930142078	0.983295300432585
ranBP-type and C3HC4-type zinc finger-containing protein 1-like	NA	NA	NA	NA	NA	NA	NA	NA
RHOA	-0.0156307928116384	0.0161335455721403	0.129056359312758	0.113170312340367	0.980548685077396	0.948921151142231	0.454953649385406	0.882822038174097
RIPK1	0.312292546302219	0.260084764766755	-0.0874810374654551	0.425833246896469	0.869794843979834	0.734175150753624	0.930491067266868	0.900431606022672
RIPK2	0.782094940314798	0.475730171486635	0.689872167980931	-0.403948698339442	0.84223689829032	0.776309636763483	0.688819752652324	0.983295300432585
RNASEL	-0.724755907209779	-0.758710294271273	0.00744236858787595	-0.372529085495149	0.752509488943956	0.421435297225735	0.996120481664252	0.965317521642407
Stat1	-0.125932398683013	-0.0702849359533078	-0.158381263509863	-0.0542112528949961	0.931295713804099	0.921814503743577	0.811313429234352	0.987427586564061
SUGT1	0.271260423635457	0.425182013461525	0.58072968954221	0.232042847369101	0.73739382240168	0.159285583357788	0.0471485389651087	0.879767876980569
TAB1	0.0799975557204107	-0.201589210799325	-0.020055922343742	-0.0300491708247979	0.926123502577547	0.483815139197941	0.96606170768481	0.987427586564061
TAB2	0.162872220412977	0.281651768129812	0.379501803577778	0.161931796640323	0.73739382240168	0.129804530983985	0.0305235636034205	0.851647768730857
TAB3	-0.0881290998635933	0.172147543864265	0.030095239471839	0.0578921718715337	0.869794843979834	0.338877955130927	0.915606118280263	0.983198522595317
TANK	-0.457496189895027	-0.667076447131645	-0.346583804229005	-0.398244515655158	0.503591480928927	0.0619267226388109	0.335928485575699	0.815781243076476
TBK1	-0.0400539902199011	0.00725872650606796	0.0133405851163548	-0.0563849075911671	0.950478302757878	0.982586763909528	0.96691468254408	0.983295300432585
TICAM1	-0.155348230136147	-0.147532945423679	0.0409671316050391	0.0527933486120196	0.837240617170799	0.622077292014312	0.921894918423441	0.983295300432585
TLR4	-0.142429437125845	-0.0243900679730356	-0.268815147521396	-0.152459826331431	0.97036457407251	0.990998239092131	0.860414508080561	0.986492063516417
TMEM173	NA	NA	NA	NA	NA	NA	NA	NA
TNFAIP3	0.13813512330687	-0.0440103611335649	0.0189427182953645	-0.15675377163413	0.831726907334864	0.891238850636126	0.963206774706687	0.890695773946832
TP53BP1	-0.59702117621826	-0.109342484796396	0.570971305230235	0.419068989637124	0.680787322025331	0.91175840190988	0.665540014441217	0.902740039029895
TRAF2	0.0619793217644284	0.047821983835342	-0.0652271507087532	-0.0681242625313354	0.902112830335821	0.803670001735637	0.751076255377517	0.957214099421694
TRAF3	0.387088855972878	0.0956452194541146	-0.397282037239286	-0.488290864863253	0.844856099561831	0.92722565537982	0.633468155033882	0.882822038174097
TRAF5	-0.60884268945007	-1.43597508631039	-0.311682264996311	0.131201289689853	0.707062338486426	0.0602712066616842	0.715658327778539	0.983295300432585
TRAF6	0.230526865198422	0.16805072615259	0.275823690114478	0.115976658581102	0.463772814516531	0.343926051259848	0.0915308676696212	0.90945848782011
TRPM2	-0.646856728903958	-0.774375536793264	-0.489814316476023	-1.04641475815399	0.883087707994102	0.645727906198862	0.811313429234352	0.877289037643798
TRPM7	0.0598978773245151	-0.0551034507862229	-0.0368056304871867	-0.042491055199505	0.962144017632946	0.910365844945025	0.947375049755382	0.987427586564061
TRPV2	0.152906456552733	0.0116211446699221	0.0217617836425337	0.00781435760096461	0.856927981201958	0.981837290123176	0.96606170768481	0.994546026951921
TXN	0.122950826771614	0.0769525552036789	0.450377361267661	0.23031049806673	0.869794843979834	0.80492990318942	0.045279514428765	0.848007019663358
TXN2	0.339858825350723	-0.250468709289451	-0.207320664447272	-0.0620550953656021	0.70642715386865	0.549356955136141	0.657334471335093	0.983601258122576
TXNIP	0.403279780286695	0.102303825718904	-0.0078013849423666	-0.17033020099066	0.415563100390456	0.762761017228709	0.987363722957804	0.914650276842766
TYK2	0.10642409380569	0.0342788099959019	0.108731094830003	0.0533335336904903	0.931295713804099	0.956090945455788	0.850018936330891	0.987427586564061
VDAC1	0.0735829902648177	0.127067699969667	0.162891208325117	0.107373686674101	0.894800295306386	0.495876278086127	0.361298701065118	0.914650276842766
VDAC2	0.0145603015637601	0.0124621214055134	0.0704419615246437	0.019879660826966	0.979360119931008	0.955164452569968	0.691063748417693	0.986602294977448
VDAC3	-0.0605379149361926	-0.226618496601117	-0.0751330409410969	-0.0733533671029907	0.920963275172857	0.181673920794128	0.754123982544149	0.965317521642407
Xiap	0.07891645291022	0.369915966995578	0.281805903553441	0.290926996549169	0.914800254627852	0.0824258996617678	0.179932893694324	0.768949788899484

## Sheet: apla04621_NOD_LPS
Gene_ID_KEGG	LPS_3hrs_logFC	LPS_6hrs_logFC	LPS_12hrs_logFC	LPS_24hrs_logFC	LPS_3hrs_adj.P.Val	LPS_6hrs_adj.P.Val	LPS_12hrs_adj.P.Val	LPS_24hrs_adj.P.Val
ANTXR1	NA	NA	NA	NA	NA	NA	NA	NA
ANTXR2	0.0270757553426226	0.267687695328495	-0.0837122080365997	-0.0332004232754128	0.995637903500254	0.778149389553375	0.96759644437299	0.992327669787474
ANTXRL	NA	NA	NA	NA	NA	NA	NA	NA
ATG16L1	-8.59730334319408e-05	-0.128745425880542	0.0137742796533065	-0.0861715623911437	0.999743789562048	0.349209729823862	0.974013731068123	0.825769666515905
ATG5	0.0738743627377572	0.0795653705371144	0.0418327390154358	-0.0598614068792225	0.955648252658082	0.738478171235482	0.93963683822906	0.914725498844711
BCL2	NA	NA	NA	NA	NA	NA	NA	NA
Bcl-XL	NA	NA	NA	NA	NA	NA	NA	NA
Birc2	0.133869035980913	0.0794148647783839	0.050719882203758	-0.0141328103299099	0.958032509642229	0.875924043672949	0.961189277383397	0.992327669787474
BRCC3	0.221648930025185	0.0450595726410938	0.101486208814601	0.130618098693605	0.113883147562118	0.842469072024553	0.787786039279533	0.791085219456046
CARD9	0.255876288322475	0.485983209374363	0.260196488031211	0.0169900134374896	0.920559862231601	0.314921905313482	0.820781385753458	0.992327669787474
Casp1	0.142037278248419	0.112651049671345	0.0890524249910456	0.0465605323312719	0.953523428934486	0.807446221503763	0.922498485843781	0.975681884482607
CASP8	0.0256213314647442	-0.205793228394052	-0.0354856450661543	0.0118877863035931	0.988508184682686	0.380469834290404	0.959990350206441	0.992327669787474
CASR	NA	NA	NA	NA	NA	NA	NA	NA
Cathelicidin	NA	NA	NA	NA	NA	NA	NA	NA
CCL5	2.00263123709368	0.805442812892864	-0.0358385995559301	0.0514004418030873	2.54067963696317e-05	0.191125180965466	0.986838568178891	0.990335186536059
CHUK	0.0316218901930716	-0.105969382040472	-0.11792051310624	-0.0527894977359082	0.981442194355695	0.562624349975405	0.755936935647737	0.91390605381052
CTSB	-0.137965626818837	-0.128062160673809	0.0108638335366722	0.117674235386855	0.942458838452861	0.751245372170341	0.991142162159689	0.893624477403368
DHX33	-0.0268327963351336	0.194635516931759	0.0568593653362468	0.134784260407586	0.988508184682686	0.411593339165915	0.933816015481934	0.844198002468118
DNM1L	0.0678394768609154	0.10211836576658	-0.0949637843945874	-0.172610460089737	0.978381821544484	0.773795684294416	0.888602568170472	0.816022986326135
ERBIN	-0.0180521692420852	0.117525398741948	-0.00590428384983976	-0.257114703879133	0.989068737346656	0.583071281847008	0.993037330873678	0.730638518242235
FADD	0.0697458461195346	0.210780753974754	0.00393414525556635	-0.166783723318994	0.989220865857077	0.851604270000612	0.998463396131894	0.953266374594042
GABARAPL1	-0.122466412181443	-0.336273217777472	-0.215175307467433	-0.208229109527271	0.972004894130764	0.376825743051838	0.803662652068603	0.85997136181275
GABARAPL2	0.049991924761791	-0.087624558507696	-0.0814542769484614	-0.05389759635983	0.978381821544484	0.712604114315701	0.847965882165649	0.930549180866484
GP91	NA	NA	NA	NA	NA	NA	NA	NA
GPRC6A	NA	NA	NA	NA	NA	NA	NA	NA
HSP90AA1	0.2725713095437	1.83932332648196	0.854934101856827	0.055709390343905	0.96813182780363	0.00154781741999176	0.573481493589691	0.990335186536059
IFNA	NA	NA	NA	NA	NA	NA	NA	NA
IFNAR1	-0.0732225932851804	0.0776494775331429	0.0324488019456517	-0.108440046032156	0.94943135805732	0.717799908441256	0.950707369533738	0.825560268200621
IFNAR2	0.0517912141819945	-0.137688056319031	-0.110496641718904	-0.179271337998704	0.987502956832014	0.816024074205588	0.924628746540383	0.890575973387584
IGP	NA	NA	NA	NA	NA	NA	NA	NA
IKBKB	-0.0449148522465164	-0.0495274002667658	-0.0725473022323708	-0.20049603379491	0.975003658274204	0.807446221503763	0.829802858519583	0.730638518242235
IKBKE	-0.082987239931515	0.515434757429013	-0.143150376428806	0.0329029911958465	0.984829052261877	0.410917120449805	0.939548121306987	0.992327669787474
IL18	-0.273111143580079	1.2545129954634	-0.0123954806377659	0.405361706885216	0.975003658274204	0.112558547554122	0.996756238271187	0.890575973387584
IL6	NA	NA	NA	NA	NA	NA	NA	NA
IL8	2.47213581296126	0.897357716154558	0.334555347596044	0.43966406593499	0.000421570518060662	0.383197149013788	0.902659315387764	0.890575973387584
IRAK4	0.154737744793102	0.11935402662165	-0.0128342631143532	-0.123112322898171	0.831546657737955	0.67802366298956	0.986024996702126	0.862354671365205
IRF7	0.0553345099346556	0.0140107166767693	0.109757530607355	0.482425372058155	0.99126961132969	0.993879385730089	0.965215852948108	0.844210843348099
ITPR1	0.0609786744661882	0.17626767163672	0.206803746343784	-0.0411405059150614	0.978381821544484	0.539738594961665	0.711934830157219	0.969631091828602
ITPR2	-0.449862546363997	-0.217120988456804	-0.334293581509663	-0.330555417852593	0.235823479811656	0.6335843486766	0.688677216192337	0.791085219456046
ITPR3	-0.966171583886209	-0.131283266630632	-0.227236177972012	-0.314234383975634	0.00664317152308745	0.850627171320296	0.832933014437446	0.817908166713295
JAK1	-0.0260512327047095	0.113101315437026	-0.00848619655361826	-0.0829807540773304	0.98448091583666	0.564016705000194	0.986838568178891	0.868612630836828
JUN	0.079204080415276	0.373727338632918	0.366997789025755	0.264442034854627	0.981442194355695	0.323842270587049	0.655963921668145	0.811896438780239
MAP3K7	0.0207849531984259	0.121734590757173	0.0272153678852796	-0.090724976422969	0.989220865857077	0.639833448061115	0.967182312090124	0.890575973387584
MAPK1	-0.0421767565422844	0.105726455062849	0.0545012821719491	-0.120049604162806	0.975894659180151	0.529047458617594	0.887429194325844	0.791085219456046
MAPK10	NA	NA	NA	NA	NA	NA	NA	NA
MAPK11	0.0708223320774533	0.911208220913111	0.314664864970442	0.202663021464554	0.989220865857077	0.149767531845604	0.854640804805237	0.936936561572718
MAPK12	0.534674632707984	0.0670639633277735	-0.329112347822849	-0.0477163171164039	0.790218519376282	0.960189623346305	0.849937554661635	0.990870503538352
MAPK13	0.0861446498148388	0.147245297250104	0.129255296960055	0.0909135028675503	0.981442194355695	0.799375185721517	0.907914430120499	0.950854510003849
MAPK14	0.121486288142767	0.228002860963143	-0.0531940757461689	-0.0563698052025829	0.912888533132915	0.30468774535904	0.939548121306987	0.943304591221933
MAPK8	-0.0736123183982708	0.0448055511470538	-0.136035840183998	0.781996613989568	0.989842306171451	0.9840182309283	0.965215852948108	0.791492466628713
MAPK9	-0.0753471517720081	0.0256023048382712	-0.0127267944023739	-0.145891249555358	0.978381821544484	0.958656030136278	0.986838568178891	0.862813086574391
Mavs	0.15232574963102	0.13801708754775	0.177728912559831	0.304571051874959	0.966517919901828	0.808700887084255	0.8542279863419	0.795684847519136
MCU	-0.068924877367218	0.67539223090088	0.259225844533019	0.0324186271250078	0.984829052261877	0.074305922232537	0.810552817412082	0.990607646939625
MFN1	0.109954127205181	0.0568845282900359	0.118333218795509	0.0884175400937464	0.897042475232863	0.834523873153879	0.791601851747168	0.878208781033999
MFN2	0.0742441332118204	0.0942526171772062	0.0437390030749123	-0.112794139225094	0.924690899781493	0.584400274066447	0.915079435310267	0.791492466628713
MYD88	-0.0199176165038182	-0.0481277616720179	-0.0642307037658369	0.185662817595198	0.991850966977188	0.929430782871178	0.949333196196245	0.848400489400179
NAMPT	0.118758555379181	0.033560022330799	0.0162659770575821	-0.0912897962818962	0.960850447250142	0.949663860410344	0.986611877534887	0.928330961321621
NEK7	0.033693038513358	-0.182770374465936	-0.511303872629937	-0.381368785434932	0.991007983255227	0.78498162082777	0.592832952485802	0.791085219456046
NFKB1	0.146604939485374	-0.163410583693407	-0.0659637914933215	-0.104069398810745	0.817183953290926	0.479848423499793	0.907914430120499	0.869322672367701
NFKBIA	0.47429918616553	-0.259105839118469	-0.355903437892625	-0.0179961667212707	0.256557529030602	0.588017654564101	0.693876176999441	0.992327669787474
NLRP12	NA	NA	NA	NA	NA	NA	NA	NA
NLRX1	-0.83039958939064	0.221541125167543	-0.410331654704264	-0.43829226175956	0.836299256276429	0.910369641770504	0.898577056958439	0.905829276338549
NOD1	-1.8021280058506	-1.16035067693076	-0.813123042267794	-0.98046992110941	0.0150268239158252	0.188312257491497	0.704811522476426	0.791085219456046
P2RX7	-2.06749043011474	-1.90924608834658	-1.08318502174023	-0.335425835888805	0.0341733987386395	0.0878248023160559	0.670758270145118	0.930549180866484
PANX1	NA	NA	NA	NA	NA	NA	NA	NA
PLCB1	NA	NA	NA	NA	NA	NA	NA	NA
PLCB2	0.729776685514944	0.40869292285554	-0.150328780075666	0.671782953493609	0.290525631450471	0.589060630505222	0.939568094797835	0.791085219456046
PLCB4	-0.365421317981335	-0.18581321838092	-0.405368711107782	-0.221546872816738	0.386305043825857	0.674760840826633	0.562415506870305	0.825769666515905
PRKCD	-0.604233787719437	0.0657171857255832	-0.159022433980064	-0.404040156635768	0.56462000287555	0.954265867573217	0.937405050235372	0.839493846126492
PSTPIP1	-0.381131780558458	0.431896189151408	-0.072275582014409	0.036007943020006	0.884551927136104	0.550685601998844	0.97128395246708	0.992327669787474
ranBP-type and C3HC4-type zinc finger-containing protein 1-like	NA	NA	NA	NA	NA	NA	NA	NA
RHOA	0.0657210453538077	0.0415089631189023	0.0750733416294711	0.0726143230331395	0.958032509642229	0.862963410125213	0.842680656785164	0.881248666906288
RIPK1	-0.582133151374454	0.183607987993245	-0.579821604555595	0.368985669812369	0.589140811622254	0.837111546463645	0.685889870407369	0.850834910656162
RIPK2	-0.989197514260991	0.836391493027851	0.550983014481412	0.82536645484828	0.823014529743062	0.608184080944752	0.875815267492014	0.850591000329915
RNASEL	-0.894875654146365	-1.21683994604852	-0.785429040086501	-0.502290903892707	0.483452601959506	0.148961036041067	0.703067442548264	0.86233893485357
Stat1	0.11793276005917	-0.0888521015639352	-0.482923733209701	-0.0631631270784787	0.980815002668587	0.913828186488785	0.643845618350329	0.97852850566748
SUGT1	0.0241188074800665	0.457116244870427	0.370053611940186	-0.0125154208119724	0.9904099434339	0.0986053616486175	0.572863155289355	0.992327669787474
TAB1	-0.0444237362329254	-0.403004707474777	-0.0607805441151603	0.0102544845822656	0.98448091583666	0.0823271988094238	0.943933329479966	0.992327669787474
TAB2	0.00329824765623243	0.181107087244936	0.171588003697851	-0.0353445274593405	0.996804843188081	0.377291878302667	0.708974275834655	0.964554371738707
TAB3	-0.0887740664986651	0.0375538674239584	-0.0836737957372327	-0.230553078233108	0.929760693110348	0.896487771726017	0.844842218168951	0.730638518242235
TANK	-0.152717619668784	-0.425249418063865	-0.340644449690921	-0.195484051301906	0.955648252658082	0.211786654119448	0.669323119381382	0.86548400212006
TBK1	-0.119991879541414	-0.197469374302607	-0.213640916346954	-0.199930178340597	0.873153510793166	0.291895415954202	0.572863155289355	0.791085219456046
TICAM1	-0.0629420990796055	-0.148304151657936	0.0559668505612771	0.0628393297119345	0.981252260227397	0.654802152976629	0.947588188166032	0.947667413044431
TLR4	-0.651319228431286	0.730872802138309	-0.0238949381551388	0.220833783633383	0.890809887374443	0.57051180747746	0.994190496531928	0.957815252376757
TMEM173	NA	NA	NA	NA	NA	NA	NA	NA
TNFAIP3	0.23353997067777	0.123327089926588	-0.0676681119845677	-0.0411584977704633	0.437770521057211	0.669034499263476	0.915387958278331	0.964050276296221
TP53BP1	-0.654736350272767	-0.329560866162762	0.529593733194452	0.172915576209451	0.438977778646201	0.831730799759466	0.830184222955001	0.936936561572718
TRAF2	0.224496240675825	0.0832374861326244	0.0258752169169627	-0.0233790374043528	0.0941781180277078	0.67016139227684	0.958634057589208	0.975071814610237
TRAF3	0.876775387077403	0.881194054851433	-0.0718982762778526	-0.118848464202114	0.20584271115298	0.154877944412488	0.974005496453963	0.969631091828602
TRAF5	-0.583522651483366	-1.04531022398664	-0.55380164295918	-0.157141972333572	0.677933176655505	0.0863092492011608	0.742707567249832	0.949101278568627
TRAF6	0.17759338818677	0.132510701076757	0.113342271284288	0.0413652622615013	0.465662979194089	0.516941343029664	0.791548382782335	0.948381090559618
TRPM2	-0.539749882864003	-0.62432528107446	0.0426959816240071	-0.313662192425856	0.96813182780363	0.768571317689388	0.993813513987396	0.955397393279236
TRPM7	-0.095855010633878	-0.137615025067952	-0.177985231074341	-0.245321619797933	0.975894659180151	0.764285840653857	0.820119018665209	0.798894291362821
TRPV2	0.0237462934255968	-0.023729797767067	-0.0752820235901694	-0.0416531855977151	0.989842306171451	0.964421027203464	0.935052759768477	0.977036504359481
TXN	0.0208285410317863	0.0522897356580749	0.283059435049284	0.163380424723773	0.989842306171451	0.895409217027706	0.57683606634952	0.825560268200621
TXN2	0.485582567960277	0.0799170532584532	0.157680890922064	0.152809314650181	0.233463562068188	0.897168713486366	0.871389323012733	0.893305676769633
TXNIP	0.344925430408072	-0.0344740466042097	0.150238648093291	0.0301700682837449	0.211905769235775	0.941671828542072	0.820781385753458	0.984078339517075
TYK2	0.169554444856571	0.338125559105684	0.472150471420752	0.4558804648474	0.954950523522218	0.422257969874187	0.562415506870305	0.778112542168382
VDAC1	0.0962220172497847	0.106588334134669	0.0780331403309349	-0.0226138784100574	0.909733081013281	0.609092273378878	0.8542279863419	0.979637690543287
VDAC2	-0.0133629488497782	-0.13232853846213	0.019057210191705	-0.0300722306080061	0.989220865857077	0.363742826071044	0.965215852948108	0.955397393279236
VDAC3	0.0642641341352235	-0.390181420508732	-0.169510711596956	-0.133808672236096	0.970073111459337	0.00498796168838879	0.676982909817318	0.798894291362821
Xiap	-0.00879179814835673	0.210315099191507	0.070456403983977	-0.0795750763294567	0.995637903500254	0.364419818981659	0.910035237196714	0.909663914815132

## Sheet: apla04621_NOD_PolyIC
Gene_ID_KEGG	PolyIC_3hrs_logFC	PolyIC_6hrs_logFC	PolyIC_12hrs_logFC	PolyIC_24hrs_logFC	PolyIC_3hrs_adj.P.Val	PolyIC_6hrs_adj.P.Val	PolyIC_12hrs_adj.P.Val	PolyIC_24hrs_adj.P.Val
ANTXR1	NA	NA	NA	NA	NA	NA	NA	NA
ANTXR2	-0.560188251721115	0.186023749587346	0.0732315380398032	-0.332147082801328	0.397698563696742	0.835649192926786	0.958550994007719	0.985849283904271
ANTXRL	NA	NA	NA	NA	NA	NA	NA	NA
ATG16L1	-0.145498203579541	-0.180678680351663	-0.0376940209807826	-0.0294813633764344	0.187688670508953	0.108638183387892	0.867545742445831	0.986107160842625
ATG5	0.0496275712240069	-0.0675548451081154	-0.0858233350126412	0.00501410110048006	0.842188350287316	0.755419466016663	0.73113972382725	0.996632845074345
BCL2	NA	NA	NA	NA	NA	NA	NA	NA
Bcl-XL	NA	NA	NA	NA	NA	NA	NA	NA
Birc2	1.33526074753341	1.07315488848534	0.709618073262073	0.0991330912075519	4.63715282511784e-10	7.9451495395394e-07	0.00728166550506996	0.986107160842625
BRCC3	0.0502320388993649	-0.0955880314029738	0.0511963717630097	0.0258004875469284	0.813985027812173	0.58043999416536	0.835463406913661	0.986107160842625
CARD9	0.375790163903134	0.677605665223965	0.653847681868097	0.354405543001827	0.477274308692208	0.127144821964541	0.211749057015601	0.983008870843937
Casp1	0.542046265702596	0.309459590943094	0.213708341726718	-0.123071355749096	0.0155667616274009	0.299761398551392	0.607477302879436	0.986107160842625
CASP8	-0.0700637438062559	-0.0480522431394794	-0.0729603145203721	-0.192061908988825	0.823428438491764	0.880490528505245	0.837200466692197	0.95028666445467
CASR	NA	NA	NA	NA	NA	NA	NA	NA
Cathelicidin	NA	NA	NA	NA	NA	NA	NA	NA
CCL5	0.0901268445487959	-0.111592232477324	-0.223431963113457	0.836962295710839	0.933038401813115	0.913527076083845	0.837200466692197	0.793288421330829
CHUK	-0.00829656594057582	-0.138307079927303	-0.305523781492558	-0.0402494081879112	0.973542786660638	0.345633192683446	0.0166955433999424	0.986107160842625
CTSB	0.515026056836441	0.46484743169097	0.227493669901964	0.0196577389965036	0.0115172172807921	0.0444305556984409	0.525807599143799	0.992329596429753
DHX33	0.103973828787934	0.215220663144409	0.115275607375525	0.103827607856213	0.702985121556373	0.318440435329369	0.706356047342654	0.985849283904271
DNM1L	0.0197663187032759	0.0554199258905479	-0.174610019185074	-0.113200636440778	0.961830907751872	0.876248918755749	0.589260025195702	0.985849283904271
ERBIN	0.0135224882201737	0.223093913156613	0.0649706168144659	-0.0129467577775859	0.964096453158281	0.152503222325287	0.807850421420535	0.992329596429753
FADD	2.72142650570112	2.0598860613586	1.17768132508089	0.00558415769323473	1.28621286298242e-08	3.64008243556291e-05	0.0831624773208638	0.999527179297298
GABARAPL1	-0.152720266215008	-0.427997505756884	-0.180369753994792	0.054421965817486	0.751051377226658	0.2170080185511	0.735145879164518	0.987706090478167
GABARAPL2	-0.0559877751439863	-0.173470571345269	-0.258348329027686	-0.0570856120302627	0.819073508729489	0.308114921026192	0.132711253577799	0.986107160842625
GP91	NA	NA	NA	NA	NA	NA	NA	NA
GPRC6A	NA	NA	NA	NA	NA	NA	NA	NA
HSP90AA1	0.948140512698098	0.82338438760576	1.19907496211692	0.54335418627959	0.103071029445236	0.2287834333558	0.0831624773208638	0.983008870843937
IFNA	NA	NA	NA	NA	NA	NA	NA	NA
IFNAR1	-0.124453614756277	-0.0128148368060206	-0.0286560959815088	0.0505803211429825	0.42340814872417	0.959974656212428	0.928588216598387	0.986107160842625
IFNAR2	1.85714805692739	1.39162188781954	0.655317505750508	0.0214611546169534	6.27627805185384e-12	2.58354157802691e-07	0.0802501178965709	0.992329596429753
IGP	NA	NA	NA	NA	NA	NA	NA	NA
IKBKB	-0.000677162842516843	0.0129958915164003	-0.0275438500904785	-0.0651837889733846	0.998060780226352	0.953361292478731	0.923291865327536	0.985849283904271
IKBKE	0.515895591214591	0.170721867462219	0.221467104790733	-0.151674565588623	0.345665392145241	0.827070760122446	0.804395229624732	0.986107160842625
IL18	0.282313270625364	1.08464750670969	0.294324962582628	0.296807845235264	0.817731850338909	0.177972764962643	0.837276019785591	0.986107160842625
IL6	NA	NA	NA	NA	NA	NA	NA	NA
IL8	1.89978458350857	1.58618011760778	0.99608234254123	0.411402720724589	0.00543224624748208	0.045625972843569	0.371996748825015	0.986107160842625
IRAK4	0.209364741959344	0.0267015641637203	-0.0308074958211835	-0.075491826934436	0.300353292434297	0.93916603254833	0.946114284184508	0.986107160842625
IRF7	2.84097042966562	2.06738391405046	1.43181054081144	0.488975760745932	1.74939194113779e-08	9.83742910496879e-05	0.0357780350587955	0.983008870843937
ITPR1	0.161901777510536	0.24892233086689	0.168947651315362	-0.0614405464838477	0.514064210866898	0.269917139320769	0.582467616934843	0.986107160842625
ITPR2	-0.344604157650338	0.150617625853383	0.0819062844927068	0.000541741292031439	0.306237373055136	0.739856938346764	0.904913847627052	0.999552232367226
ITPR3	-1.20621752050366	0.146243190496389	0.11753649552516	-0.0675247008813455	0.000168228384329999	0.809293411282539	0.882146959514009	0.986922002386942
JAK1	-0.0282265020189651	0.141572310705516	0.0561203212247685	0.0765017812348709	0.907207032222619	0.375883118306554	0.825471414919821	0.985849283904271
JUN	0.485604185007269	0.201475284707841	0.479855320722428	-0.121552688711009	0.0900894323915961	0.633424082029155	0.204690154353694	0.986107160842625
MAP3K7	0.123588865916181	0.090691705068771	-0.0865217354141219	0.0924430664301923	0.588833012154616	0.721079079009198	0.782916110295609	0.985849283904271
MAPK1	0.111046636908331	0.198397833093184	0.146000666454861	-0.00080271026421741	0.426662318887788	0.103000839031387	0.357727488697254	0.999527179297298
MAPK10	NA	NA	NA	NA	NA	NA	NA	NA
MAPK11	1.42153978594643	1.22559185959641	0.840614840600582	0.0721065553653633	0.00436410124189405	0.0299555638444785	0.283824397111801	0.99150712209124
MAPK12	1.68449883039213	1.33891761408583	1.02183523088458	0.704833571573865	0.00203738595045528	0.0340854046481362	0.208602037169162	0.936345926987321
MAPK13	-0.0506307808257813	-0.190118860171494	-0.0591154404110323	0.0204721156875314	0.939737792119487	0.700284947133269	0.943148540297175	0.992329596429753
MAPK14	0.310631120424118	0.215418622333031	-0.105240556430916	0.125822201701768	0.0636669069160162	0.307241700464729	0.739501918600216	0.984027377338565
MAPK8	-1.03408082016465	0.145665537491001	-0.0323457153059789	0.329610567095752	0.246635305374864	0.927051960542794	0.989580193104211	0.986107160842625
MAPK9	-0.177098060660685	-0.0935859402723738	-0.241822346360696	-0.392607308879533	0.522726733054102	0.785425135708121	0.429861349303991	0.706487584030096
Mavs	0.234366991046948	0.242433169311354	0.234952107638919	0.0630058082849638	0.583702253220926	0.578852145566272	0.658443342052076	0.986107160842625
MCU	0.0143373228532413	0.263764654950312	0.11168002501107	0.0288674012912518	0.983765623691767	0.608514638742579	0.89034057993058	0.992329596429753
MFN1	-0.0247081356048211	0.0491615648774975	0.0399328975012656	0.095332514668244	0.935112604048594	0.849119779706435	0.913011390810609	0.985849283904271
MFN2	-0.0378494795280595	0.0432219391262993	-0.0237805326020872	0.0170176244424995	0.853963232072888	0.818822849481538	0.933705029913587	0.987808071375978
MYD88	0.159654620879439	0.0190971840975713	0.0126037339600762	0.252360710447098	0.670369680427183	0.968381508345179	0.987913982111075	0.957806834771049
NAMPT	1.07784832670982	0.601131010382575	0.167156217999702	-0.295657153529214	1.00590091915638e-08	0.00387392923909975	0.670908196023526	0.897353284703471
NEK7	0.0223212481532635	0.425439269991191	0.102504912470259	0.206499374157021	0.978032957491913	0.3645378683505	0.91217852165515	0.985849283904271
NFKB1	0.593507436629874	0.197132391853392	0.0262689936786993	-0.128886654020512	9.77545402408753e-06	0.317287695262269	0.951982828631028	0.983008870843937
NFKBIA	0.194926263667953	0.096021904849648	-0.0402521147986628	-0.094375416804783	0.669901820593899	0.857207358424165	0.960685773275022	0.986107160842625
NLRP12	NA	NA	NA	NA	NA	NA	NA	NA
NLRX1	-0.328142173516845	0.412678622874654	0.609587776534695	-0.649916798235734	0.845712484056269	0.780076069152811	0.699547417599189	0.985126169874644
NOD1	-2.61500924701489	-0.983137589179706	-1.04375540269783	-1.11045683897141	5.25272245018876e-05	0.251216562021081	0.291061410730983	0.844371931794143
P2RX7	0.152186720312305	0.52741807569952	0.111082861558761	-0.03900414950946	0.923665028634569	0.669447303548184	0.960151664805774	0.99556056711142
PANX1	NA	NA	NA	NA	NA	NA	NA	NA
PLCB1	NA	NA	NA	NA	NA	NA	NA	NA
PLCB2	0.614781710853327	0.868969871438023	0.559123131086707	0.936256435746309	0.295430547163081	0.118810754917907	0.466949951337815	0.706487584030096
PLCB4	-0.735981524713034	-0.184600536300572	-0.145420108476373	-0.0930304466399803	0.00230695910603502	0.650766225048183	0.776944578047352	0.986107160842625
PRKCD	-0.387309689214775	-0.128171863038933	-0.0215488145754095	-0.110765337535989	0.57720461233057	0.886696836914187	0.989191846263785	0.986107160842625
PSTPIP1	0.146522825928255	0.344803703536311	0.091868764491204	0.235312033240232	0.87201369782707	0.619442655431806	0.939844951706045	0.986107160842625
ranBP-type and C3HC4-type zinc finger-containing protein 1-like	NA	NA	NA	NA	NA	NA	NA	NA
RHOA	0.117317691538178	0.0248643985283419	-0.0218963867323225	0.034586336641258	0.45238293729241	0.916918863630581	0.946114284184508	0.986107160842625
RIPK1	0.614207624976647	0.524802658801661	-0.108383722248726	-0.0419033516929019	0.253506560654984	0.380032045778974	0.928324805389636	0.992329596429753
RIPK2	-0.739345266350405	0.100758107043489	0.286524528574692	-0.835985186218667	0.653843203980776	0.96249429624718	0.914344861017773	0.985126169874644
RNASEL	-0.966831953263583	-0.71214700336016	-0.458117319315524	-0.537403282173658	0.228035810176923	0.446933992881533	0.713030055370201	0.984027377338565
Stat1	2.013204365002	2.05933839916764	1.4139637267475	0.311108992781894	5.86353600439189e-11	5.0155129719474e-11	4.07676163243397e-05	0.983008870843937
SUGT1	0.252160542585548	0.339317886766503	0.478348419669123	0.185190171358993	0.416623953308069	0.258854943913324	0.11910636115511	0.984027377338565
TAB1	-0.177657464600776	-0.241419177311545	-0.182465133662638	-0.0124953429098076	0.522726733054102	0.349506699510438	0.604421916958408	0.992329596429753
TAB2	-0.168558479243739	0.0961168923024918	0.179307650152431	0.21421858700236	0.353239228531481	0.674542470274004	0.42931877673764	0.859195871746567
TAB3	-0.0513130580418935	0.174192584790205	-0.0204910260608626	-0.0327027630432148	0.842188350287316	0.313803570460179	0.958550994007719	0.986107160842625
TANK	-0.109681822281034	-0.187770456703465	-0.150452755831144	-0.193651596267518	0.825660191894552	0.650058542974086	0.773574214405053	0.985780182850581
TBK1	-0.130179097501641	-0.00264411559088806	-0.118071711620461	0.0419609972425539	0.499681907679522	0.992009129365411	0.637988479333734	0.986107160842625
TICAM1	-0.347463521652007	-0.20119573517413	-0.0413323289759449	-0.0663075463809797	0.0891383036495279	0.443847597488284	0.937683335920738	0.986107160842625
TLR4	1.1484399738018	0.9649434254622	0.479801587597259	-0.330682027649909	0.200760909397993	0.345849760377349	0.755561804489572	0.986107160842625
TMEM173	NA	NA	NA	NA	NA	NA	NA	NA
TNFAIP3	0.110889055014848	0.20495456676453	0.100004979001046	-0.0204577968036066	0.687872340941913	0.352971907005711	0.763701726231537	0.992329596429753
TP53BP1	-1.57099826240892	-1.44242663931803	0.343188805335505	0.448727277623073	0.0740326351702034	0.162406760317888	0.837200466692197	0.983008870843937
TRAF2	0.185192618968061	0.0435656644604911	-0.0394692866942101	-0.113693036762156	0.13294500863019	0.83190509874705	0.883643243325306	0.980005790099627
TRAF3	1.98770108085154	1.47101604792051	0.710273315473792	-0.00722695110229443	1.45827220061413e-05	0.00383030788093374	0.357727488697254	0.999527179297298
TRAF5	0.0618619111224344	-0.343708075110211	0.295608719204663	0.285962905842855	0.953752460344233	0.653203523864933	0.74980026846899	0.985849283904271
TRAF6	0.15946921001022	0.211175295672589	0.2205308330706	0.040263891949067	0.325952989483621	0.178626325611106	0.225050211746171	0.986107160842625
TRPM2	-0.172813386572138	0.0479467710491048	0.814391048802374	-0.497912910982063	0.940177695906798	0.983070256771286	0.6791920706	0.986107160842625
TRPM7	-0.105351483930273	-0.0146567773629189	-0.121264952295445	-0.0498203550938232	0.824204132748437	0.978928160473702	0.813063924552904	0.987311776592556
TRPV2	0.082527259669539	0.0961847433099043	0.0435986839145759	0.121201190624932	0.845922654725914	0.804182641262227	0.94203809912446	0.986107160842625
TXN	0.0684164795151725	-0.0689630603163867	0.19665640116388	0.0647940967619594	0.847904643822841	0.835649192926786	0.523418303455573	0.986107160842625
TXN2	0.619360979391815	-0.0301737434677887	-0.0383453858351226	-0.16112260090483	0.0276957580328509	0.959974656212428	0.962034167730581	0.986107160842625
TXNIP	0.322339061282618	0.00686613063689734	0.0504575589953671	-0.137899487036096	0.142069460843996	0.98688641935301	0.925225243151837	0.985849283904271
TYK2	0.271983419770283	0.125099533070546	0.426640496771801	0.244564100878234	0.498952943491506	0.810751716028188	0.324869630698036	0.983008870843937
VDAC1	-0.072038123279631	-0.0324555861454252	0.00285501860669157	0.033344899797223	0.740926051640817	0.898175483377341	0.994764711165944	0.986107160842625
VDAC2	-0.0336821457037129	-0.112118373478835	-0.000657356978782886	0.00604236811916614	0.870699817353906	0.426552798955325	0.997907531086198	0.993842611253821
VDAC3	-0.153492314290117	-0.20819903337963	-0.214229767348401	-0.0543626096940724	0.370648579873692	0.203834920075066	0.265842245319798	0.986107160842625
Xiap	-0.220339416640194	0.0391837412693743	-0.032584461402319	0.223459382598395	0.264107227613973	0.907647039726754	0.942345229466917	0.897353284703471

## Sheet: apla04622_RIGI_Aureus
Gene_ID_KEGG	Aureus_3hrs_logFC	Aureus_6hrs_logFC	Aureus_12hrs_logFC	Aureus_24hrs_logFC	Aureus_3hrs_adj.P.Val	Aureus_6hrs_adj.P.Val	Aureus_12hrs_adj.P.Val	Aureus_24hrs_adj.P.Val
ATG12	0.00402463888338245	0.300767034525801	0.459507683937728	0.193790273592462	0.99838837968282	0.222142263421374	0.0496404139230846	0.865712216537377
ATG5	0.0500706669670254	0.0567424114839241	0.118708762903172	0.0203115931154771	0.928888350729006	0.794347369418898	0.557020107525944	0.987427586564061
AZI2	0.00341821769133865	-0.085401420200073	-0.179939109880152	-0.00339564197791908	0.99838837968282	0.80492990318942	0.577499515002537	0.997928755944904
CASP10	0.137392260519535	0.2307191061908	0.316627631312736	0.23504889693165	0.840301320272071	0.331156593319784	0.163510806751359	0.84341942307838
CASP8	-0.100387145166462	-0.183648435505372	0.00442191814174109	-0.0514693897388718	0.883232632090613	0.427256410836304	0.990099235625251	0.983295300432585
CHUK	-0.0216447246153546	0.00768594867846417	-0.118354186698966	0.0536605839450983	0.968370282628755	0.976753001003314	0.480053564375061	0.979028680428469
CYLD	0.0731620558299992	0.197329237688489	0.139847084096997	0.0091475367502527	0.903166711181747	0.289797850608183	0.502101697151332	0.992083337066761
Ddx3x	0.188599237137364	0.290218566690553	0.245090468420463	0.12281532150881	0.724448945788461	0.159285583357788	0.259183051737989	0.93841844260439
Ddx58	-0.470220146593273	-0.149508660438822	-0.216055492567393	-0.304566561989576	0.914800254627852	0.941907137024553	0.915606118280263	0.983295300432585
DHX58	-0.249345123044439	-0.470301037744357	-0.354922076344478	-0.356290470506157	0.920963275172857	0.564901312645052	0.705880345717554	0.955328387729077
FADD	0.0676831261468833	0.254230502646561	0.34887929076695	-0.0161358082013581	0.982366925159047	0.778998389460239	0.709494421005625	0.995564816760412
IFIH1	-0.114697454645887	-0.0441679736797722	-0.00478190426753322	-0.0541821012718202	0.954494838693277	0.961231876135844	0.996120481664252	0.988087670620024
IKBKB	0.000259713941430206	0.0834492772711952	0.0346529925837489	-0.066090321342263	0.999361237179335	0.596553413328066	0.866807088507153	0.957214099421694
IKBKE	-0.475387066005058	-0.946444471884243	-0.42878900709989	-0.644892205133236	0.76752431711981	0.10314363668541	0.524616135741871	0.823447414305528
IL8	0.332746657008401	0.0446160184954341	0.0498969109648715	-0.0521786245518072	0.920963275172857	0.978100538034881	0.977697008052989	0.992083337066761
IRF7	0.0134519808599372	-0.188389874933149	-0.252798699849018	0.00429102556436067	0.99838837968282	0.854357311038096	0.821346298907369	0.998794026408358
ISG15	NA	NA	NA	NA	NA	NA	NA	NA
MAP3K1	NA	NA	NA	NA	NA	NA	NA	NA
MAP3K7	0.160231120345834	0.293730585310378	0.175884166965742	0.195594491793669	0.777211291897792	0.140852952924841	0.438182564173076	0.848007019663358
MAPK11	0.222050442398386	0.478400686882606	0.35408796783047	-0.0493412739247447	0.92292360621191	0.534606869535343	0.692179281153547	0.99127130868549
MAPK12	0.803035902074039	0.79490146561362	0.137177193133852	0.25278495924221	0.605032244337034	0.27186684087984	0.905870135760533	0.981732907166282
MAPK13	0.216329107495118	-0.0347767775206522	-0.0374784898320151	-0.0602952050763985	0.850781076854333	0.955484030809549	0.956291708172787	0.985470616144687
MAPK14	0.235008304653217	0.21675038284084	-0.0217333675730815	0.0767826747533977	0.610135823104977	0.327867158169053	0.955332761263105	0.981732907166282
MAPK8	-0.0279243089358852	-0.108474696438321	0.386837468011898	1.02285359684071	0.996616832093652	0.948619325096378	0.770884652647298	0.84341942307838
MAPK9	-0.263312368179223	-0.110358425858011	-0.20456582712637	-0.180953715229931	0.631954430797243	0.734175150753624	0.480892307386294	0.890809913274774
Mavs	0.0399814980716462	-0.0464018504072357	-0.134178198088343	-0.128170254673322	0.980214358373787	0.938656322117764	0.81130634808568	0.983295300432585
NFKB1	0.0258605866439394	-0.0831535331147339	-0.0961745954687823	-0.15362422942152	0.974700360263062	0.742337237277164	0.714798094893712	0.865712216537377
NFKBIA	-0.204593102934146	-0.713981910466804	-0.785294375484733	-0.461817454241912	0.858538255957955	0.0639158299999098	0.0274753921211996	0.815781243076476
NLRX1	-1.4826481470108	-0.757416931445667	-1.22213263722515	-1.0605807432886	0.522445278055894	0.561504460446218	0.310642081917393	0.848007019663358
OTUD5	0.197867288196247	-0.294281494437239	-0.440137585830222	-0.0657433450665659	0.920963275172857	0.679299143541303	0.522455252429492	0.987427586564061
PIN1	-0.0273836974539989	-0.106198821333604	-0.0167033490484245	-0.264950615689375	0.984223387643966	0.811898421489997	0.979212375363046	0.865712216537377
RIPK1	0.312292546302219	0.260084764766755	-0.0874810374654551	0.425833246896469	0.869794843979834	0.734175150753624	0.930491067266868	0.900431606022672
SIKE1	-0.0552925704726039	-0.00561142821094229	0.0231552585889752	-0.0902940908334866	0.936758193802776	0.989615226360362	0.949383420092262	0.965317521642407
TANK	-0.457496189895027	-0.667076447131645	-0.346583804229005	-0.398244515655158	0.503591480928927	0.0619267226388109	0.335928485575699	0.815781243076476
TBK1	-0.0400539902199011	0.00725872650606796	0.0133405851163548	-0.0563849075911671	0.950478302757878	0.982586763909528	0.96691468254408	0.983295300432585
TKFC	0.227978047689481	-0.150451819441789	0.0334928357525257	0.13455419980141	0.909227033346036	0.849818220254426	0.976412645228041	0.983295300432585
TRADD	-0.316176089977545	-0.537430356172841	-0.361496763383393	-0.38417448327409	0.902833980613841	0.543110445856911	0.72455421039841	0.952295167721615
TRAF2	0.0619793217644284	0.047821983835342	-0.0652271507087532	-0.0681242625313354	0.902112830335821	0.803670001735637	0.751076255377517	0.957214099421694
TRAF3	0.387088855972878	0.0956452194541146	-0.397282037239286	-0.488290864863253	0.844856099561831	0.92722565537982	0.633468155033882	0.882822038174097
TRAF6	0.230526865198422	0.16805072615259	0.275823690114478	0.115976658581102	0.463772814516531	0.343926051259848	0.0915308676696212	0.90945848782011
TRIM25	-0.270028554474318	-0.0137986211845913	-0.180030742441211	-0.25551654178012	0.902833980613841	0.991783901627497	0.853050551685943	0.970673804659572

## Sheet: apla04622_RIGI_LPS
Gene_ID_KEGG	LPS_3hrs_logFC	LPS_6hrs_logFC	LPS_12hrs_logFC	LPS_24hrs_logFC	LPS_3hrs_adj.P.Val	LPS_6hrs_adj.P.Val	LPS_12hrs_adj.P.Val	LPS_24hrs_adj.P.Val
ATG12	0.0389066965335418	0.0636997970311324	0.335997657007046	0.106216685312728	0.984829052261877	0.876495653369362	0.541740246314939	0.893305676769633
ATG5	0.0738743627377572	0.0795653705371144	0.0418327390154358	-0.0598614068792225	0.955648252658082	0.738478171235482	0.93963683822906	0.914725498844711
AZI2	0.0168998780206913	-0.204324288503434	-0.205789983216953	-0.041126811968164	0.992700065462245	0.526667231247849	0.757961132069601	0.975681884482607
CASP10	0.0911016791921657	0.0901206256334692	0.179244337420608	0.0242412905356915	0.966517919901828	0.789585861484139	0.757961132069601	0.984635416300646
CASP8	0.0256213314647442	-0.205793228394052	-0.0354856450661543	0.0118877863035931	0.988508184682686	0.380469834290404	0.959990350206441	0.992327669787474
CHUK	0.0316218901930716	-0.105969382040472	-0.11792051310624	-0.0527894977359082	0.981442194355695	0.562624349975405	0.755936935647737	0.91390605381052
CYLD	0.0857226134844797	0.0284952959396989	0.042395485253147	-0.127868060221234	0.94943135805732	0.929430782871178	0.943933329479966	0.81777160518953
Ddx3x	-0.0364281438235885	0.26394984707045	0.130914695005703	-0.06574467029197	0.984314986727527	0.19545046615783	0.804955340865068	0.931550064204749
Ddx58	0.0448700792488466	-0.109704052103384	-0.390303034142385	0.00642104301282553	0.995668736981336	0.964725870643018	0.915387958278331	0.999468228085765
DHX58	0.240551856548433	0.217786830925415	-0.135539009301034	0.0425851798672996	0.975003658274204	0.842471098398248	0.956998968692542	0.992327669787474
FADD	0.0697458461195346	0.210780753974754	0.00393414525556635	-0.166783723318994	0.989220865857077	0.851604270000612	0.998463396131894	0.953266374594042
IFIH1	-0.0182179479853337	-0.0566511904215119	-0.204791718361849	-0.168112642357676	0.995668736981336	0.955559137864817	0.894553719114012	0.931363607131254
IKBKB	-0.0449148522465164	-0.0495274002667658	-0.0725473022323708	-0.20049603379491	0.975003658274204	0.807446221503763	0.829802858519583	0.730638518242235
IKBKE	-0.082987239931515	0.515434757429013	-0.143150376428806	0.0329029911958465	0.984829052261877	0.410917120449805	0.939548121306987	0.992327669787474
IL8	2.47213581296126	0.897357716154558	0.334555347596044	0.43966406593499	0.000421570518060662	0.383197149013788	0.902659315387764	0.890575973387584
IRF7	0.0553345099346556	0.0140107166767693	0.109757530607355	0.482425372058155	0.99126961132969	0.993879385730089	0.965215852948108	0.844210843348099
ISG15	NA	NA	NA	NA	NA	NA	NA	NA
MAP3K1	NA	NA	NA	NA	NA	NA	NA	NA
MAP3K7	0.0207849531984259	0.121734590757173	0.0272153678852796	-0.090724976422969	0.989220865857077	0.639833448061115	0.967182312090124	0.890575973387584
MAPK11	0.0708223320774533	0.911208220913111	0.314664864970442	0.202663021464554	0.989220865857077	0.149767531845604	0.854640804805237	0.936936561572718
MAPK12	0.534674632707984	0.0670639633277735	-0.329112347822849	-0.0477163171164039	0.790218519376282	0.960189623346305	0.849937554661635	0.990870503538352
MAPK13	0.0861446498148388	0.147245297250104	0.129255296960055	0.0909135028675503	0.981442194355695	0.799375185721517	0.907914430120499	0.950854510003849
MAPK14	0.121486288142767	0.228002860963143	-0.0531940757461689	-0.0563698052025829	0.912888533132915	0.30468774535904	0.939548121306987	0.943304591221933
MAPK8	-0.0736123183982708	0.0448055511470538	-0.136035840183998	0.781996613989568	0.989842306171451	0.9840182309283	0.965215852948108	0.791492466628713
MAPK9	-0.0753471517720081	0.0256023048382712	-0.0127267944023739	-0.145891249555358	0.978381821544484	0.958656030136278	0.986838568178891	0.862813086574391
Mavs	0.15232574963102	0.13801708754775	0.177728912559831	0.304571051874959	0.966517919901828	0.808700887084255	0.8542279863419	0.795684847519136
NFKB1	0.146604939485374	-0.163410583693407	-0.0659637914933215	-0.104069398810745	0.817183953290926	0.479848423499793	0.907914430120499	0.869322672367701
NFKBIA	0.47429918616553	-0.259105839118469	-0.355903437892625	-0.0179961667212707	0.256557529030602	0.588017654564101	0.693876176999441	0.992327669787474
NLRX1	-0.83039958939064	0.221541125167543	-0.410331654704264	-0.43829226175956	0.836299256276429	0.910369641770504	0.898577056958439	0.905829276338549
OTUD5	0.199287362685306	0.215812480595316	0.181502313152111	0.369172960541242	0.974627989039087	0.807446221503763	0.915387958278331	0.844967981385345
PIN1	0.280565619130987	0.124831067364486	0.274687790341733	0.056443687512334	0.747916763411343	0.809151999527976	0.757961132069601	0.973340863131015
RIPK1	-0.582133151374454	0.183607987993245	-0.579821604555595	0.368985669812369	0.589140811622254	0.837111546463645	0.685889870407369	0.850834910656162
SIKE1	-0.0071798989796843	0.00388304902834946	0.000628866092722724	-0.0400544316265652	0.995668736981336	0.993879385730089	0.998740370479097	0.962183127341116
TANK	-0.152717619668784	-0.425249418063865	-0.340644449690921	-0.195484051301906	0.955648252658082	0.211786654119448	0.669323119381382	0.86548400212006
TBK1	-0.119991879541414	-0.197469374302607	-0.213640916346954	-0.199930178340597	0.873153510793166	0.291895415954202	0.572863155289355	0.791085219456046
TKFC	0.0818656721335893	0.158661248914941	0.308188101710544	0.496832770720434	0.985582457791179	0.866846421002198	0.832324541462228	0.791085219456046
TRADD	-0.822738840873054	-0.552395362412201	-0.728646277609236	-0.696864562475862	0.443754665236198	0.563594172380413	0.689496418884546	0.791085219456046
TRAF2	0.224496240675825	0.0832374861326244	0.0258752169169627	-0.0233790374043528	0.0941781180277078	0.67016139227684	0.958634057589208	0.975071814610237
TRAF3	0.876775387077403	0.881194054851433	-0.0718982762778526	-0.118848464202114	0.20584271115298	0.154877944412488	0.974005496453963	0.969631091828602
TRAF6	0.17759338818677	0.132510701076757	0.113342271284288	0.0413652622615013	0.465662979194089	0.516941343029664	0.791548382782335	0.948381090559618
TRIM25	0.122888294260727	-0.0260132357878717	-0.315937424908435	-0.268527116120631	0.983126750871773	0.986509295807502	0.845622076617457	0.894365646031824

## Sheet: apla04622_RIGI_PolyIC
Gene_ID_KEGG	PolyIC_3hrs_logFC	PolyIC_6hrs_logFC	PolyIC_12hrs_logFC	PolyIC_24hrs_logFC	PolyIC_3hrs_adj.P.Val	PolyIC_6hrs_adj.P.Val	PolyIC_12hrs_adj.P.Val	PolyIC_24hrs_adj.P.Val
ATG12	-0.11482996274203	-0.0664602959789051	0.225479795660471	0.149552237529411	0.72363103065322	0.853265187095955	0.467307446627049	0.984027377338565
ATG5	0.0496275712240069	-0.0675548451081154	-0.0858233350126412	0.00501410110048006	0.842188350287316	0.755419466016663	0.73113972382725	0.996632845074345
AZI2	0.0271897615834558	-0.16073550591137	-0.330845124283982	-0.0404767972388829	0.950542176079847	0.605312028867933	0.259754094321831	0.987069059567775
CASP10	0.0305130918043943	0.08076362681786	0.0474467636578844	0.114892973945831	0.935143124262593	0.792251301441905	0.920286494003382	0.985849283904271
CASP8	-0.0700637438062559	-0.0480522431394794	-0.0729603145203721	-0.192061908988825	0.823428438491764	0.880490528505245	0.837200466692197	0.95028666445467
CHUK	-0.00829656594057582	-0.138307079927303	-0.305523781492558	-0.0402494081879112	0.973542786660638	0.345633192683446	0.0166955433999424	0.986107160842625
CYLD	0.0804241377014101	0.0703249215735706	0.0351825007377711	-0.0685993880400089	0.73112820189639	0.765160335314046	0.924439504932506	0.986107160842625
Ddx3x	0.0828712890806411	0.169310727955299	0.149229784540406	0.0865379116584606	0.764300385459337	0.441759601314531	0.604421916958408	0.986107160842625
Ddx58	4.45406129677789	3.81918269494663	2.13798355825185	0.706851897855685	2.79127325283541e-08	4.38964437498097e-06	0.0445540727733502	0.984027377338565
DHX58	3.53279535376676	2.86571220997269	1.7903565261413	0.202582518826548	5.71160564071614e-13	2.4641553193523e-09	0.00104637184869477	0.986107160842625
FADD	2.72142650570112	2.0598860613586	1.17768132508089	0.00558415769323473	1.28621286298242e-08	3.64008243556291e-05	0.0831624773208638	0.999527179297298
IFIH1	2.65504849122749	2.15187254962698	0.933650521780782	0.121480975489921	1.01235356026448e-12	4.99172274053393e-09	0.064933118128519	0.986107160842625
IKBKB	-0.000677162842516843	0.0129958915164003	-0.0275438500904785	-0.0651837889733846	0.998060780226352	0.953361292478731	0.923291865327536	0.985849283904271
IKBKE	0.515895591214591	0.170721867462219	0.221467104790733	-0.151674565588623	0.345665392145241	0.827070760122446	0.804395229624732	0.986107160842625
IL8	1.89978458350857	1.58618011760778	0.99608234254123	0.411402720724589	0.00543224624748208	0.045625972843569	0.371996748825015	0.986107160842625
IRF7	2.84097042966562	2.06738391405046	1.43181054081144	0.488975760745932	1.74939194113779e-08	9.83742910496879e-05	0.0357780350587955	0.983008870843937
ISG15	NA	NA	NA	NA	NA	NA	NA	NA
MAP3K1	NA	NA	NA	NA	NA	NA	NA	NA
MAP3K7	0.123588865916181	0.090691705068771	-0.0865217354141219	0.0924430664301923	0.588833012154616	0.721079079009198	0.782916110295609	0.985849283904271
MAPK11	1.42153978594643	1.22559185959641	0.840614840600582	0.0721065553653633	0.00436410124189405	0.0299555638444785	0.283824397111801	0.99150712209124
MAPK12	1.68449883039213	1.33891761408583	1.02183523088458	0.704833571573865	0.00203738595045528	0.0340854046481362	0.208602037169162	0.936345926987321
MAPK13	-0.0506307808257813	-0.190118860171494	-0.0591154404110323	0.0204721156875314	0.939737792119487	0.700284947133269	0.943148540297175	0.992329596429753
MAPK14	0.310631120424118	0.215418622333031	-0.105240556430916	0.125822201701768	0.0636669069160162	0.307241700464729	0.739501918600216	0.984027377338565
MAPK8	-1.03408082016465	0.145665537491001	-0.0323457153059789	0.329610567095752	0.246635305374864	0.927051960542794	0.989580193104211	0.986107160842625
MAPK9	-0.177098060660685	-0.0935859402723738	-0.241822346360696	-0.392607308879533	0.522726733054102	0.785425135708121	0.429861349303991	0.706487584030096
Mavs	0.234366991046948	0.242433169311354	0.234952107638919	0.0630058082849638	0.583702253220926	0.578852145566272	0.658443342052076	0.986107160842625
NFKB1	0.593507436629874	0.197132391853392	0.0262689936786993	-0.128886654020512	9.77545402408753e-06	0.317287695262269	0.951982828631028	0.983008870843937
NFKBIA	0.194926263667953	0.096021904849648	-0.0402521147986628	-0.094375416804783	0.669901820593899	0.857207358424165	0.960685773275022	0.986107160842625
NLRX1	-0.328142173516845	0.412678622874654	0.609587776534695	-0.649916798235734	0.845712484056269	0.780076069152811	0.699547417599189	0.985126169874644
OTUD5	0.136854983210929	-0.200180777767422	-0.239803108032123	0.0524008237742466	0.877011090750456	0.803769573453902	0.793661764097102	0.992329596429753
PIN1	0.188648678545244	-0.140561734495129	0.111496551909249	-0.0551571572627703	0.650747680028521	0.7544961957454	0.847770311549511	0.986107160842625
RIPK1	0.614207624976647	0.524802658801661	-0.108383722248726	-0.0419033516929019	0.253506560654984	0.380032045778974	0.928324805389636	0.992329596429753
SIKE1	-0.137575186572019	-0.185752912763237	-0.082458049785302	-0.142543062396561	0.56544853602421	0.400094834252377	0.805469557359641	0.983008870843937
TANK	-0.109681822281034	-0.187770456703465	-0.150452755831144	-0.193651596267518	0.825660191894552	0.650058542974086	0.773574214405053	0.985780182850581
TBK1	-0.130179097501641	-0.00264411559088806	-0.118071711620461	0.0419609972425539	0.499681907679522	0.992009129365411	0.637988479333734	0.986107160842625
TKFC	0.11841130288212	-0.0707235436440534	0.263859588400001	0.163584762862913	0.895489389446931	0.940009201895975	0.767629451455593	0.986107160842625
TRADD	-1.13918750409875	-0.488262453809839	-0.783648524353077	0.148884876929289	0.0898009936827472	0.598959302030617	0.400844617842345	0.986107160842625
TRAF2	0.185192618968061	0.0435656644604911	-0.0394692866942101	-0.113693036762156	0.13294500863019	0.83190509874705	0.883643243325306	0.980005790099627
TRAF3	1.98770108085154	1.47101604792051	0.710273315473792	-0.00722695110229443	1.45827220061413e-05	0.00383030788093374	0.357727488697254	0.999527179297298
TRAF6	0.15946921001022	0.211175295672589	0.2205308330706	0.040263891949067	0.325952989483621	0.178626325611106	0.225050211746171	0.986107160842625
TRIM25	3.1701337123662	2.96297270421855	1.79452986363309	0.0815537705775542	8.28461541680091e-13	2.7978181521601e-11	0.000242918891216651	0.987808071375978

[truncated: 12 more sheets: apla04623_CYT_DNA_Aureus, apla04623_CYT_DNA_LPS, apla04623_CYT_DNA_PolyIC, apla04672_IGA_Aureus, apla04672_IGA_LPS, apla04672_IGA_PolyIC, apla05132_Salm_Aureus, apla05132_Salm_LPS, apla05132_Salm_PolyIC, apla05164_AIV_Aureus, apla05164_AIV_LPS, apla05164_AIV_PolyIC]
